# Supplementary material for: Extension of Life Span by Impaired Glucose Metabolism in Caenorhabditis elegans Is Accompanied by Structural Rearrangements of the Transcriptomic Network
Source: PLoS One. 2013 Oct 30;8(10):e77776. doi: 10.1371/journal.pone.0077776 (PMC3813781; doi:10.1371/journal.pone.0077776)
Supplement: Table S1 — RNA-seq sample overview and mapping statistic. Excel file with RNA-seq sample names, total number of reads and Tophat mapping details. (XLS) [file pone.0077776.s006.xls]

## Sheet: Tophat_mapping_statistics
filename	sample	age	treatment	total reads	mapped reads	mapped reads [%]
Cel_Nr01_Pool1_s1357.fq	JA1	1d	DMSO	68645264	50310165	73.3%
Cel_Nr02_Pool2_s2468.fq	JA2	1d	DMSO	81958411	59841625	73%
JA03.fq	JA3	1d	DMSO	51779821	40008991	77.3%
JA07.fq	JA7	1d	DOG	30650959	24577230	80.2%
JA08.fq	JA8	1d	DOG	47245721	36032275	76.3%
JA09.fq	JA9	1d	DOG	54573311	41828699	76.6%
Cel_Nr10_Pool1_s1357.fq	JA10	5d	DMSO	51263915	38784587	75.7%
Cel_Nr11_Pool2_s2468.fq	JA11	5d	DMSO	69278368	51113879	73.8%
JA12.fq	JA12	5d	DMSO	44473943	34852843	78.4%
JA16.fq	JA16	5d	DOG	37136483	28622557	77.1%
JA17.fq	JA17	5d	DOG	41597033	33253676	79.9%
JA18.fq	JA18	5d	DOG	40244741	32410203	80.5%
Cel_Nr19_Pool1_s1357.fq	JA19	10d	DMSO	37337993	28550096	76.5%
Cel_Nr20_Pool2_s2468.fq	JA20	10d	DMSO	82793654	62073185	75%
JA21.fq	JA21	10d	DMSO	65963469	51800701	78.5%
JA25.fq	JA25	10d	DOG	49315179	40436957	82%
JA26.fq	JA26	10d	DOG	56295663	45979997	81.7%
JA27.fq	JA27	10d	DOG	68641842	55366218	80.7%
Cel_Nr28_Pool1_s1357.fq	JA28	20d	DMSO	68898440	53141356	77.1%
Cel_Nr29_Pool2_s2468.fq	JA29	20d	DMSO	34563636	26778147	77.5%
JA32.fq	JA32	20d	DOG	66209633	54786878	82.7%
JA33.fq	JA33	20d	DOG	72521536	60414101	83.3%
