# Supplementary material for: Extension of Life Span by Impaired Glucose Metabolism in Caenorhabditis elegans Is Accompanied by Structural Rearrangements of the Transcriptomic Network
Source: PLoS One. 2013 Oct 30;8(10):e77776. doi: 10.1371/journal.pone.0077776 (PMC3813781; doi:10.1371/journal.pone.0077776)
Supplement: Table S2 — Constantly up- or down-regulated genes. Excel file containing significantly differentially expressed genes, which are constantly up- or down-regulated at all four age levels. Expression values are the mean of the RPKM values from the single replicates. (XLS) [file pone.0077776.s007.xls]

## Sheet: deg_down_at_all_age_groups
ensembl_gene_id	gene_symbol	gene_name	1d_DMSO	5d_DMSO	10d_DMSO	20d_DMSO	1d_DOG	5d_DOG	10d_DOG	20d_DOG
C04F6.3	cht-1	CHiTinase	42.1655	53.2725	128.793	159.022	15.9847	22.0749	102.386	101.691
C50F2.8	C50F2.8	hypothetical protein	2.05711	1.51457	3.30725	4.63419	0.611607	0.826174	1.88483	2.04845
K08A8.2	sox-2	SOX (mammalian SRY box) family	19.5786	9.32697	23.0397	44.2462	6.3648	5.09905	16.432	20.7489
R10E4.2	sup-26	Temporarily Assigned Gene name	17.8914	15.9343	40.6314	59.3412	5.59769	8.70787	30.8289	28.2231
T04B8.3	arrd-1	hypothetical protein	2.71245	1.79177	2.1349	2.36694	0.0807865	0.579659	1.49304	1.04082
T10B9.2	cyp-13A5	CYtochrome P450 family	1.30183	9.10733	28.5725	91.5354	0.635387	5.63227	12.2491	17.689
W05E10.3	ceh-32	Homeobox	121.938	119.383	223.882	215.611	33.4203	38.1915	182.7	93.5074
Y46E12A.4	tbx-43	hypothetical protein	1.40776	3.93927	7.22851	6.21814	0.611545	2.47304	4.96914	2.26029

## Sheet: deg_up_at_all_age_groups
ensembl_gene_id	gene_symbol	gene_name	1d_DMSO	5d_DMSO	10d_DMSO	20d_DMSO	1d_DOG	5d_DOG	10d_DOG	20d_DOG
F23F12.12	F23F12.12	hypothetical protein	73.6138	234.032	137.377	80.8114	185.08	354.288	263.626	268.929
F37B1.1	gst-24	Glutathione S-Transferase	30.8819	33.6008	51.172	220.555	71.6433	115.445	76.0529	585.916
F57H12.3	ora-1	Onchocerca Related Antigen family	18.1551	140.636	353.136	93.4449	29.7296	204.419	533.825	594.024
K07C6.5	cyp-35A5	CYtochrome P450 family	8.68927	4.59809	2.06257	0.807804	16.6397	7.38336	3.46913	2.965
