# Supplementary material for: Extension of Life Span by Impaired Glucose Metabolism in Caenorhabditis elegans Is Accompanied by Structural Rearrangements of the Transcriptomic Network
Source: PLoS One. 2013 Oct 30;8(10):e77776. doi: 10.1371/journal.pone.0077776 (PMC3813781; doi:10.1371/journal.pone.0077776)
Supplement: Table S3 — Genes with opposite monotonic behaviour of expression during DOG-treatment. Excel file containing genes with altered monotonic behaviour during DOG-treatment, including mean RPKM expression values and Spearman correlation coefficients. (XLS) [file pone.0077776.s008.xls]

## Sheet: inverse_monotony_genes
Monotony test results
9 genes change their monotonic behaviour from up- to down-regulation during DOG-treatment (|rho|>=0,75):
ensembl_gene_id	external_gene_id	wikigene_description	1d_DMSO	5d_DMSO	10d_DMSO	20d_DMSO	rhoValues_dmso		1d_DOG	5d_DOG	10d_DOG	20d_DOG	rhoValues_dog
C37A2.8	C37A2.8	hypothetical protein	35.72	39.03	41.5	47.7	0.87		50.39	49.91	42.32	36.16	-0.79
Y41E3.19	Y41E3.19	hypothetical protein	6.73	14.99	20.37	23.27	0.84		36.07	21.19	22.56	12.84	-0.93
F09E5.13	agt-2	AlkylGuanine DNA alkylTransferase	136.18	150.73	146.7	160.66	0.8		182.92	170.1	157.67	145.58	-0.88
T27F6.4	T27F6.4	hypothetical protein	76.62	89.01	101.34	80.34	0.8		116.72	115.59	101.94	77.44	-0.87
F58A4.10	ubc-7	UBiquitin Conjugating enzyme	344.69	358.96	377.14	354.21	0.79		430.65	378.12	371.87	304.27	-0.94
C09F5.2	orai-1	hypothetical protein	13.22	14.61	16.08	14.83	0.78		17	15.65	15.44	14.85	-0.78
M117.3	M117.3	hypothetical protein	0.02	0.02	0.02	0.02	0.78		0.03	0.02	0.02	0.02	-0.86
B0432.13	B0432.13	hypothetical protein	5.29	6.08	6.1	7.06	0.77		7.52	7.7	6.06	5.82	-0.77
F09E5.15	prdx-2	PeRoxireDoXin	2435.54	2600.18	2852.26	2483.27	0.75		3182.1	2700.38	2951.44	2354.66	-0.8
12 genes change their monotonic behaviour from down- to up-regulation during DOG-treatment (|rho|>=0,75):
ensembl_gene_id	external_gene_id	wikigene_description	1d_DMSO	5d_DMSO	10d_DMSO	20d_DMSO	rhoValues_dmso		1d_DOG	5d_DOG	10d_DOG	20d_DOG	rhoValues_dog
B0035.12	B0035.12	hypothetical protein	22.68	23.85	20.21	19.73	-0.75		17.71	20.58	19.83	21.2	0.86
D2005.6	D2005.6	hypothetical protein	7.53	4.03	2.93	3.67	-0.75		2.43	2.65	3.11	4.31	0.89
C47E8.5	daf-21	abnormal DAuer Formation	396.09	345.94	337.37	377.88	-0.77		305.38	298.26	337.5	447.92	0.76
T16G1.9	T16G1.9	hypothetical protein	26.07	23.28	22.31	23.86	-0.78		17.08	16.83	20.8	25.99	0.85
T20H4.3	pars-1	Prolyl tRNA Synthetase	396.43	370.56	367.59	401.93	-0.79		303.06	325.09	343.62	461.76	0.99
F12F6.6	sec-24.1	yeast SEC homolog	1296.28	1253.02	1191.3	1123.59	-0.8		872.05	1060.77	1160.08	1416.33	0.96
C30C11.4	C30C11.4	hypothetical protein	111.49	89.85	91.31	80.95	-0.81		82.37	77.97	87.83	109.36	0.82
F20D12.1	csr-1	Chromosome-Segregation and RNAi deficient	2259.66	2007.08	2015.31	1581.31	-0.82		1477.07	1612.1	1824.38	1849	0.9
T17E9.2	nmt-1	N-Myristoyl Transferase homolog	157.14	137.46	131.28	119.43	-0.87		109.31	107.73	126.32	146.72	0.86
F58D2.1	F58D2.1	hypothetical protein	1.26	0.34	0.32	0.3	-0.89		0	0.11	0.2	0.14	0.8
F45C12.6	btb-8	BTB (Broad/complex/Tramtrack/Bric a brac) domain protein	18.87	11.29	8.86	7.75	-0.92		1.99	7.29	8.64	7.93	0.78
Y57A10C.11	Y57A10C.11	hypothetical protein	0.74	0.54	0.3	0.3	-0.96		0.08	0.19	0.19	0.19	0.78
