# Supplementary material for: Extension of Life Span by Impaired Glucose Metabolism in Caenorhabditis elegans Is Accompanied by Structural Rearrangements of the Transcriptomic Network
Source: PLoS One. 2013 Oct 30;8(10):e77776. doi: 10.1371/journal.pone.0077776 (PMC3813781; doi:10.1371/journal.pone.0077776)
Supplement: Table S4 — Fuzzy c-means clustering result of negatively correlated genes. The Excel file includes genes with significantly negative correlation between controls and DOG-treatment. The genes are sorted according to the fuzzy c-means clustering result, which yielded 9 clusters. The gene enrichment results were obtained using the DAVID online tool for two selected gene sets (Figure S3). (XLS) [file pone.0077776.s009.xls]

## Sheet: dmso_dog_cor_clust
ensembl_gene_id	cluster	cluster group	external_gene_id	wikigene_description	pVal_cor_DMSOvsDOG	cor_DMSOvsDOG	1d_DMSO	5d_DMSO	10d_DMSO	20d_DMSO	1d_DOG	5d_DOG	10d_DOG	20d_DOG	baySeq_FDR_DMSO_DOG
C01G10.6	2	1-DMSO-up-DOG-down	C01G10.6	hypothetical protein	0.000999001	-0.769911	0.441463	0.899766	0.994513	1.45663	1.29771	0.441699	0.677396	0.385659	0.516861
C04E6.7	2	1-DMSO-up-DOG-down	C04E6.7	hypothetical protein	0.015984	-0.656723	2.15855	2.98351	2.45221	2.70141	2.82247	2.41043	2.53535	2.15413	0.758983
C08B6.15	2	1-DMSO-up-DOG-down	C08B6.15		0.014985	-0.404034	0.541833	0.785979	0.951712	1.06017	0.870095	0.604781	0.662702	0.456293	0.448354
F23A7.5	2	1-DMSO-up-DOG-down	F23A7.5	hypothetical protein	0.017982	-0.70959	9.35249	9.98351	8.82327	12.5627	10.8282	6.50645	10.2241	5.86092	0.439052
F23B2.13	2	1-DMSO-up-DOG-down	rpb-12	RNA Polymerase II (B) subunit	0.032967	-0.332483	52.4446	67.6795	68.5045	71.3213	61.6431	59.5683	57.547	54.3891	7.81379e-06
F30A10.15	2	1-DMSO-up-DOG-down	F30A10.15		0.016983	-0.695153	5.63287	7.37151	7.82316	7.2168	8.40836	5.96322	6.64769	5.62584	0.711468
F39B2.2	2	1-DMSO-up-DOG-down	uev-1	Ubiquitin E2 (conjugating enzyme) variant	0.046953	-0.242744	114.518	118.337	119.707	131.127	133.888	105.509	110.11	106.018	0.611555
F41G3.18	2	1-DMSO-up-DOG-down	F41G3.18	hypothetical protein	0.003996	-0.364988	1.5888	1.63494	1.67637	1.95051	2.20982	1.35111	1.29345	0.886517	0.0681292
F45B8.3	2	1-DMSO-up-DOG-down	F45B8.3	hypothetical protein	0.038961	-0.377544	0.083492	0.134468	0.0807813	0.142581	0.203606	0.0440473	0.0710179	0.0497891	0.588294
F55E10.7	2	1-DMSO-up-DOG-down	F55E10.7	hypothetical protein	0.022977	-0.613027	1.01779	1.06797	1.18047	1.27325	1.03926	0.841186	0.904807	0.734815	0.00862051
F58D5.3	2	1-DMSO-up-DOG-down	F58D5.3	hypothetical protein	0.01998	-0.432382	5.02739	6.59407	6.87321	7.9468	6.75903	5.53364	6.49582	3.66127	0.497688
F59A7.5	2	1-DMSO-up-DOG-down	F59A7.5	hypothetical protein	0.00699301	-0.70362	5.68403	6.05072	6.57373	8.70146	7.8773	5.46807	5.77349	4.38142	0.821276
R03A10.1	2	1-DMSO-up-DOG-down	R03A10.1	hypothetical protein	0.045954	-0.437193	5.70235	8.26631	7.71832	8.21335	7.64736	7.27545	7.08681	5.72636	0.357642
R90.2	2	1-DMSO-up-DOG-down	ttr-27	TransThyretin-Related family domain	0.038961	-0.425047	3.42458	3.52556	3.54575	4.62115	5.10245	2.278	3.50914	2.58176	0.819149
T04F3.2	2	1-DMSO-up-DOG-down	T04F3.2	hypothetical protein	0.02997	-0.579874	0.868665	1.15892	1.40272	1.29738	1.12619	0.64342	0.826482	0.788148	0.00481316
Y116A8A.10	2	1-DMSO-up-DOG-down	Y116A8A.10		0.040959	-0.285819	1.78144	1.78912	1.57696	2.15879	2.13947	1.18838	1.6362	1.49084	0.552293
Y116A8A.8	2	1-DMSO-up-DOG-down	clec-194	C-type LECtin	0.037962	-0.453418	10.0525	11.0734	10.3035	13.0039	16.3196	3.5472	8.24339	4.27941	0.42305
Y23B4A.2	2	1-DMSO-up-DOG-down	Y23B4A.2	hypothetical protein	0.01998	-0.521825	0.935419	1.28096	1.14034	1.39651	1.18929	1.03893	0.854981	0.66036	0.49109
Y41E3.8	2	1-DMSO-up-DOG-down	Y41E3.8	hypothetical protein	0.043956	-0.472453	715.496	705.81	730.961	1003.71	985.494	729.067	726.229	659.263	0.578657
Y70G10A.1	2	1-DMSO-up-DOG-down	Y70G10A.1		0.014985	-0.63538	2.45734	3.67582	3.15519	3.32436	3.29329	1.99626	3.23483	2.67226	0.635322
Y82E9BR.25	2	1-DMSO-up-DOG-down	Y82E9BR.25		0.011988	-0.293785	0.428244	0.375727	0.459343	0.54371	0.617497	0.28439	0.280338	0.234815	0.425747
ZC239.20	2	1-DMSO-up-DOG-down	ZC239.20	hypothetical protein	0.001998	-0.896644	0.293559	0.332282	0.288555	0.295833	0.351983	0.16395	0.372023	0.254974	0.380386
ZK488.1	2	1-DMSO-up-DOG-down	nhr-250		0.002997	-0.725272	0.018131	0.032143	0.0299486	0.0401482	0.0377459	0.0200424	0.0358309	0.014451	0.640247
ZK632.9	2	1-DMSO-up-DOG-down	ZK632.9	hypothetical protein	0.003996	-0.521157	1881.93	2271.2	2274.22	2400.63	2384.78	2103.9	2034.91	1748.89	0.814999
ZK856.7	2	1-DMSO-up-DOG-down	ZK856.7	hypothetical protein	0.018981	-0.433789	13.9316	16.48	15.8852	17.019	17.2441	14.9128	11.858	14.0569	0.822969
B0205.8	4	1-DMSO-up-DOG-down	B0205.8	hypothetical protein	0.000999001	-0.902628	49.4444	57.6338	56.4875	73.7993	62.3419	59.2063	58.081	48.7933	0.721404
C07G1.8	4	1-DMSO-up-DOG-down	glrx-22	GLutaRedoXin	0.001998	-0.669635	61.7852	72.9379	70.3269	87.6537	69.7925	65.6012	61.8039	59.4391	0.228433
C08B6.2	4	1-DMSO-up-DOG-down	C08B6.2	hypothetical protein	0.03996	-0.546373	0.298059	0.231793	0.67572	1.28305	0.396716	0.324306	0.381378	0.260478	0.579896
C25E10.13	4	1-DMSO-up-DOG-down	C25E10.13	hypothetical protein	0.00599401	-0.73693	0.300148	0.187241	0.384605	1.26827	0.684491	0.433725	0.370453	0.253197	0.595378
C25H3.5	4	1-DMSO-up-DOG-down	flp-27	FMRF-Like Peptide	0.04995	-0.559955	5.82301	5.76874	5.93817	10.3813	7.49477	4.98341	6.26111	4.79819	0.782209
C50B8.1	4	1-DMSO-up-DOG-down	C50B8.1	hypothetical protein	0.011988	-0.667748	61.4448	75.5974	72.4135	85.4766	75.4634	74.187	70.9757	70.4405	0.189212
C56G2.9	4	1-DMSO-up-DOG-down	C56G2.9	hypothetical protein	0.041958	-0.496474	2.23023	2.47729	2.20626	2.88669	2.53781	2.41978	2.98879	2.42045	0.693588
D2096.7	4	1-DMSO-up-DOG-down	D2096.7	hypothetical protein	0.001998	-0.838921	40.7361	42.8814	46.3985	58.4567	50.0438	51.3017	46.122	44.5416	0.390492
E01A2.4	4	1-DMSO-up-DOG-down	E01A2.4	hypothetical protein	0.00899101	-0.672792	1216.36	1234.81	1318	1668.63	1507.48	1326.8	1367.2	1264.88	0.59751
F08F8.7	4	1-DMSO-up-DOG-down	F08F8.7	hypothetical protein	0.000999001	-0.797064	259.002	296.157	282.984	330.325	294.087	278.292	276.026	256.439	0.582434
F09C12.6	4	1-DMSO-up-DOG-down	F09C12.6	hypothetical protein	0.020979	-0.531754	0.176617	0.0764023	0.122607	0.255758	0.121403	0.166424	0.135874	0.0544506	0.606185
F14H12.7	4	1-DMSO-up-DOG-down	F14H12.7	hypothetical protein	0.00999001	-0.675196	0.921548	0.653909	0.940557	1.26085	0.809009	1.02407	0.950921	0.710114	0.691674
F22B5.10	4	1-DMSO-up-DOG-down	F22B5.10	hypothetical protein	0.000999001	-0.85757	1119.71	1225.09	1245.32	1384.37	1319.31	1252.04	1275.2	1155.99	0.635072
F35C11.1	4	1-DMSO-up-DOG-down	nlp-5	Neuropeptide-Like Protein	0.034965	-0.608025	0.613984	0.955288	1.01725	1.32789	1.02235	1.06526	1.11724	0.725252	0.586944
F40G9.5	4	1-DMSO-up-DOG-down	F40G9.5	hypothetical protein	0.003996	-0.837001	6.67191	6.09709	5.98223	8.53417	5.42475	6.1379	5.0917	3.89634	0.230048
F45D3.3	4	1-DMSO-up-DOG-down	F45D3.3	hypothetical protein	0.013986	-0.727777	9.92421	13.322	15.2658	22.7554	12.7994	12.9755	14.1175	8.60681	0.497921
F53H2.4	4	1-DMSO-up-DOG-down	F53H2.4		0.03996	-0.519559	21.5537	17.5847	23.1408	40.287	33.2228	27.7155	22.0722	20.6621	0.835764
F55F8.4	4	1-DMSO-up-DOG-down	cir-1	CIR (transcription factor CBF1 Interacting coRepressor) homolog	0.04995	-0.567602	870.479	954.759	1064.37	1352.63	1054.09	1056.71	1049.88	1015.61	0.0135291
R10H1.4	4	1-DMSO-up-DOG-down	isl-1	Inhibitor of Serine protease Like protein	0.016983	-0.462263	0.496235	0.399983	0.40079	0.692914	0.423326	0.535412	0.676141	0.414098	0.517939
R166.3	4	1-DMSO-up-DOG-down	R166.3	hypothetical protein	0.033966	-0.660757	18.3131	17.6987	20.668	26.6681	19.7154	19.0911	20.0273	17.6957	0.236481
T01B10.4	4	1-DMSO-up-DOG-down	nhr-14	Nuclear Hormone Receptor family	0.00699301	-0.795618	252.436	250.139	247.558	362.061	257.929	223.3	209.344	162.019	0.00348985
T07C4.11	4	1-DMSO-up-DOG-down	T07C4.11	hypothetical protein	0.001998	-0.882731	2.58879	2.21886	2.33336	3.06728	2.68503	2.8091	2.7695	2.20002	0.451803
T08G5.10	4	1-DMSO-up-DOG-down	mtl-2	MeTaLlothionein	0.000999001	-0.888458	30.2117	42.4297	37.5022	61.9749	43.7264	41.2828	37.6992	26.6332	0.536875
T20D3.6	4	1-DMSO-up-DOG-down	T20D3.6	hypothetical protein	0.002997	-0.805291	112.547	120.921	132.021	145.43	139.14	128.152	125.593	119.248	0.70198
T25D10.1	4	1-DMSO-up-DOG-down	T25D10.1	hypothetical protein	0.00699301	-0.756698	19.9291	24.094	21.5896	32.2111	21.4954	21.3089	21.3714	16.9275	0.300095
Y105E8A.20	4	1-DMSO-up-DOG-down	Y105E8A.20	hypothetical protein	0.000999001	-0.884212	1802.47	1480.38	1685.32	2168.19	1720.97	1811.4	1718.11	1522.46	0.537671
Y39E4B.14	4	1-DMSO-up-DOG-down	Y39E4B.14		0.00899101	-0.774426	0.728587	0.522046	0.634846	1.44276	0.862222	0.758478	0.730659	0.541555	0.401438
Y54G11A.17	4	1-DMSO-up-DOG-down	Y54G11A.17		0.004995	-0.668542	0.477746	0.528141	0.576066	0.755978	0.662265	0.522713	0.494494	0.375762	0.587739
Y55B1AL.2	4	1-DMSO-up-DOG-down	Y55B1AL.2	hypothetical protein	0.000999001	-0.695754	439.019	573.626	544.709	662.122	551.717	517.427	499.312	482.731	6.4351e-05
Y76B12C.3	4	1-DMSO-up-DOG-down	Y76B12C.3	hypothetical protein	0.014985	-0.561344	3.82241	4.32167	4.57666	4.89576	4.64251	4.28722	4.47097	3.8528	0.732214
Y77E11A.6	4	1-DMSO-up-DOG-down	Y77E11A.6	hypothetical protein	0.012987	-0.677342	1.56311	1.73895	1.97969	2.36398	1.82786	1.8509	1.6838	1.62987	0.341519
ZK1098.1	4	1-DMSO-up-DOG-down	ZK1098.1	hypothetical protein	0.00599401	-0.834008	126.752	135.535	134.106	158.119	141.527	145.545	134.11	120.246	0.788505
ZK1127.13	4	1-DMSO-up-DOG-down	ZK1127.13		0.002997	-0.740929	0.102481	0.192629	0.120929	0.27254	0.108957	0.0849668	0.0898798	0.0509438	0.00990335
ZK856.4	4	1-DMSO-up-DOG-down	ZK856.4	hypothetical protein	0.000999001	-0.880332	0.166905	0.197387	0.199337	0.419967	0.20972	0.178373	0.165968	0.0773899	0.470402
B0024.9	5	1-DMSO-up-DOG-down	trx-2	ThioRedoXin [see also xtr]	0.010989	-0.653247	35.1015	32.9468	35.9497	39.9303	42.4308	38.3397	37.3806	33.8721	0.638047
B0035.10	5	1-DMSO-up-DOG-down	his-45	HIStone	0.027972	-0.374456	0.148014	0.1695	0.230512	0.248372	0.331624	0.266173	0.237271	0.135911	0.654655
B0285.3	5	1-DMSO-up-DOG-down	B0285.3	hypothetical protein	0.046953	-0.554643	32.408	42.0582	41.7814	48.4984	44.6173	46.7648	40.0456	35.9484	0.670334
B0432.13	5	1-DMSO-up-DOG-down	B0432.13	hypothetical protein	0.00699301	-0.629666	5.29496	6.0789	6.0954	7.06172	7.52451	7.69674	6.06261	5.82169	0.643139
B0495.8	5	1-DMSO-up-DOG-down	B0495.8	hypothetical protein	0.00599401	-0.546051	20.8854	20.2429	21.0957	22.629	23.6901	22.8614	21.6321	20.182	0.65655
B0513.2	5	1-DMSO-up-DOG-down	B0513.2	hypothetical protein	0.038961	-0.545182	29.7768	32.5765	31.7739	40.0103	39.942	39.7222	31.7022	32.4814	0.822984
C06A5.11	5	1-DMSO-up-DOG-down	sir-2.4	yeast SIR related	0.04995	-0.488503	16.4867	18.8908	18.4783	20.839	20.7116	23.9602	18.933	15.8697	0.692923
C08B11.9	5	1-DMSO-up-DOG-down	C08B11.9	hypothetical protein	0.003996	-0.672595	54.554	56.714	60.5453	66.4143	68.3379	67.5161	64.7187	59.2647	0.541022
C17E7.6	5	1-DMSO-up-DOG-down	nhr-158	Nuclear Hormone Receptor family	0.018981	-0.671797	0.311477	0.323807	0.403637	0.599374	0.648003	0.44056	0.431627	0.341808	0.600518
C25D7.10	5	1-DMSO-up-DOG-down	C25D7.10	hypothetical protein	0.035964	-0.589534	21.9965	24.4479	23.2699	29.1889	29.6099	27.0178	22.8172	23.0694	0.839766
C30A5.3	5	1-DMSO-up-DOG-down	C30A5.3	hypothetical protein	0.018981	-0.635174	76.919	86.0014	102.609	104.95	99.8431	96.1107	95.2071	87.291	0.50503
C33H5.10	5	1-DMSO-up-DOG-down	tag-322	Temporarily Assigned Gene name	0.00999001	-0.721473	26.9425	27.8615	29.6476	31.6451	33.3261	32.663	32.7268	31.1419	0.00168369
C35D10.17	5	1-DMSO-up-DOG-down	C35D10.17	hypothetical protein	0.018981	-0.481886	16.618	16.7453	15.37	19.7865	22.3046	19.4373	18.0368	14.4947	0.586226
C37A2.8	5	1-DMSO-up-DOG-down	C37A2.8	hypothetical protein	0.000999001	-0.926243	35.7156	39.0333	41.4998	47.6972	50.3943	49.9051	42.3203	36.163	0.737133
F09E5.13	5	1-DMSO-up-DOG-down	agt-2	AlkylGuanine DNA alkylTransferase	0.018981	-0.466163	136.182	150.73	146.699	160.656	182.919	170.101	157.667	145.583	0.339624
F28D1.11	5	1-DMSO-up-DOG-down	dpm-3	Dolichol Phosphate Mannosyltransferase	0.013986	-0.253775	1175.37	1276.95	1198.67	1315.79	1649.22	1583.47	1339.67	978.323	0.157011
F36A2.8	5	1-DMSO-up-DOG-down	phip-1	hypothetical protein	0.001998	-0.783383	17.5831	19.0914	20.1088	24.3261	22.2089	22.14	21.1322	20.0463	0.515887
F45E12.5	5	1-DMSO-up-DOG-down	F45E12.5	hypothetical protein	0.001998	-0.666685	93.7356	102.987	102.411	117.895	120.911	111.564	105.849	106.832	0.301543
F45F2.9	5	1-DMSO-up-DOG-down	F45F2.9	hypothetical protein	0.01998	-0.658697	45.3396	53.4202	51.5398	60.0536	56.8465	59.2627	53.0775	46.9717	0.720522
F54C4.2	5	1-DMSO-up-DOG-down	spt-4	SPT transcription factor family	0.00899101	-0.71038	41.6583	49.2058	52.0166	59.095	57.8981	55.7575	54.5486	47.6084	0.528983
F54D12.4	5	1-DMSO-up-DOG-down	F54D12.4	hypothetical protein	0.018981	-0.638939	59.3119	72.0486	95.6663	92.8221	108.511	115.945	88.6998	71.5568	0.072794
F54F2.7	5	1-DMSO-up-DOG-down	F54F2.7	hypothetical protein	0.001998	-0.78751	0.458261	0.5216	0.521722	0.617901	0.654908	0.616562	0.572163	0.520691	0.221938
F55D12.5	5	1-DMSO-up-DOG-down	F55D12.5	hypothetical protein	0.018981	-0.677586	26.6452	24.2457	27.9077	35.5258	38.413	38.5688	28.1009	26.8852	0.676111
K01G5.8	5	1-DMSO-up-DOG-down	K01G5.8	hypothetical protein	0.016983	-0.590681	1528.07	1566.89	1682.01	2314.67	2308.34	1867.26	1729.53	1694.67	0.816493
K08E4.6	5	1-DMSO-up-DOG-down	K08E4.6	hypothetical protein	0.017982	-0.549828	71.9013	77.7181	77.2934	80.3842	82.1284	80.9626	79.9298	77.5805	0.126884
R10E4.9	5	1-DMSO-up-DOG-down	R10E4.9	hypothetical protein	0.002997	-0.529522	47.0742	50.9315	52.6485	54.9342	56.7312	57.1606	53.3968	49.907	0.450429
T07A5.5	5	1-DMSO-up-DOG-down	T07A5.5	hypothetical protein	0.004995	-0.650733	132.756	130.559	147.765	170.211	169.546	145.129	148.609	127.804	0.795422
W03C9.1	5	1-DMSO-up-DOG-down	W03C9.1	hypothetical protein	0.001998	-0.590787	1.10693	1.19601	1.31936	1.8045	1.92711	1.70383	1.47374	1.10022	0.567616
W08F4.8	5	1-DMSO-up-DOG-down	cdc-37	Cell Division Cycle related	0.025974	-0.338657	435.69	456.193	441.843	471.924	506.296	488.896	458.041	455.022	0.581619
Y10G11A.90	5	1-DMSO-up-DOG-down	Y10G11A.90		0.03996	-0.590815	304.218	432.221	474.998	533.2	467.077	507.08	432.15	389.384	0.0130202
Y110A2AM.4	5	1-DMSO-up-DOG-down	Y110A2AM.4	hypothetical protein	0.04995	-0.507434	100.029	93.5881	139.839	188.036	170.085	135.925	142.891	123.406	0.678171
Y20C6A.2	5	1-DMSO-up-DOG-down	fbxb-7	F-box B protein	0.044955	-0.584007	5.51303	10.2357	13.247	14.5652	17.3212	10.9681	15.413	10.8585	0.70781
Y39A1A.24	5	1-DMSO-up-DOG-down	Y39A1A.24	hypothetical protein	0.047952	-0.567309	88.8002	100.724	103.075	116.026	131.349	150.25	121.727	106.537	0.000636245
Y39B6A.3	5	1-DMSO-up-DOG-down	Y39B6A.3	hypothetical protein	0.000999001	-0.69956	36.9408	39.9741	43.3264	50.0973	50.025	43.0875	43.3668	40.0635	0.673874
Y47G6A.24	5	1-DMSO-up-DOG-down	mis-12	human/fission yeast MIS (minichromosome stability) homolog	0.044955	-0.461933	19.5783	22.5558	25.4976	24.75	27.7299	26.4252	25.6572	24.2538	0.135625
Y53F4B.37	5	1-DMSO-up-DOG-down	gst-32	Glutathione S-Transferase	0.00799201	-0.747249	0.0757195	0.100087	0.129171	0.168139	0.188165	0.165878	0.163502	0.122093	0.0771883
Y53G8AR.1	5	1-DMSO-up-DOG-down	Y53G8AR.1	hypothetical protein	0.003996	-0.69105	0.925879	0.549075	0.765754	1.23776	1.23257	1.74752	1.59763	0.593255	0.452489
Y57G11C.11	5	1-DMSO-up-DOG-down	coq-3	COenzyme Q (ubiquinone) biosynthesis	0.030969	-0.592227	834.864	841.384	975.06	1037.2	1087.47	968.59	933.322	964.854	0.556635
Y71F9B.16	5	1-DMSO-up-DOG-down	dnj-30	DNaJ domain (prokaryotic heat shock protein)	0.001998	-0.784546	170.132	180.785	176.465	205.297	204.102	202.605	192.201	179.441	0.636069
Y97E10AR.5	5	1-DMSO-up-DOG-down	rpb-9	RNA Polymerase II (B) subunit	0.035964	-0.427711	62.1951	71.8704	66.334	75.7353	83.9327	78.1721	67.9646	69.4588	0.253727
ZC262.2	5	1-DMSO-up-DOG-down	ZC262.2	hypothetical protein	0.020979	-0.580779	289.182	329.607	335.706	400.234	358.677	390.832	343.892	318.189	0.576493
ZK287.5	5	1-DMSO-up-DOG-down	rbx-1	yeast RBX (ring finger protein) homolog	0.03996	-0.359832	44.5913	54.4518	51.9113	54.8121	56.3831	54.0737	48.857	47.9945	0.763031
ZK863.9	5	1-DMSO-up-DOG-down	clec-224	C-type LECtin	0.034965	-0.532201	0.0319894	0.0384763	0.0448588	0.0486201	0.0530076	0.0540554	0.0496591	0.0349321	0.62174
C30H6.8	6	1-DMSO-up-DOG-down	C30H6.8	hypothetical protein	0.026973	-0.435029	16.0454	18.2173	18.2342	18.0046	19.6446	19.0353	17.7209	13.9795	0.811851
C31H5.4	6	1-DMSO-up-DOG-down	C31H5.4	hypothetical protein	0.03996	-0.129438	31.3202	30.8918	29.9301	30.8301	29.2926	30.6207	31.7711	19.3004	0.856533
C40H1.2	6	1-DMSO-up-DOG-down	C40H1.2	hypothetical protein	0.003996	-0.706969	2.01473	1.80027	2.42861	2.68976	2.45684	2.25292	1.87857	0.835517	0.072203
CE7X_3.1	6	1-DMSO-up-DOG-down	CE7X_3.1	hypothetical protein	0.00899101	-0.430316	0.326547	0.334951	0.551023	0.656576	0.584932	0.534225	0.414759	0.158183	0.784824
F20B6.7	6	1-DMSO-up-DOG-down	F20B6.7	hypothetical protein	0.00999001	-0.566843	0.660082	0.63528	0.782412	0.929726	0.84275	0.766639	0.690023	0.40009	0.721587
F27D4.3	6	1-DMSO-up-DOG-down	F27D4.3		0.02997	-0.27227	0.0822955	0.0755647	0.11559	0.100091	0.128374	0.087028	0.0333081	0.030689	0.496054
F35F11.2	6	1-DMSO-up-DOG-down	F35F11.2	hypothetical protein	0.013986	-0.439979	0.273775	0.290635	0.289178	0.416792	0.357797	0.486374	0.355142	0.202987	0.684481
F39H2.1	6	1-DMSO-up-DOG-down	flp-22	FMRF-Like Peptide	0.000999001	-0.776223	7.03319	7.45738	8.40333	8.86625	9.08455	8.02025	7.56333	5.8388	0.811768
F41B5.4	6	1-DMSO-up-DOG-down	cyp-33C3	CYtochrome P450 family	0.00999001	-0.744301	2.08047	2.55431	2.48854	3.5559	3.31834	3.71603	2.23263	1.00671	0.77421
F59A7.7	6	1-DMSO-up-DOG-down	F59A7.7	hypothetical protein	0.018981	-0.555446	0.368821	0.470104	0.449306	0.736136	0.707083	0.655588	0.438833	0.268346	0.608063
JC8.4	6	1-DMSO-up-DOG-down	JC8.4	hypothetical protein	0.037962	-0.49812	16.8689	22.3124	22.0017	25.5398	23.6062	25.2289	20.989	17.1659	0.852273
K08F11.4	6	1-DMSO-up-DOG-down	yars-1	tYrosinyl tRNA Synthetase	0.00699301	-0.527824	851.762	815.524	818.419	894.502	924.672	864.983	848.072	675.654	0.819335
M01B2.1	6	1-DMSO-up-DOG-down	kin-30	protein KINase	0.017982	-0.554686	0.615554	0.565305	0.778162	0.770315	0.789503	0.611809	0.594344	0.339665	0.521781
R02F11.3	6	1-DMSO-up-DOG-down	R02F11.3	hypothetical protein	0.018981	-0.345824	313.165	306.059	322.742	299.408	303.757	336.326	244.729	290.452	0.664192
R06B10.5	6	1-DMSO-up-DOG-down	tbc-10	TBC (Tre-2/Bub2/Cdc16) domain family	0.024975	-0.632982	2.30238	3.12712	3.66715	3.86705	3.0943	3.57374	2.7053	2.30403	0.418964	BP: aging
T03F1.2	6	1-DMSO-up-DOG-down	coq-4	COenzyme Q (ubiquinone) biosynthesis	0.000999001	-0.607519	59.8637	62.9602	62.035	66.6273	72.3451	62.1439	62.1862	49.5204	0.7158
T07D10.8	6	1-DMSO-up-DOG-down	T07D10.8		0.017982	-0.5798	57.3861	49.5485	63.7629	72.1268	55.0207	58.6554	58.6141	38.7355	0.809922
T08D2.8	6	1-DMSO-up-DOG-down	T08D2.8	hypothetical protein	0.000999001	-0.714372	22.2736	21.3006	20.2208	27.133	22.64	30.8277	25.2931	15.9217	0.660386
T20F10.2	6	1-DMSO-up-DOG-down	T20F10.2	hypothetical protein	0.01998	-0.688529	174.774	167.665	179.113	192.655	189.284	170.314	176.614	139.178	0.6815
T23B12.7	6	1-DMSO-up-DOG-down	dnj-22	DNaJ domain (prokaryotic heat shock protein)	0.000999001	-0.754955	11.1803	10.8274	11.0071	12.5026	12.1037	12.0825	11.3443	9.82474	0.786842
W07G9.2	6	1-DMSO-up-DOG-down	glct-6	hypothetical protein	0.022977	-0.238672	32.8152	36.4264	33.3408	36.0517	36.3427	33.2857	32.003	25.687	0.657875
Y116A8C.30	6	1-DMSO-up-DOG-down	Y116A8C.30	hypothetical protein	0.001998	-0.447066	841.472	897.812	881.654	951.015	979.601	918.048	888.291	674.024	0.704636
Y17G9B.8	6	1-DMSO-up-DOG-down	Y17G9B.8		0.018981	-0.620785	164.537	159.755	195.628	203.413	187.912	201.859	194.658	135.127	0.490374
Y41C4A.2	6	1-DMSO-up-DOG-down	faah-6	hypothetical protein	0.00799201	-0.326474	110.042	105.539	124.019	135.951	100.138	119.915	85.351	75.7664	0.243566
ZC262.3	6	1-DMSO-up-DOG-down	ZC262.3	hypothetical protein	0.02997	-0.542237	667.556	697.293	768.599	792.53	718.995	742.447	724.068	615.897	0.797926
ZC395.2	6	1-DMSO-up-DOG-down	clk-1	CLocK (biological timing) abnormality	0.021978	-0.34082	30.7141	32.4759	31.3395	32.0716	34.9332	32.4089	29.0522	25.8869	0.781195
ZK1098.11	6	1-DMSO-up-DOG-down	ZK1098.11	hypothetical protein	0.004995	-0.626449	10.5654	11.9858	10.9572	12.5506	13.6188	11.7344	11.2168	9.19817	0.814625
ZK688.7	6	1-DMSO-up-DOG-down	ZK688.7	hypothetical protein	0.048951	-0.39308	4.14618	4.88593	4.9642	5.24898	5.18539	5.03319	5.14908	3.56606	0.861113
ZK742.2	6	1-DMSO-up-DOG-down	ZK742.2	hypothetical protein	0.014985	-0.708874	2247.47	2337.13	2325.51	2666.7	2595	2719.73	2273.38	1989.11	0.692879
B0457.3	7	1-DMSO-up-DOG-down	B0457.3		0.023976	-0.190956	0.228684	0.304498	0.280917	0.299059	0.467145	0.320161	0.276265	0.253949	0.481497
C09F5.2	7	1-DMSO-up-DOG-down	orai-1	hypothetical protein	0.043956	-0.552198	13.224	14.608	16.0825	14.8302	17.0024	15.648	15.4366	14.853	0.527124
F14D2.5	7	1-DMSO-up-DOG-down	F14D2.5	hypothetical protein	0.032967	-0.400375	4.65483	6.34658	6.28598	6.21038	8.34942	7.29453	5.38074	7.06578	0.503669
F28D9.2	7	1-DMSO-up-DOG-down	sri-5	Serpentine Receptor, class I	0.046953	-0.254596	14.8532	15.3926	17.7526	19.9678	22.0495	17.7366	13.8775	15.1245	0.680206
F39F10.3	7	1-DMSO-up-DOG-down	F39F10.3	hypothetical protein	0.044955	-0.484599	253.132	277.562	299.307	333.336	556.527	197.583	303.906	308.084	3.23992e-05
F52A8.1	7	1-DMSO-up-DOG-down	F52A8.1	hypothetical protein	0.022977	-0.54459	148.937	173.355	179.258	167.75	190.381	167.963	167.952	162.333	0.808925
M01D7.5	7	1-DMSO-up-DOG-down	nlp-12	Neuropeptide-Like Protein	0.01998	-0.612528	1.74587	1.73505	2.28809	2.26471	3.12272	2.67197	2.53706	1.84	0.000930025
M117.3	7	1-DMSO-up-DOG-down	M117.3	hypothetical protein	0.001998	-0.79517	0.0161834	0.0161902	0.0212329	0.0211635	0.0272419	0.0219585	0.01775	0.0159969	0.683352
MTCE.16	7	1-DMSO-up-DOG-down	MTCE.16	NADH dehydrogenase subunit 2	0.002997	-0.22621	186.964	209.453	195.749	153.84	450.044	277.362	173.966	115.438	8.60695e-05
MTCE.34	7	1-DMSO-up-DOG-down	MTCE.34	NADH dehydrogenase subunit 3	0.003996	-0.0964676	4.41937	4.37343	3.86795	2.88693	15.8467	7.41632	2.68099	2.70341	0.260194
R04D3.4	7	1-DMSO-up-DOG-down	R04D3.4	hypothetical protein	0.013986	-0.5058	17.0589	18.1907	19.8485	20.0323	22.0481	19.0358	20.7474	18.8437	0.544036
T04A6.1	7	1-DMSO-up-DOG-down	T04A6.1	hypothetical protein	0.045954	-0.523778	37.7997	42.9399	53.0621	47.9463	55.5063	42.1418	43.7544	51.5106	0.237169
T09A12.5	7	1-DMSO-up-DOG-down	T09A12.5	hypothetical protein	0.010989	-0.271018	54.1848	59.6589	56.5875	63.7549	70.9793	59.54	51.0802	50.3364	0.192825
T22H9.4	7	1-DMSO-up-DOG-down	T22H9.4	hypothetical protein	0.001998	-0.408848	0.414179	0.481163	0.483453	0.529492	1.05676	0.567572	0.569184	0.37575	0.369985	BP: aging
T27F6.1	7	1-DMSO-up-DOG-down	T27F6.1	hypothetical protein	0.026973	-0.263728	0.0681777	0.0743792	0.0818274	0.0893603	0.125416	0.0732643	0.0645407	0.0640556	0.64236
Y34D9A.6	7	1-DMSO-up-DOG-down	glrx-10	GLutaRedoXin	0.004995	-0.175948	35.3309	36.8113	36.4315	36.5615	49.0662	39.9803	35.5577	36.4746	0.519867
Y39D8B.2	7	1-DMSO-up-DOG-down	mltn-6	hypothetical protein	0.036963	-0.571542	0.606399	1.9444	2.27958	2.93782	4.89753	1.81458	2.55578	2.68425	0.326892
Y41E3.19	7	1-DMSO-up-DOG-down	Y41E3.19	hypothetical protein	0.00699301	-0.734825	6.73182	14.9878	20.3678	23.2652	36.0738	21.1905	22.5562	12.8382	0.0739876
Y50E8A.12	7	1-DMSO-up-DOG-down	Y50E8A.12	hypothetical protein	0.011988	-0.437012	11.972	11.3451	14.5447	13.6726	23.7212	13.7505	11.7819	12.9409	0.520932
Y54E5A.6	7	1-DMSO-up-DOG-down	Y54E5A.6	hypothetical protein	0.012987	-0.703711	2.1983	2.14109	2.3203	2.40589	2.54944	2.27155	2.22747	2.10689	0.71334
Y54G2A.19	7	1-DMSO-up-DOG-down	Y54G2A.19	hypothetical protein	0.033966	-0.314868	4.19416	4.39601	4.89987	4.23273	7.14202	6.66388	5.45326	4.84552	1.15149e-05
Y55F3AM.8	7	1-DMSO-up-DOG-down	immp-2	Inner Mitochondrial Membrane Protease	0.004995	-0.627356	3.07053	3.24731	3.58077	3.46546	4.92814	4.10334	3.49201	2.72524	0.349936
Y76B12C.8	7	1-DMSO-up-DOG-down	Y76B12C.8	hypothetical protein	0.000999001	-0.372739	2.08763	2.4556	2.26403	2.05159	5.11178	2.12573	2.60133	3.5	0.000332167
B0001.3	3	2-DMSO-down-DOG-up	B0001.3	hypothetical protein	0.037962	-0.516034	18.2591	17.7983	17.1697	16.9687	16.0329	18.1057	17.9632	17.9878	0.75799
C01H6.5	3	2-DMSO-down-DOG-up	nhr-23	Nuclear Hormone Receptor family	0.000999001	-0.764021	7.30733	6.89309	6.92876	6.70957	6.15828	7.75811	7.00365	7.76272	0.717955
C30C11.4	3	2-DMSO-down-DOG-up	C30C11.4	hypothetical protein	0.028971	-0.571589	111.487	89.848	91.3101	80.9549	82.3667	77.97	87.8319	109.364	0.808126
C32A3.2	3	2-DMSO-down-DOG-up	C32A3.2		0.031968	-0.558025	19.0692	15.1831	15.2247	14.709	10.7664	11.9195	14.92	19.4448	0.810212
C36A4.5	3	2-DMSO-down-DOG-up	C36A4.5	hypothetical protein	0.028971	-0.623878	3.36594	3.2139	2.37142	1.64675	2.07328	3.08351	2.87055	3.16838	0.82586
C41C4.8	3	2-DMSO-down-DOG-up	cdc-48.2	Cell Division Cycle related	0.004995	-0.792413	81.0867	80.1954	73.6793	64.1291	70.8386	73.7339	72.8261	76.9742	0.428866
C41D11.2	3	2-DMSO-down-DOG-up	eif-3.H	Eukaryotic Initiation Factor	0.003996	-0.687437	84.4706	79.2106	81.1074	71.824	71.7707	77.3215	78.8973	80.2327	0.579649
C56G2.5	3	2-DMSO-down-DOG-up	C56G2.5	hypothetical protein	0.018981	-0.660342	6.42543	7.60684	6.43974	3.93662	5.42723	5.6708	5.7304	6.13931	0.086066
D2013.5	3	2-DMSO-down-DOG-up	eat-3	EATing: abnormal pharyngeal pumping	0.047952	-0.467961	244.316	220.291	221.632	228.307	186.69	204.82	225.075	236.993	0.514036
F09F7.3	3	2-DMSO-down-DOG-up	F09F7.3	hypothetical protein	0.004995	-0.542211	4816.29	4307.95	4523.99	4370.2	3666.53	4209.05	4451.07	4840.05	0.855193
F10G7.2	3	2-DMSO-down-DOG-up	tsn-1	Tudor Staphylococcal Nuclease homolog	0.00599401	-0.652407	434.726	416.852	385.071	288.563	288.553	369.071	379.448	392.833	0.716408
F12F6.6	3	2-DMSO-down-DOG-up	sec-24.1	yeast SEC homolog	0.000999001	-0.780468	1296.28	1253.02	1191.3	1123.59	872.048	1060.77	1160.08	1416.33	0.129475
F20D12.1	3	2-DMSO-down-DOG-up	csr-1	Chromosome-Segregation and RNAi deficient	0.00699301	-0.798527	2259.66	2007.08	2015.31	1581.31	1477.07	1612.1	1824.38	1849	0.0517483
F54H12.1	3	2-DMSO-down-DOG-up	aco-2	ACOnitase	0.003996	-0.583917	1455.86	1594.04	1393.92	1304.13	1229.33	1195.79	1298.73	1502.1	0.808994
F55H2.6	3	2-DMSO-down-DOG-up	clu-1	yeast CLU (mitochondrial clustering) related	0.00999001	-0.638982	666.426	593.682	646.943	496.807	488.532	514.018	564.798	605.378	0.862148
M02B1.1	3	2-DMSO-down-DOG-up	srf-3	SuRFace antigenicity abnormal	0.00699301	-0.661522	269.776	259.468	273.876	240.617	230.719	309.687	289.969	332.387	0.579154
R144.7	3	2-DMSO-down-DOG-up	larp-1		0.028971	-0.330881	6644.8	6938.18	6368.67	5879.37	4539.12	6229.85	6480.76	6902.05	9.58338e-08
T02G5.9	3	2-DMSO-down-DOG-up	kars-1	lysyl (K) tRNA Synthetase	0.026973	-0.62247	555.643	578.739	571.07	507.068	498.841	533.216	559.767	635.58	0.829928	BP: aging
T17E9.2	3	2-DMSO-down-DOG-up	nmt-1	N-Myristoyl Transferase homolog	0.001998	-0.81296	157.141	137.458	131.277	119.425	109.309	107.733	126.318	146.723	0.0560808
T28H11.4	3	2-DMSO-down-DOG-up	pes-1	Patterned Expression Site	0.044955	-0.541041	164.76	117.838	114.994	99.3818	96.7814	78.7343	108.868	167.908	0.368045
Y47G6A.10	3	2-DMSO-down-DOG-up	spg-7	human SPG (spastic paraplegia)	0.027972	-0.432944	100.927	98.7661	97.1831	84.0854	74.0325	88.7845	90.2772	93.2795	0.473599
Y65B4A.4	3	2-DMSO-down-DOG-up	Y65B4A.4	hypothetical protein	0.043956	-0.285565	1.96722	1.61017	1.36878	1.19145	1.61965	1.25713	1.44946	2.39647	0.674274
C01B10.5	1	3-irregular	hil-7	HIstone H1 Like	0.000999001	-0.894131	10.5165	1.48038	2.87556	5.5107	0.177688	2.06497	2.44838	2.0423	0.864685
C08A9.7	1	3-irregular	sdz-2	SKN-1 Dependent Zygotic transcript	0.010989	-0.756789	4.07133	1.54385	1.36841	1.14322	1.03438	1.22333	1.461	1.29753	0.033414
C08F1.3	1	3-irregular	fbxb-13	F-box B protein	0.01998	-0.618502	3.32355	1.18019	1.33276	1.47944	0.518753	0.764841	1.40038	0.87275	0.770835
C43D7.11	1	3-irregular	C43D7.11		0.043956	-0.579494	0.80382	0.598074	0.449564	0.376272	0.100764	0.486993	0.472394	0.294321	0.619719
E04A4.1	1	3-irregular	fbxb-78	F-box B protein	0.000999001	-0.893495	3.15388	1.27271	1.21509	1.68735	0.0927887	0.96662	1.5255	0.947668	0.210692
F08D12.8	1	3-irregular	fbxb-105	F-box B protein	0.004995	-0.818944	0.805048	0.361314	0.310263	0.216705	0.0790778	0.20346	0.274513	0.196994	0.000379076	BP: aging
F14B4.1	1	3-irregular	F14B4.1	hypothetical protein	0.011988	-0.735994	12.5704	3.5181	3.63148	5.08782	1.6041	3.13588	3.51577	4.60103	3.07378e-12
F36H5.4	1	3-irregular	F36H5.4	hypothetical protein	0.001998	-0.897666	0.274004	0.108789	0.0949933	0.133979	0.0380542	0.080418	0.117202	0.0909707	0.0137232
F44E5.2	1	3-irregular	F44E5.2	hypothetical protein	0.003996	-0.812995	0.244714	0.13804	0.117797	0.118794	0.0528111	0.100711	0.112988	0.0804499	0.168758
F45C12.10	1	3-irregular	math-29	MATH (meprin-associated Traf homology) domain containing	0.017982	-0.582227	3.45892	1.70114	1.82628	2.05908	0.608719	1.52549	1.71415	0.591652	0.0901097
F45C12.13	1	3-irregular	fbxb-48	F-box B protein	0.00899101	-0.702993	1.71955	0.885167	0.678268	0.713095	0.195931	0.676118	0.778213	0.381788	1.08846e-06
F45C12.14	1	3-irregular	fbxb-5	F-box B protein	0.001998	-0.762654	2.46472	1.00535	0.711494	1.05238	0.20695	0.586139	1.25415	0.658354	0.0221787
F45C12.6	1	3-irregular	btb-8	BTB (Broad/complex/Tramtrack/Bric a brac) domain protein	0.001998	-0.93424	18.8733	11.2852	8.86399	7.74512	1.99345	7.29493	8.64244	7.93095	4.21033e-13
F46E10.2	1	3-irregular	F46E10.2	hypothetical protein	0.022977	-0.658457	19.8169	4.27172	6.28481	5.86956	1.60397	2.94882	5.84095	4.01621	1.8163e-05
F52E10.5	1	3-irregular	ifa-3	Intermediate Filament, A	0.00599401	-0.69919	28.4918	4.46954	5.76648	4.46339	1.6375	2.93448	3.22861	2.16403	0.000961929
F54D8.1	1	3-irregular	dpy-17	DumPY : shorter than wild-type	0.000999001	-0.851272	915.826	173.995	239.225	351.875	47.6206	196.677	305.044	178.598	0.86986
F55C9.3	1	3-irregular	F55C9.3	hypothetical protein	0.00899101	-0.733196	0.222751	0.0416957	0.103879	0.0887344	0.00519189	0.0833659	0.0950745	0.0501892	0.0279908
F55C9.4	1	3-irregular	fbxb-57	F-box B protein	0.02997	-0.5727	1.30767	0.312906	0.533962	0.687245	0.0594847	0.234481	0.552452	0.493678	4.62803e-10
F56D5.1	1	3-irregular	col-121	COLlagen	0.027972	-0.625601	7.81655	1.06284	2.59406	3.0353	0.0663109	1.02721	2.63476	2.12687	0
F57A10.5	1	3-irregular	nhr-60	Nuclear Hormone Receptor family	0.031968	-0.542444	0.398042	0.191072	0.236192	0.218867	0.151551	0.254879	0.371542	0.244734	0.785544
F58D2.1	1	3-irregular	F58D2.1	hypothetical protein	0.003996	-0.792237	1.25557	0.342489	0.322551	0.300921	0	0.10974	0.195454	0.138223	1.86301e-08
H02I12.4	1	3-irregular	dsl-6	Delta/Serrate/Lag-2 domain	0.000999001	-0.911996	172.615	20.63	35.266	28.8481	5.36499	21.2038	20.5265	19.1225	0.000861448
T05H10.5	1	3-irregular	ufd-2	Ubiquitin Fusion Degradation (yeast UFD homolog)	0.003996	-0.820033	1790.35	1554.68	1479.43	1355.67	1305.04	1483.14	1466.65	1481.31	0.713495
T08D2.1	1	3-irregular	T08D2.1	hypothetical protein	0.028971	-0.55961	30.7487	18.7064	25.9161	26.9219	19.5986	23.9111	18.5429	19.6015	0.241516
W01C9.3	1	3-irregular	pqn-73	Prion-like-(Q/N-rich)-domain-bearing protein	0.031968	-0.672239	7.6232	2.85267	1.12207	2.48215	0.201135	2.73296	1.38394	2.98323	0.82727
Y17G9A.1	1	3-irregular	str-173	Seven TM Receptor	0.044955	-0.562996	0.22474	0.0912852	0.0693892	0.148109	0.0276816	0.0791648	0.0464175	0.0386402	0.00020432
Y23H5B.8	1	3-irregular	Y23H5B.8	hypothetical protein	0.04995	-0.52837	0.158146	0.0617466	0.0681013	0.0581115	0.040218	0.073949	0.0651404	0.0493002	0.834085
Y57A10C.11	1	3-irregular	Y57A10C.11	hypothetical protein	0.017982	-0.70935	0.742346	0.53917	0.29506	0.29623	0.082041	0.193753	0.19354	0.186328	2.59606e-13
Y73B3A.10	1	3-irregular	Y73B3A.10	hypothetical protein	0.012987	-0.737714	1.90956	1.06231	1.18169	1.25038	1.09439	1.33254	1.21601	1.37265	0.163478
ZC328.1	1	3-irregular	cuti-1	hypothetical protein	0.003996	-0.766244	0.886102	0.489804	0.470654	0.613002	0.269611	0.583548	0.428574	0.476074	0.715189
C31C9.4	8	3-irregular	fbxa-168	F-box A protein	0.00599401	-0.704616	0.843283	0.545613	0.534343	0.785083	0.320588	0.624015	0.7282	0.56417	0.50012
C32B5.4	8	3-irregular	fbxc-15	F-box C protein	0.030969	-0.434246	0.350447	0.19744	0.27198	0.297986	0.034896	0.273592	0.310055	0.256833	0.768045
C32E12.5	8	3-irregular	sem-2	SEx Muscle abnormal	0.001998	-0.661224	5.7747	5.72869	5.41791	5.59656	3.34884	3.69053	5.23416	5.09771	4.41821e-06
C43D7.2	8	3-irregular	fbxb-65	F-box B protein	0.02997	-0.495262	1.2514	0.726909	0.860486	1.00412	0.0481486	0.268756	0.921758	0.446983	1.06409e-11
C54G10.4	8	3-irregular	C54G10.4	hypothetical protein	0.02997	-0.576293	1.66832	1.31819	1.52257	1.67289	1.22822	1.39165	1.31513	0.920064	0.0475027
EEED8.2	8	3-irregular	EEED8.2	hypothetical protein	0.020979	-0.636102	5.23993	2.99876	3.32949	5.03233	0.686878	3.28893	3.58501	3.34199	0.00822277
F07E5.6	8	3-irregular	fbxb-36	F-box B protein	0.00699301	-0.684409	3.74696	2.47467	2.37796	2.43514	0.209027	1.73518	1.77936	1.13725	0.225658
F08D12.11	8	3-irregular	fbxb-111	F-box B protein	0.041958	-0.501177	3.94113	2.47487	3.10378	2.92941	0.508319	1.32709	2.32239	1.57318	7.71371e-05
F12E12.7	8	3-irregular	sdz-11	SKN-1 Dependent Zygotic transcript	0.00699301	-0.759575	16.6056	10.3814	10.8632	14.3513	1.8472	6.04054	10.749	5.72932	9.3901e-13
F29A7.1	8	3-irregular	fbxb-106	F-box B protein	0.016983	-0.637545	25.5139	15.2264	16.9444	12.4535	2.82605	10.576	16.3893	10.9105	6.12423e-07
F36H5.5	8	3-irregular	fbxb-53	F-box B protein	0.001998	-0.722826	1.48344	1.3468	0.903964	1.50491	0.366747	0.849076	1.00313	0.5725	0.0505084
F55C9.10	8	3-irregular	fbxb-61	F-box B protein	0.010989	-0.692651	5.10894	3.09538	3.52371	3.06118	0.342355	1.76	3.20211	1.95896	0.00208047
K05C4.3	8	3-irregular	K05C4.3	hypothetical protein	0.033966	-0.455956	0.668587	0.494182	0.524927	0.74479	0.176664	0.371519	0.464337	0.336021	0.0121766
M151.6	8	3-irregular	fbxb-32	F-box B protein	0.00999001	-0.452947	0.696574	0.614105	0.54831	0.558225	0.130717	0.458057	0.583368	0.301841	0.0605093
R07C3.9	8	3-irregular	fbxc-31	F-box C protein	0.020979	-0.583866	0.984721	1.02609	0.759741	0.76758	0.277238	0.548755	0.986678	0.535563	0.0230358
T10H4.10	8	3-irregular	cyp-34A1	CYtochrome P450 family	0.004995	-0.326082	0.151262	0.108764	0.099081	0.0854298	0.0111869	0.0789034	0.0957655	0.0652378	0.300509
T17A3.12	8	3-irregular	T17A3.12	hypothetical protein	0.00699301	-0.465199	0.193355	0.197865	0.193263	0.257613	0.138263	0.0714273	0.244442	0.0514743	0.0320706
T26E3.11	8	3-irregular	T26E3.11		0.004995	-0.708888	0.179353	0.0954022	0.10446	0.134575	0.0300447	0.085607	0.14416	0.0674375	0.420938
T26H2.3	8	3-irregular	fbxb-2	F-box B protein	0.00899101	-0.556331	4.7645	4.20987	3.79961	3.99731	0.404651	3.03412	5.15436	1.97056	8.11822e-11
W03D2.9	8	3-irregular	W03D2.9	hypothetical protein	0.023976	-0.244398	0.0965943	0.103305	0.0547809	0.0662305	0.050089	0.0166393	0.0805169	0.0263609	0.182694
W04A8.3	8	3-irregular	W04A8.3	hypothetical protein	0.00899101	-0.624374	3.69788	2.74066	2.79542	3.32169	0.540658	1.43968	3.20034	1.65282	0.00475308
W06A11.3	8	3-irregular	fbxb-118	F-box B protein	0.033966	-0.533288	0.601771	0.382415	0.519259	0.452876	0.066008	0.391087	0.464045	0.325834	0.000139365
Y113G7B.8	8	3-irregular	fbxb-59	F-box B protein	0.001998	-0.623935	1.47544	1.36364	1.3205	1.30765	0.875178	0.987251	1.3687	1.24269	0.0894707
Y23H5B.7	8	3-irregular	Y23H5B.7	hypothetical protein	0.016983	-0.538587	0.387286	0.294548	0.274438	0.439998	0.216034	0.260754	0.391713	0.249935	0.549101
Y45G5AM.5	8	3-irregular	Y45G5AM.5	hypothetical protein	0.043956	-0.467386	12.7062	10.0324	10.6736	14.6153	2.00809	8.39523	9.4108	6.7775	0.808596
Y49A10A.2	8	3-irregular	Y49A10A.2	hypothetical protein	0.027972	-0.631207	218.317	162.48	177.582	188.343	99.0692	134.225	161.637	108.185	0.0004173
Y51H7BR.1	8	3-irregular	fbxb-42	F-box B protein	0.00899101	-0.454835	16.0967	16.4087	14.208	14.9916	2.87511	11.7394	16.3816	8.39352	0.0125915
Y53F4B.24	8	3-irregular	Y53F4B.24	hypothetical protein	0.011988	-0.3794	0.718841	0.58868	0.550171	0.668265	0.301974	0.477302	0.621499	0.544787	0.0647097
Y55F3AR.3	8	3-irregular	cct-8		0.002997	-0.692552	305.904	289.248	287.459	257.595	218.284	220.785	262.619	258.856	0.0481009
Y57A10C.1	8	3-irregular	Y57A10C.1	hypothetical protein	0.047952	-0.424907	1.36401	0.885455	0.991735	0.893914	0.0335599	0.503201	0.893946	0.413436	0.801456
ZC204.16	8	3-irregular	ZC204.16		0.03996	-0.342713	0.666743	0.500252	0.587246	0.562107	0.309182	0.519766	0.607168	0.291337	0.0986834
C17E7.9	9	3-irregular	C17E7.9	hypothetical protein	0.046953	-0.527823	12.7195	14.3263	12.3222	13.1302	14.1267	12.5682	13.1144	13.7819	0.573968
D1014.2	9	3-irregular	D1014.2	hypothetical protein	0.002997	-0.596555	3.39206	3.39552	3.55538	3.10905	3.41402	2.99195	2.77541	3.30711	0.522098
F29B9.8	9	3-irregular	F29B9.8	hypothetical protein	0.003996	-0.319004	27.1226	28.4377	29.4943	27.6773	28.5765	24.2702	22.4997	33.5724	0.734097
F53B1.2	9	3-irregular	F53B1.2	hypothetical protein	0.00899101	-0.736379	68.4839	76.8801	69.3395	63.2087	64.805	59.5583	67.1684	67.0629	0.342274
F59A6.10	9	3-irregular	F59A6.10	hypothetical protein	0.013986	-0.676678	0.0115259	0.0417035	0.0144464	0.0246934	0.0237156	0.0123761	0.0171773	0.0153938	0.49582
K07F5.12	9	3-irregular	K07F5.12	hypothetical protein	0.001998	-0.711418	40.9045	44.3247	42.3892	41.091	44.485	39.0199	39.2518	42.9562	0.789432
R05G6.9	9	3-irregular	R05G6.9	hypothetical protein	0.021978	-0.595781	0.696136	1.60027	0.674267	0.256321	1.91751	0.285541	0.651709	1.7736	0.648324
Y47G6A.8	9	3-irregular	crn-1	Cell-death-Related Nuclease	0.033966	-0.426106	287.939	303.287	283.31	286.198	309.531	293.953	304.676	318.382	0.299681
ZK688.6	9	3-irregular	pcp-5	Prolyl Carboxy Peptidase like	0.033966	-0.406106	50.6645	58.0686	62.0228	52.6895	49.8511	46.7335	43.0898	57.3064	0.430635

## Sheet: Cl.2,4,5,6,7 - DAVID_default_result
Annotation Cluster 1	Enrichment Score: 1.743343223193446
Category	Term	Count	%	PValue	Genes	List Total	Pop Hits	Pop Total	Fold Enrichment	Bonferroni	Benjamini	FDR
INTERPRO	IPR012335:Thioredoxin fold	5	3.4482758620689653	0.007187388181196716	B0024.9, C07G1.8, C30H6.8, Y34D9A.6, Y53F4B.37	85	124	13633	6.467267552182164	0.6635193466765248	0.6635193466765248	8.262438616037592
GOTERM_BP_FAT	GO:0045454~cell redox homeostasis	4	2.7586206896551726	0.011037345029108657	B0024.9, C07G1.8, C30H6.8, Y34D9A.6	57	65	7838	8.46207827260459	0.9059590452922133	0.6933390231741463	13.111493306897204
GOTERM_BP_FAT	GO:0019725~cellular homeostasis	4	2.7586206896551726	0.026963718006471973	B0024.9, C07G1.8, C30H6.8, Y34D9A.6	57	91	7838	6.044341623288991	0.9970386870748615	0.6878977781316511	29.258155016517406
GOTERM_BP_FAT	GO:0042592~homeostatic process	4	2.7586206896551726	0.04970631991639329	B0024.9, C07G1.8, C30H6.8, Y34D9A.6	57	116	7838	4.7416817906836055	0.9999807814714202	0.7880439910049595	47.56625282347494
Annotation Cluster 2	Enrichment Score: 1.6973329092109517
Category	Term	Count	%	PValue	Genes	List Total	Pop Hits	Pop Total	Fold Enrichment	Bonferroni	Benjamini	FDR
GOTERM_BP_FAT	GO:0042375~quinone cofactor metabolic process	3	2.0689655172413794	0.001365743680929093	ZC395.2, Y57G11C.11, T03F1.2	57	8	7838	51.56578947368421	0.252560740218318	0.252560740218318	1.71575188288694
GOTERM_BP_FAT	GO:0006743~ubiquinone metabolic process	3	2.0689655172413794	0.001365743680929093	ZC395.2, Y57G11C.11, T03F1.2	57	8	7838	51.56578947368421	0.252560740218318	0.252560740218318	1.71575188288694
GOTERM_BP_FAT	GO:0006744~ubiquinone biosynthetic process	3	2.0689655172413794	0.001365743680929093	ZC395.2, Y57G11C.11, T03F1.2	57	8	7838	51.56578947368421	0.252560740218318	0.252560740218318	1.71575188288694
GOTERM_BP_FAT	GO:0045426~quinone cofactor biosynthetic process	3	2.0689655172413794	0.001365743680929093	ZC395.2, Y57G11C.11, T03F1.2	57	8	7838	51.56578947368421	0.252560740218318	0.252560740218318	1.71575188288694
GOTERM_BP_FAT	GO:0006733~oxidoreduction coenzyme metabolic process	3	2.0689655172413794	0.012512204746433133	ZC395.2, Y57G11C.11, T03F1.2	57	24	7838	17.188596491228072	0.9315678916234846	0.5909717473451137	14.73816902823889
GOTERM_BP_FAT	GO:0051188~cofactor biosynthetic process	4	2.7586206896551726	0.02122115266457301	ZC395.2, Y57G11C.11, Y39B6A.3, T03F1.2	57	83	7838	6.626928767702387	0.9896291464666356	0.6808802925248282	23.78551211487572
GOTERM_BP_FAT	GO:0009108~coenzyme biosynthetic process	3	2.0689655172413794	0.03441481518042618	ZC395.2, Y57G11C.11, T03F1.2	57	41	7838	10.061617458279846	0.9994240345253592	0.7115529676183854	35.81977065198147
GOTERM_BP_FAT	GO:0051186~cofactor metabolic process	4	2.7586206896551726	0.06548946724070832	ZC395.2, Y57G11C.11, Y39B6A.3, T03F1.2	57	130	7838	4.231039136302295	0.9999994574562897	0.7987082009224007	57.58652853423579
GOTERM_BP_FAT	GO:0006732~coenzyme metabolic process	3	2.0689655172413794	0.1302763937045543	ZC395.2, Y57G11C.11, T03F1.2	57	88	7838	4.6877990430622	0.9999999999998774	0.9329805710897549	82.92436718549706
GOTERM_BP_FAT	GO:0008340~determination of adult life span	4	2.7586206896551726	0.25092712867926625	ZC395.2, Y57G11C.11, T03F1.2, T08G5.10	57	243	7838	2.263518879503285	1.0	0.953902	97.4232
GOTERM_BP_FAT	GO:0007568~aging	4	2.7586206896551726	0.25092712867926625	ZC395.2, Y57G11C.11, T03F1.2, T08G5.10	57	243	7838	2.263518879503285	1.0	0.953902	97.4232
GOTERM_BP_FAT	GO:0010259~multicellular organismal aging	4	2.7586206896551726	0.25092712867926625	ZC395.2, Y57G11C.11, T03F1.2, T08G5.10	57	243	7838	2.263518879503285	1.0	0.953902	97.4232
Annotation Cluster 3	Enrichment Score: 1.3553126182893467
Category	Term	Count	%	PValue	Genes	List Total	Pop Hits	Pop Total	Fold Enrichment	Bonferroni	Benjamini	FDR
KEGG_PATHWAY	cel03020:RNA polymerase	3	2.0689655172413794	0.010898334164600608	F23B2.13, Y97E10AR.5, Y77E11A.6	12	23	1534	16.67391304347826	0.1515739404662756	0.1515739404662756	7.335765837915953
GOTERM_MF_FAT	GO:0003899~DNA-directed RNA polymerase activity	3	2.0689655172413794	0.01373747813447773	F23B2.13, Y97E10AR.5, Y77E11A.6	44	28	6686	16.280844155844154	0.7312859548021128	0.7312859548021128	14.10545108935125
GOTERM_MF_FAT	GO:0034062~RNA polymerase activity	3	2.0689655172413794	0.01469537281973898	F23B2.13, Y97E10AR.5, Y77E11A.6	44	29	6686	15.719435736677115	0.7549810802038753	0.505006141658177	15.018014684498171
KEGG_PATHWAY	cel00240:Pyrimidine metabolism	3	2.0689655172413794	0.07599818381672965	F23B2.13, Y97E10AR.5, Y77E11A.6	12	65	1534	5.9	0.694443	0.447228	42.2786
GOTERM_MF_FAT	GO:0016779~nucleotidyltransferase activity	3	2.0689655172413794	0.08543023841255348	F23B2.13, Y97E10AR.5, Y77E11A.6	44	76	6686	5.998205741626793	0.9997931766207652	0.94086201221715	62.52914322341625
GOTERM_BP_FAT	GO:0006350~transcription	7	4.827586206896552	0.1400009257837958	ZK488.1, C17E7.6, F54C4.2, F23B2.13, Y97E10AR.5, Y77E11A.6, T01B10.4	57	495	7838	1.9445684919369126	0.9999999999999888	0.9155159633142445	85.19053887634956
KEGG_PATHWAY	cel00230:Purine metabolism	3	2.0689655172413794	0.1628614096365608	F23B2.13, Y97E10AR.5, Y77E11A.6	12	102	1534	3.7598039215686274	0.9305038994182573	0.5888627635462178	70.94362741785032
Annotation Cluster 4	Enrichment Score: 0.6497932444755717
Category	Term	Count	%	PValue	Genes	List Total	Pop Hits	Pop Total	Fold Enrichment	Bonferroni	Benjamini	FDR
GOTERM_BP_FAT	GO:0007218~neuropeptide signaling pathway	3	2.0689655172413794	0.052961484822229885	M01D7.5, F39H2.1, Y23B4A.2	57	52	7838	7.933198380566801	0.9999907464647108	0.7651511376679293	49.7957707693103
GOTERM_BP_FAT	GO:0007186~G-protein coupled receptor protein signaling pathway	4	2.7586206896551726	0.39432491477061543	M01D7.5, F39H2.1, Y23B4A.2, F55E10.7	57	316	7838	1.7406173662003106	1.0	0.974847	99.8252
GOTERM_BP_FAT	GO:0007166~cell surface receptor linked signal transduction	4	2.7586206896551726	0.5380292614691092	M01D7.5, F39H2.1, Y23B4A.2, F55E10.7	57	393	7838	1.399580375876077	1.0	0.989633	99.9943
Annotation Cluster 5	Enrichment Score: 0.5239996554261322
Category	Term	Count	%	PValue	Genes	List Total	Pop Hits	Pop Total	Fold Enrichment	Bonferroni	Benjamini	FDR
GOTERM_BP_FAT	GO:0045132~meiotic chromosome segregation	3	2.0689655172413794	0.21659389013624064	ZK287.5, C08B11.9, C30A5.3	57	122	7838	3.3813632441760135	1.0	0.944344	95.4549
GOTERM_BP_FAT	GO:0000279~M phase	4	2.7586206896551726	0.24900058935289726	ZK287.5, C08B11.9, Y47G6A.24, C30A5.3	57	242	7838	2.2728722633028853	1.0	0.959649	97.338
GOTERM_BP_FAT	GO:0022403~cell cycle phase	4	2.7586206896551726	0.25478744009218796	ZK287.5, C08B11.9, Y47G6A.24, C30A5.3	57	245	7838	2.2450411743644825	1.0	0.949353	97.5864
GOTERM_BP_FAT	GO:0007059~chromosome segregation	3	2.0689655172413794	0.2829318127697285	ZK287.5, C08B11.9, C30A5.3	57	147	7838	2.8063014679556035	1.0	0.954042	98.5177
GOTERM_BP_FAT	GO:0007126~meiosis	3	2.0689655172413794	0.31213571006850027	ZK287.5, C08B11.9, C30A5.3	57	158	7838	2.610926049300466	1.0	0.963873	99.1245
GOTERM_BP_FAT	GO:0051327~M phase of meiotic cell cycle	3	2.0689655172413794	0.31478162969967616	ZK287.5, C08B11.9, C30A5.3	57	159	7838	2.5945051307514064	1.0	0.960073	99.1662
GOTERM_BP_FAT	GO:0051321~meiotic cell cycle	3	2.0689655172413794	0.3306119727073516	ZK287.5, C08B11.9, C30A5.3	57	165	7838	2.500159489633174	1.0	0.962684	99.3798
GOTERM_BP_FAT	GO:0022402~cell cycle process	4	2.7586206896551726	0.3629064785548697	ZK287.5, C08B11.9, Y47G6A.24, C30A5.3	57	300	7838	1.8334502923976606	1.0	0.971465	99.6684
GOTERM_BP_FAT	GO:0007049~cell cycle	4	2.7586206896551726	0.41959527807559394	ZK287.5, C08B11.9, Y47G6A.24, C30A5.3	57	329	7838	1.6718391723990826	1.0	0.976199	99.8981
Annotation Cluster 6	Enrichment Score: 0.5191322700766249
Category	Term	Count	%	PValue	Genes	List Total	Pop Hits	Pop Total	Fold Enrichment	Bonferroni	Benjamini	FDR
GOTERM_BP_FAT	GO:0040008~regulation of growth	19	13.10344827586207	0.1436637325809133	T23B12.7, E01A2.4, ZK287.5, CE7X_3.1, ZC395.2, K08F11.4, B0035.10, K01G5.8, Y39B6A.3, B0432.13, ZK1098.1, F54F2.7, F23B2.13, C33H5.10, W08F4.8, F28D1.11, M01B2.1, R10E4.9, T08G5.10	57	1967	7838	1.3282494492458905	0.9999999999999954	0.9055435308054594	85.96972161319891
GOTERM_BP_FAT	GO:0045927~positive regulation of growth	17	11.724137931034482	0.27098469749373155	T23B12.7, E01A2.4, CE7X_3.1, ZC395.2, K08F11.4, B0035.10, K01G5.8, Y39B6A.3, B0432.13, ZK1098.1, F54F2.7, C33H5.10, W08F4.8, F28D1.11, M01B2.1, R10E4.9, T08G5.10	57	1904	7838	1.2277568922305764	1.0	0.953114	98.1727
GOTERM_BP_FAT	GO:0040010~positive regulation of growth rate	14	9.655172413793103	0.4636133713757988	T23B12.7, E01A2.4, ZC395.2, K08F11.4, B0035.10, K01G5.8, Y39B6A.3, ZK1098.1, F54F2.7, C33H5.10, W08F4.8, M01B2.1, R10E4.9, T08G5.10	57	1723	7838	1.1173086517803503	1.0	0.984175	99.9625
GOTERM_BP_FAT	GO:0040009~regulation of growth rate	14	9.655172413793103	0.46453993377312053	T23B12.7, E01A2.4, ZC395.2, K08F11.4, B0035.10, K01G5.8, Y39B6A.3, ZK1098.1, F54F2.7, C33H5.10, W08F4.8, M01B2.1, R10E4.9, T08G5.10	57	1724	7838	1.1166605609150486	1.0	0.982256	99.9633
Annotation Cluster 7	Enrichment Score: 0.44512804226741426
Category	Term	Count	%	PValue	Genes	List Total	Pop Hits	Pop Total	Fold Enrichment	Bonferroni	Benjamini	FDR
GOTERM_BP_FAT	GO:0051241~negative regulation of multicellular organismal process	3	2.0689655172413794	0.1399762571730165	ZK287.5, F23B2.13, W08F4.8	57	92	7838	4.483981693363844	0.9999999999999888	0.9312044529086915	85.18515865948493
GOTERM_BP_FAT	GO:0040015~negative regulation of multicellular organism growth	3	2.0689655172413794	0.1399762571730165	ZK287.5, F23B2.13, W08F4.8	57	92	7838	4.483981693363844	0.9999999999999888	0.9312044529086915	85.18515865948493
GOTERM_BP_FAT	GO:0045926~negative regulation of growth	3	2.0689655172413794	0.14488492959251598	ZK287.5, F23B2.13, W08F4.8	57	94	7838	4.388577827547592	0.9999999999999967	0.8916699962464414	86.22099150517117
GOTERM_BP_FAT	GO:0040014~regulation of multicellular organism growth	6	4.137931034482759	0.17346596534203498	B0432.13, CE7X_3.1, ZK287.5, F23B2.13, W08F4.8, F28D1.11	57	415	7838	1.9880786303107163	1.0	0.920835	91.041
GOTERM_BP_FAT	GO:0010171~body morphogenesis	6	4.137931034482759	0.40321830445490814	E01A2.4, B0035.10, F54D12.4, C08B11.9, W08F4.8, F55F8.4	57	582	7838	1.4176162054621086	1.0	0.974397	99.8551
GOTERM_BP_FAT	GO:0007548~sex differentiation	6	4.137931034482759	0.6568300376667571	ZK287.5, F23B2.13, C08B11.9, W08F4.8, F55F8.4, T22H9.4	57	771	7838	1.0701071745511639	1.0	0.997881	99.9999
SP_PIR_KEYWORDS	cytoplasm	3	2.0689655172413794	0.6823310048619144	ZK287.5, C08B11.9, W08F4.8	133	349	19674	1.271559988797208	1.0	0.999962	99.9993
GOTERM_BP_FAT	GO:0003006~reproductive developmental process	6	4.137931034482759	0.722226446496657	ZK287.5, F23B2.13, C08B11.9, W08F4.8, F55F8.4, T22H9.4	57	831	7838	0.9928431186268921	1.0	0.997973	100
GOTERM_BP_FAT	GO:0040035~hermaphrodite genitalia development	5	3.4482758620689653	0.7387670428807713	ZK287.5, F23B2.13, C08B11.9, W08F4.8, F55F8.4	57	690	7838	0.9964403763030765	1.0	0.998002	100
GOTERM_BP_FAT	GO:0048806~genitalia development	5	3.4482758620689653	0.7450820174378214	ZK287.5, F23B2.13, C08B11.9, W08F4.8, F55F8.4	57	696	7838	0.9878503730590845	1.0	0.997959	100
Annotation Cluster 8	Enrichment Score: 0.3880300393792924
Category	Term	Count	%	PValue	Genes	List Total	Pop Hits	Pop Total	Fold Enrichment	Bonferroni	Benjamini	FDR
GOTERM_MF_FAT	GO:0003677~DNA binding	10	6.896551724137931	0.11233693342530478	ZK488.1, C17E7.6, F23B2.13, Y97E10AR.5, Y55B1AL.2, B0035.10, F14D2.5, Y77E11A.6, T22H9.4, T01B10.4	44	895	6686	1.6978161503301168	0.9999878779998836	0.9409943537916411	73.01383422609122
GOTERM_BP_FAT	GO:0006350~transcription	7	4.827586206896552	0.1400009257837958	ZK488.1, C17E7.6, F54C4.2, F23B2.13, Y97E10AR.5, Y77E11A.6, T01B10.4	57	495	7838	1.9445684919369126	0.9999999999999888	0.9155159633142445	85.19053887634956
SP_PIR_KEYWORDS	metal-binding	11	7.586206896551724	0.15623064876758216	ZK488.1, B0432.13, C17E7.6, ZK287.5, F54C4.2, Y97E10AR.5, ZC395.2, F41B5.4, Y77E11A.6, T08G5.10, T01B10.4	133	1033	19674	1.5751916092263571	0.9999942205570813	0.9999942205570813	82.85002822498852
SP_PIR_KEYWORDS	zinc-finger	6	4.137931034482759	0.1610136936589725	B0432.13, ZK287.5, F54C4.2, Y97E10AR.5, Y77E11A.6, T01B10.4	133	428	19674	2.073712318178624	0.999996139923198	0.9980352921840568	83.83266120176427
SP_PIR_KEYWORDS	Transcription	6	4.137931034482759	0.21839262292198253	ZK488.1, C17E7.6, F54C4.2, Y97E10AR.5, Y77E11A.6, T01B10.4	133	478	19674	1.856796803724793	0.9999999747539097	0.9970664192706685	92.24984204013143
GOTERM_MF_FAT	GO:0030528~transcription regulator activity	7	4.827586206896552	0.27485900279163317	ZK488.1, C17E7.6, F54C4.2, Y97E10AR.5, Y77E11A.6, T22H9.4, T01B10.4	44	685	6686	1.5528201725282016	0.999999999999945	0.9938337337207255	97.07748349323754
GOTERM_MF_FAT	GO:0046914~transition metal ion binding	13	8.96551724137931	0.295863253939999	C17E7.6, ZK287.5, F54C4.2, ZC395.2, Y97E10AR.5, JC8.4, C06A5.11, T01B10.4, ZK488.1, B0432.13, F41B5.4, Y77E11A.6, T08G5.10	44	1567	6686	1.2606312003248827	0.9999999999999967	0.9914397198265963	97.88437579038481
SP_PIR_KEYWORDS	zinc	8	5.517241379310345	0.30256192794487846	ZK488.1, B0432.13, C17E7.6, ZK287.5, F54C4.2, Y97E10AR.5, Y77E11A.6, T01B10.4	133	811	19674	1.4591843356850818	0.9999999999922572	0.9983318876111669	97.62470315655068
SMART	SM00399:ZnF_C4	3	2.0689655172413794	0.33793255854041937	ZK488.1, C17E7.6, T01B10.4	26	265	5537	2.4108853410740205	0.9999496900893786	0.9999496900893786	96.34150748681212
SMART	SM00430:HOLI	3	2.0689655172413794	0.35135671063833396	ZK488.1, C17E7.6, T01B10.4	26	273	5537	2.3402366863905324	0.9999692289507534	0.9944528341248304	96.89588891910968
GOTERM_BP_FAT	GO:0045449~regulation of transcription	8	5.517241379310345	0.3657621197006411	ZK488.1, C17E7.6, F54C4.2, Y97E10AR.5, C06A5.11, Y77E11A.6, T22H9.4, T01B10.4	57	817	7838	1.3464751229358585	1.0	0.968688	99.6867
GOTERM_MF_FAT	GO:0008270~zinc ion binding	10	6.896551724137931	0.40097586300404	ZK488.1, B0432.13, C17E7.6, ZK287.5, F54C4.2, Y97E10AR.5, JC8.4, C06A5.11, Y77E11A.6, T01B10.4	44	1238	6686	1.2274195917168453	1.0	0.997724	99.6422
GOTERM_MF_FAT	GO:0046872~metal ion binding	14	9.655172413793103	0.4613365066769318	C17E7.6, ZK287.5, F54C4.2, ZC395.2, Y97E10AR.5, JC8.4, C06A5.11, T01B10.4, T04F3.2, ZK488.1, B0432.13, F41B5.4, Y77E11A.6, T08G5.10	44	1910	6686	1.113802950975726	1.0	0.997198	99.8887
INTERPRO	IPR001628:Zinc finger, nuclear hormone receptor-type	3	2.0689655172413794	0.488192532092073	ZK488.1, C17E7.6, T01B10.4	85	265	13633	1.8157158712541621	1.0	1	99.9667
INTERPRO	IPR013088:Zinc finger, NHR/GATA-type	3	2.0689655172413794	0.5020226763634812	ZK488.1, C17E7.6, T01B10.4	85	272	13633	1.7689878892733564	1.0	1	99.976
INTERPRO	IPR000536:Nuclear hormone receptor, ligand-binding, core	3	2.0689655172413794	0.5039791635517834	ZK488.1, C17E7.6, T01B10.4	85	273	13633	1.762508080155139	1.0	1	99.9771
GOTERM_MF_FAT	GO:0043169~cation binding	14	9.655172413793103	0.5048723667968474	C17E7.6, ZK287.5, F54C4.2, ZC395.2, Y97E10AR.5, JC8.4, C06A5.11, T01B10.4, T04F3.2, ZK488.1, B0432.13, F41B5.4, Y77E11A.6, T08G5.10	44	1960	6686	1.0853896103896103	1.0	0.997691	99.9559
GOTERM_MF_FAT	GO:0043167~ion binding	14	9.655172413793103	0.5100732516987092	C17E7.6, ZK287.5, F54C4.2, ZC395.2, Y97E10AR.5, JC8.4, C06A5.11, T01B10.4, T04F3.2, ZK488.1, B0432.13, F41B5.4, Y77E11A.6, T08G5.10	44	1966	6686	1.0820771293813003	1.0	0.996477	99.9607
GOTERM_MF_FAT	GO:0003707~steroid hormone receptor activity	3	2.0689655172413794	0.5393015624176519	ZK488.1, C17E7.6, T01B10.4	44	278	6686	1.6397972531066056	1.0	0.99653	99.98
GOTERM_MF_FAT	GO:0004879~ligand-dependent nuclear receptor activity	3	2.0689655172413794	0.5471492998605241	ZK488.1, C17E7.6, T01B10.4	44	282	6686	1.6165377176015472	1.0	0.995372	99.9835
SP_PIR_KEYWORDS	nucleus	7	4.827586206896552	0.5951567882381721	ZK488.1, C17E7.6, ZK287.5, F54C4.2, B0035.10, C08B11.9, T01B10.4	133	928	19674	1.115812159709619	1.0	0.999977	99.9916
SP_PIR_KEYWORDS	transcription regulation	4	2.7586206896551726	0.6353170616698047	ZK488.1, C17E7.6, F54C4.2, T01B10.4	133	485	19674	1.2199984497325789	1.0	0.999964	99.9972
GOTERM_MF_FAT	GO:0003700~transcription factor activity	4	2.7586206896551726	0.698860648648926	ZK488.1, C17E7.6, T22H9.4, T01B10.4	44	550	6686	1.1051239669421489	1.0	0.9995	99.9998
GOTERM_BP_FAT	GO:0006355~regulation of transcription, DNA-dependent	5	3.4482758620689653	0.7202626733455648	ZK488.1, C17E7.6, C06A5.11, T22H9.4, T01B10.4	57	673	7838	1.0216104898203904	1.0	0.998182	100
GOTERM_BP_FAT	GO:0051252~regulation of RNA metabolic process	5	3.4482758620689653	0.7235940231147289	ZK488.1, C17E7.6, C06A5.11, T22H9.4, T01B10.4	57	676	7838	1.0170767154572822	1.0	0.997727	100
SP_PIR_KEYWORDS	dna-binding	4	2.7586206896551726	0.7601703749106733	ZK488.1, C17E7.6, B0035.10, T01B10.4	133	589	19674	1.0045827642110368	1.0	0.999987	100
GOTERM_MF_FAT	GO:0043565~sequence-specific DNA binding	3	2.0689655172413794	0.8187102768505956	ZK488.1, C17E7.6, T01B10.4	44	473	6686	0.9637709014030367	1.0	0.999804	100
SP_PIR_KEYWORDS	receptor	3	2.0689655172413794	0.993554707656699	ZK488.1, C17E7.6, T01B10.4	133	1037	19674	0.4279406326810275	1.0	1	100
Annotation Cluster 9	Enrichment Score: 0.36390253938540573
Category	Term	Count	%	PValue	Genes	List Total	Pop Hits	Pop Total	Fold Enrichment	Bonferroni	Benjamini	FDR
GOTERM_BP_FAT	GO:0040014~regulation of multicellular organism growth	6	4.137931034482759	0.17346596534203498	B0432.13, CE7X_3.1, ZK287.5, F23B2.13, W08F4.8, F28D1.11	57	415	7838	1.9880786303107163	1.0	0.920835	91.041
GOTERM_BP_FAT	GO:0040018~positive regulation of multicellular organism growth	3	2.0689655172413794	0.6766184894929209	B0432.13, CE7X_3.1, F28D1.11	57	322	7838	1.281137626675384	1.0	0.998214	99.9999
GOTERM_BP_FAT	GO:0051240~positive regulation of multicellular organismal process	3	2.0689655172413794	0.6898175562965734	B0432.13, CE7X_3.1, F28D1.11	57	330	7838	1.250079744816587	1.0	0.998327	100
Annotation Cluster 10	Enrichment Score: 0.17241319654553366
Category	Term	Count	%	PValue	Genes	List Total	Pop Hits	Pop Total	Fold Enrichment	Bonferroni	Benjamini	FDR
GOTERM_BP_FAT	GO:0006399~tRNA metabolic process	3	2.0689655172413794	0.12074726265308108	K08F11.4, Y54E5A.6, Y105E8A.20	57	84	7838	4.9110275689223055	0.999999999998752	0.9354906851821092	80.39780441606527
GOTERM_BP_FAT	GO:0034660~ncRNA metabolic process	3	2.0689655172413794	0.2060979649300086	K08F11.4, Y54E5A.6, Y105E8A.20	57	118	7838	3.495985727029438	1.0	0.94452	94.6206
GOTERM_MF_FAT	GO:0000166~nucleotide binding	8	5.517241379310345	0.8064962072485383	K08F11.4, C06A5.11, C08B11.9, Y54E5A.6, Y105E8A.20, M01B2.1, F39F10.3, C50B8.1	44	1369	6686	0.8879739690550501	1.0	0.999828	100
GOTERM_MF_FAT	GO:0030554~adenyl nucleotide binding	5	3.4482758620689653	0.906933474059752	K08F11.4, Y54E5A.6, Y105E8A.20, M01B2.1, F39F10.3	44	1009	6686	0.7529957653842689	1.0	0.999987	100
GOTERM_MF_FAT	GO:0001883~purine nucleoside binding	5	3.4482758620689653	0.9073612779412652	K08F11.4, Y54E5A.6, Y105E8A.20, M01B2.1, F39F10.3	44	1010	6686	0.7522502250225023	1.0	0.999979	100
GOTERM_MF_FAT	GO:0001882~nucleoside binding	5	3.4482758620689653	0.9103093083794671	K08F11.4, Y54E5A.6, Y105E8A.20, M01B2.1, F39F10.3	44	1017	6686	0.7470724948601055	1.0	0.99997	100
GOTERM_MF_FAT	GO:0005524~ATP binding	4	2.7586206896551726	0.9533126752709417	K08F11.4, Y105E8A.20, M01B2.1, F39F10.3	44	942	6686	0.6452422312294923	1.0	0.999997	100
GOTERM_MF_FAT	GO:0032559~adenyl ribonucleotide binding	4	2.7586206896551726	0.953812876369894	K08F11.4, Y105E8A.20, M01B2.1, F39F10.3	44	944	6686	0.6438751926040062	1.0	0.999995	100
GOTERM_MF_FAT	GO:0017076~purine nucleotide binding	5	3.4482758620689653	0.9609371617263011	K08F11.4, Y54E5A.6, Y105E8A.20, M01B2.1, F39F10.3	44	1187	6686	0.6400781190166194	1.0	0.999996	100
GOTERM_MF_FAT	GO:0032555~purine ribonucleotide binding	4	2.7586206896551726	0.9828373639425283	K08F11.4, Y105E8A.20, M01B2.1, F39F10.3	44	1120	6686	0.5426948051948052	1.0	1	100
GOTERM_MF_FAT	GO:0032553~ribonucleotide binding	4	2.7586206896551726	0.9828373639425283	K08F11.4, Y105E8A.20, M01B2.1, F39F10.3	44	1120	6686	0.5426948051948052	1.0	1	100
Annotation Cluster 11	Enrichment Score: 0.15405640636736548
Category	Term	Count	%	PValue	Genes	List Total	Pop Hits	Pop Total	Fold Enrichment	Bonferroni	Benjamini	FDR
GOTERM_BP_FAT	GO:0002009~morphogenesis of an epithelium	3	2.0689655172413794	0.6914367725143868	T23B12.7, ZK287.5, W08F4.8	57	331	7838	1.2463030688503736	1.0	0.998091	100
GOTERM_BP_FAT	GO:0060429~epithelium development	3	2.0689655172413794	0.6994314582172093	T23B12.7, ZK287.5, W08F4.8	57	336	7838	1.2277568922305764	1.0	0.99806	100
GOTERM_BP_FAT	GO:0048729~tissue morphogenesis	3	2.0689655172413794	0.7134000681550414	T23B12.7, ZK287.5, W08F4.8	57	345	7838	1.1957284515636917	1.0	0.998231	100
Annotation Cluster 12	Enrichment Score: 0.056817096220116096
Category	Term	Count	%	PValue	Genes	List Total	Pop Hits	Pop Total	Fold Enrichment	Bonferroni	Benjamini	FDR
GOTERM_BP_FAT	GO:0040007~growth	9	6.206896551724138	0.7822614698970156	ZK1098.1, T23B12.7, ZK287.5, F23B2.13, K08F11.4, B0035.10, F54D12.4, Y39B6A.3, F55F8.4	57	1364	7838	0.9073159438184903	1.0	0.998676	100
GOTERM_BP_FAT	GO:0002119~nematode larval development	10	6.896551724137931	0.9092439568306955	ZK1098.1, T23B12.7, ZK287.5, F23B2.13, K08F11.4, B0035.10, F54D12.4, Y57G11C.11, Y39B6A.3, F55F8.4	57	1760	7838	0.7812998405103667	1.0	0.999956	100
GOTERM_BP_FAT	GO:0002164~larval development	10	6.896551724137931	0.9096044047349445	ZK1098.1, T23B12.7, ZK287.5, F23B2.13, K08F11.4, B0035.10, F54D12.4, Y57G11C.11, Y39B6A.3, F55F8.4	57	1761	7838	0.7808561722306903	1.0	0.999947	100
GOTERM_BP_FAT	GO:0009791~post-embryonic development	10	6.896551724137931	0.9158971284752527	ZK1098.1, T23B12.7, ZK287.5, F23B2.13, K08F11.4, B0035.10, F54D12.4, Y57G11C.11, Y39B6A.3, F55F8.4	57	1779	7838	0.7729554352435332	1.0	0.999952	100
Annotation Cluster 13	Enrichment Score: 0.033686463055388895
Category	Term	Count	%	PValue	Genes	List Total	Pop Hits	Pop Total	Fold Enrichment	Bonferroni	Benjamini	FDR
SP_PIR_KEYWORDS	membrane	6	4.137931034482759	0.8926783334572047	K08E4.6, C09F5.2, ZC262.3, F28D1.11, T25D10.1, T03F1.2	133	1154	19674	0.7691064750263874	1.0	0.999999	100
UP_SEQ_FEATURE	transmembrane region	4	2.7586206896551726	0.9168045361036842	C09F5.2, ZC262.3, F28D1.11, T25D10.1	26	674	3249	0.7416115042227802	1.0	1	100
SP_PIR_KEYWORDS	transmembrane	5	3.4482758620689653	0.9682084385225448	K08E4.6, C09F5.2, ZC262.3, F28D1.11, T25D10.1	133	1227	19674	0.602790595069581	1.0	1	100
Annotation Cluster 14	Enrichment Score: 0.029441296626430316
Category	Term	Count	%	PValue	Genes	List Total	Pop Hits	Pop Total	Fold Enrichment	Bonferroni	Benjamini	FDR
GOTERM_BP_FAT	GO:0016310~phosphorylation	3	2.0689655172413794	0.8903872311251965	ZC395.2, M01B2.1, F39F10.3	57	514	7838	0.8025803809133728	1.0	0.999919	100
GOTERM_BP_FAT	GO:0006793~phosphorus metabolic process	3	2.0689655172413794	0.9573011782441823	ZC395.2, M01B2.1, F39F10.3	57	665	7838	0.6203403244954491	1.0	0.999996	100
GOTERM_BP_FAT	GO:0006796~phosphate metabolic process	3	2.0689655172413794	0.9573011782441823	ZC395.2, M01B2.1, F39F10.3	57	665	7838	0.6203403244954491	1.0	0.999996	100

## Sheet: Cl.3 - DAVID_default_results
Annotation Cluster 1	Enrichment Score: 4.473155736679539
Category	Term	Count	%	PValue	Genes	List Total	Pop Hits	Pop Total	Fold Enrichment	Bonferroni	Benjamini	FDR
GOTERM_BP_FAT	GO:0002119~nematode larval development	14	63.63636363636363	9.590825290116228E-6	C01H6.5, F09F7.3, C30C11.4, R144.7, F20D12.1, Y47G6A.10, T02G5.9, F54H12.1, T17E9.2, F12F6.6, D2013.5, C41C4.8, T28H11.4, C41D11.2	19	1760	7838	3.2814593301435404	0.0012172991424326263	0.0012172991424326263	0.011121971235095174
GOTERM_BP_FAT	GO:0002164~larval development	14	63.63636363636363	9.654971906010112E-6	C01H6.5, F09F7.3, C30C11.4, R144.7, F20D12.1, Y47G6A.10, T02G5.9, F54H12.1, T17E9.2, F12F6.6, D2013.5, C41C4.8, T28H11.4, C41D11.2	19	1761	7838	3.279595923368899	0.0012254358909347118	6.129057722101816E-4	0.0111963548567795
GOTERM_BP_FAT	GO:0009791~post-embryonic development	14	63.63636363636363	1.087782990621114E-5	C01H6.5, F09F7.3, C30C11.4, R144.7, F20D12.1, Y47G6A.10, T02G5.9, F54H12.1, T17E9.2, F12F6.6, D2013.5, C41C4.8, T28H11.4, C41D11.2	19	1779	7838	3.246412828022839	0.0013805380912444987	4.6039129136110635E-4	0.012614356185136621
GOTERM_BP_FAT	GO:0009792~embryonic development ending in birth or egg hatching	15	68.18181818181817	1.5371721638625399E-4	F10G7.2, F09F7.3, C30C11.4, R144.7, F20D12.1, Y47G6A.10, T02G5.9, F54H12.1, T17E9.2, D2013.5, C41C4.8, T28H11.4, Y65B4A.4, F55H2.6, C41D11.2	19	2629	7838	2.3537066324998497	0.01933423612127938	0.004869004548273992	0.17812163644999046
GOTERM_BP_FAT	GO:0040007~growth	11	50.0	2.781951455948919E-4	C01H6.5, F09F7.3, C30C11.4, D2013.5, R144.7, F20D12.1, F12F6.6, Y47G6A.10, T02G5.9, F54H12.1, T17E9.2	19	1364	7838	3.326825127334465	0.03471868194664807	0.00704222625707962	0.32214941101063044
Annotation Cluster 2	Enrichment Score: 2.8350264020794795
Category	Term	Count	%	PValue	Genes	List Total	Pop Hits	Pop Total	Fold Enrichment	Bonferroni	Benjamini	FDR
GOTERM_BP_FAT	GO:0045927~positive regulation of growth	12	54.54545454545454	9.474147858694612E-4	F10G7.2, C01H6.5, F09F7.3, C30C11.4, C32A3.2, D2013.5, R144.7, C41C4.8, Y47G6A.10, T02G5.9, T17E9.2, C41D11.2	19	1904	7838	2.5999557717823967	0.11341538630251413	0.019863193426949866	1.09322369291448
GOTERM_BP_FAT	GO:0040008~regulation of growth	12	54.54545454545454	0.0012705290525921722	F10G7.2, C01H6.5, F09F7.3, C30C11.4, C32A3.2, D2013.5, R144.7, C41C4.8, Y47G6A.10, T02G5.9, T17E9.2, C41D11.2	19	1967	7838	2.516683166992214	0.14909924691688448	0.02280170366213463	1.4635611093066325
GOTERM_BP_FAT	GO:0040010~positive regulation of growth rate	11	50.0	0.0019438759612840995	F10G7.2, F09F7.3, C30C11.4, C32A3.2, D2013.5, R144.7, C41C4.8, Y47G6A.10, T02G5.9, T17E9.2, C41D11.2	19	1723	7838	2.633656107767969	0.21894718219579767	0.030416870125067774	2.231249328875329
GOTERM_BP_FAT	GO:0040009~regulation of growth rate	11	50.0	0.0019529947865152431	F10G7.2, F09F7.3, C30C11.4, C32A3.2, D2013.5, R144.7, C41C4.8, Y47G6A.10, T02G5.9, T17E9.2, C41D11.2	19	1724	7838	2.632128465014043	0.21985295253320403	0.027208857275701104	2.2416081617649186
Annotation Cluster 3	Enrichment Score: 1.3622895836421614
Category	Term	Count	%	PValue	Genes	List Total	Pop Hits	Pop Total	Fold Enrichment	Bonferroni	Benjamini	FDR
GOTERM_BP_FAT	GO:0040018~positive regulation of multicellular organism growth	4	18.181818181818183	0.035456267320388965	C01H6.5, D2013.5, R144.7, T02G5.9	19	322	7838	5.124550506701536	0.9897933251652135	0.3677505970224798	34.206888553746474
GOTERM_BP_FAT	GO:0051240~positive regulation of multicellular organismal process	4	18.181818181818183	0.03773807711636392	C01H6.5, D2013.5, R144.7, T02G5.9	19	330	7838	5.000318979266348	0.9924447434460818	0.35862272945567564	35.98946910338262
GOTERM_BP_FAT	GO:0010171~body morphogenesis	5	22.727272727272727	0.0399125213097933	C01H6.5, C30C11.4, D2013.5, R144.7, T02G5.9	19	582	7838	3.544040513655272	0.9943314454862372	0.3501855559021909	37.64699695579634
GOTERM_BP_FAT	GO:0040014~regulation of multicellular organism growth	4	18.181818181818183	0.06656711288155728	C01H6.5, D2013.5, R144.7, T02G5.9	19	415	7838	3.9761572606214326	0.9998413085767197	0.48980654711627303	55.01663594833852
Annotation Cluster 4	Enrichment Score: 0.8583074273042157
Category	Term	Count	%	PValue	Genes	List Total	Pop Hits	Pop Total	Fold Enrichment	Bonferroni	Benjamini	FDR
SP_PIR_KEYWORDS	nucleotide-binding	5	22.727272727272727	0.010344221282958005	C30C11.4, D2013.5, C41C4.8, Y47G6A.10, T02G5.9	22	824	19674	5.426412180052957	0.297798736374562	0.297798736374562	8.738538060290235
SP_PIR_KEYWORDS	atp-binding	4	18.181818181818183	0.030538970230661523	C30C11.4, C41C4.8, Y47G6A.10, T02G5.9	22	649	19674	5.511696316010646	0.6516369322617839	0.40977710334296913	23.871550768068005
GOTERM_MF_FAT	GO:0001882~nucleoside binding	5	22.727272727272727	0.12256350581766465	F09F7.3, C30C11.4, C41C4.8, Y47G6A.10, T02G5.9	14	1017	6686	2.3479421267031886	0.9999070361199665	0.9999070361199665	74.25897766963013
GOTERM_MF_FAT	GO:0032553~ribonucleotide binding	5	22.727272727272727	0.16006751794750199	C30C11.4, D2013.5, C41C4.8, Y47G6A.10, T02G5.9	14	1120	6686	2.132015306122449	0.9999958183204704	0.997955084468827	83.6424148708424
GOTERM_MF_FAT	GO:0032555~purine ribonucleotide binding	5	22.727272727272727	0.16006751794750199	C30C11.4, D2013.5, C41C4.8, Y47G6A.10, T02G5.9	14	1120	6686	2.132015306122449	0.9999958183204704	0.997955084468827	83.6424148708424
GOTERM_MF_FAT	GO:0017076~purine nucleotide binding	5	22.727272727272727	0.1868398745530202	C30C11.4, D2013.5, C41C4.8, Y47G6A.10, T02G5.9	14	1187	6686	2.011674088337947	0.9999995807227795	0.9925154259550103	88.31303276318945
GOTERM_MF_FAT	GO:0000166~nucleotide binding	5	22.727272727272727	0.26728061870853476	C30C11.4, D2013.5, C41C4.8, Y47G6A.10, T02G5.9	14	1369	6686	1.7442345820724199	0.9999999997426198	0.9959946192391284	96.03571704414917
GOTERM_MF_FAT	GO:0005524~ATP binding	4	18.181818181818183	0.27362659346852425	C30C11.4, C41C4.8, Y47G6A.10, T02G5.9	14	942	6686	2.02790415529269	0.9999999998612109	0.9893224629452083	96.37794711862726
GOTERM_MF_FAT	GO:0032559~adenyl ribonucleotide binding	4	18.181818181818183	0.27474379264041726	C30C11.4, C41C4.8, Y47G6A.10, T02G5.9	14	944	6686	2.023607748184019	0.9999999998755791	0.9776566196336892	96.43535320395496
GOTERM_MF_FAT	GO:0030554~adenyl nucleotide binding	4	18.181818181818183	0.3114517194961438	C30C11.4, C41C4.8, Y47G6A.10, T02G5.9	14	1009	6686	1.8932464958233046	0.9999999999968858	0.9772913272467396	97.92081618674729
GOTERM_MF_FAT	GO:0001883~purine nucleoside binding	4	18.181818181818183	0.3120215224110891	C30C11.4, C41C4.8, Y47G6A.10, T02G5.9	14	1010	6686	1.8913719943422913	0.9999999999970636	0.9638193126632777	97.93860558087162
Annotation Cluster 5	Enrichment Score: 0.2840566818079302
Category	Term	Count	%	PValue	Genes	List Total	Pop Hits	Pop Total	Fold Enrichment	Bonferroni	Benjamini	FDR
GOTERM_BP_FAT	GO:0040035~hermaphrodite genitalia development	3	13.636363636363635	0.4790140129616504	C30C11.4, R144.7, F54H12.1	19	690	7838	1.7935926773455375	1.0	0.997301	99.948
GOTERM_BP_FAT	GO:0048806~genitalia development	3	13.636363636363635	0.48372736893039736	C30C11.4, R144.7, F54H12.1	19	696	7838	1.778130671506352	1.0	0.996293	99.9532
GOTERM_BP_FAT	GO:0007548~sex differentiation	3	13.636363636363635	0.5406441568709364	C30C11.4, R144.7, F54H12.1	19	771	7838	1.6051607618267458	1.0	0.997919	99.9879
GOTERM_BP_FAT	GO:0003006~reproductive developmental process	3	13.636363636363635	0.5833280771059846	C30C11.4, R144.7, F54H12.1	19	831	7838	1.489264677940338	1.0	0.998556	99.9961
Annotation Cluster 6	Enrichment Score: 0.1354381962038498
Category	Term	Count	%	PValue	Genes	List Total	Pop Hits	Pop Total	Fold Enrichment	Bonferroni	Benjamini	FDR
GOTERM_MF_FAT	GO:0046914~transition metal ion binding	4	18.181818181818183	0.6184784163603061	C01H6.5, F12F6.6, Y47G6A.10, F54H12.1	14	1567	6686	1.2190719299845019	1.0	0.998931	99.9955
GOTERM_MF_FAT	GO:0008270~zinc ion binding	3	13.636363636363635	0.7242401034011265	C01H6.5, F12F6.6, Y47G6A.10	14	1238	6686	1.1572813293330255	1.0	0.999755	99.9998
GOTERM_MF_FAT	GO:0046872~metal ion binding	4	18.181818181818183	0.7648063984314142	C01H6.5, F12F6.6, Y47G6A.10, F54H12.1	14	1910	6686	1.000149588631264	1.0	0.999809	100
GOTERM_MF_FAT	GO:0043169~cation binding	4	18.181818181818183	0.7824489506538814	C01H6.5, F12F6.6, Y47G6A.10, F54H12.1	14	1960	6686	0.9746355685131195	1.0	0.999759	100
GOTERM_MF_FAT	GO:0043167~ion binding	4	18.181818181818183	0.7845025801952518	C01H6.5, F12F6.6, Y47G6A.10, F54H12.1	14	1966	6686	0.9716610957709635	1.0	0.999584	100
