# Supplementary material for: Extension of Life Span by Impaired Glucose Metabolism in Caenorhabditis elegans Is Accompanied by Structural Rearrangements of the Transcriptomic Network
Source: PLoS One. 2013 Oct 30;8(10):e77776. doi: 10.1371/journal.pone.0077776 (PMC3813781; doi:10.1371/journal.pone.0077776)
Supplement: Table S5 — Pathways and GO terms with disproportionately many connected genes in the difference network. Excel file containing KEGG-categories and GO-terms which are enriched with connected genes in the correlation based difference network. For each pathway or category the total number of genes, the number of connected genes, and the results of the statistical test are given. (XLS) [file pone.0077776.s010.xls]

## Sheet: KEGG_pathways
KEGG:ID	KEGG:Term	p-value	padj	size	connected	neighborhood	strong.connected	kegg.subgraph.density	genes
3010	Ribosome	5.29506e-33	6.61882e-31	83	41	716	41	0.0182192	Y106G6H.3, Y105E8A.16, D1007.12, T08B2.10, Y71F9AL.13, F39B2.6, F36A2.6, Y37E3.7, Y48G8AL.8, ZC434.2, B0041.4, C03D6.8, Y71A12B.1, F25H2.10, F52B5.6, Y48B6A.2, F10E7.7, C27A2.2, F40F8.10, F13B10.2, C16A3.9, F37C12.9, F37C12.4, ZK1010.1, C14B9.7, B0412.4, C23G10.3, T05E11.1, F40F11.1, B0513.3, C49H3.11, E04A4.8, C42C1.14, F42C5.8, Y43B11AR.4, Y45F10D.12, K11H12.2, T01C3.6, C26F1.9, R11D1.8, F55D10…
1100	Metabolic pathways	2.99773e-16	1.87358e-14	596	214	3568	186	0.00181039	F30F8.2, C34G6.2, T10E9.7, C34B2.7, Y71F9B.9, Y105E8B.9, Y110A7A.4, B0041.6, W09C3.4, Y106G6E.4, ZK973.10, D2030.5, R06C1.2, C25A1.13, F43G9.1, K02F2.2, F26H9.5, K07A1.2, C54G4.8, R06C7.5, Y105E8B.5, F32H2.5, F47G6.2, H28O16.1, C44E4.3, T27F6.6, C30F8.2, W02D9.1, F25H5.3, ZC434.5, F33H2.5, F26E4.9, C48E7.2, F27D4.5, Y110A7A.12, T10B9.4, F54D5.7, Y53F4B.3, ZK1127.10, W01G7.3, ZK1307.5, F45H10.3, F…
190	Oxidative phosphorylation	6.08076e-13	2.53365e-11	100	39	1718	32	0.0119192	C34B2.7, F26E4.6, Y54E10BL.5, T26E3.7, C34B2.8, Y110A7A.12, C18E9.4, F44G4.2, R53.4, F33A8.5, F45H10.2, Y46G5A.2, R10E11.2, F40G9.2, F54D8.2, R10E11.8, C34E10.6, F29C4.2, ZK809.3, Y69A2AR.18, F35H10.4, Y94H6A.8, C33A12.1, Y38F2AL.4, C47E12.4, Y57G11C.12, C13C4.4, F31D4.9, Y49A3A.2, F52E1.10, K09A9.5, T14F9.1, R07E4.3, F02E8.1, F20B6.2, MTCE.11, MTCE.25, MTCE.34, MTCE.21
3018	RNA degradation	0.000510158	0.0159424	37	9	994	3	0.0105105	Y106G6H.2, Y39G8C.1, Y48B6A.3, C14A4.5, C26E6.3, F31E3.4, BE0003N10.1, ZK593.7, C37H5.8
350	Tyrosine metabolism	0.00158418	0.0396044	19	3	199	3	0.0175439	T08B1.3, C14F11.1, D1053.1
4145	Phagosome	0.00429776	0.0895367	50	8	817	6	0.00571429	C30F8.2, F44F4.11, R10E11.8, ZK1058.2, C17H12.1, Y49A3A.2, F32D8.6, F20B6.2
4320	Dorso-ventral axis formation	0.00673996	0.108831	11	2	178	2	0.0181818	ZK1067.1, ZK792.6
4010	MAPK signaling pathway	0.0069652	0.108831	60	6	472	4	0.00225989	C12D8.10, ZK856.8, F47F2.1, C54D2.5, C44H4.5, F46G10.6
360	Phenylalanine metabolism	0.00858541	0.119242	15	2	152	2	0.0190476	AH10.1, F11A3.1
970	Aminoacyl-tRNA biosynthesis	0.0115167	0.143959	32	6	920	6	0.0181452	ZK524.3, C25A1.7, C47D12.6, F22B5.9, F26F4.10, Y41E3.4
4350	TGF-beta signaling pathway	0.0155512	0.176718	29	3	295	3	0.00492611	F43C1.2, C52D10.9, Y105C5B.13
4310	Wnt signaling pathway	0.0314512	0.327617	59	4	353	1	0.00116891	Y71F9B.5, ZK909.2, W06F12.1, F38H4.9
3040	Spliceosome	0.0481393	0.462878	91	8	734	1	0.0019536	C04H5.6, F01F1.7, ZK1098.1, W03F9.10, D1054.15, D1054.14, W04D2.6, Y80D3A.2
4120	Ubiquitin mediated proteolysis	0.05252	0.468928	75	8	874	4	0.00252252	W10D5.3, F36A2.13, C06A8.4, F10C5.1, C35B1.1, Y37E11AR.2, F44G3.6, C28G1.1
980	Metabolism of xenobiotics by cytochrome P450	0.058631	0.488592	28	2	233	2	0.00529101	M88.1, R07B1.4
51	Fructose and mannose metabolism	0.0651386	0.507492	21	2	313	2	0.0047619	F53A2.8, C50F4.2
982	Drug metabolism - cytochrome P450	0.0690188	0.507492	31	2	234	2	0.00430108	R107.7, R07B1.4
380	Tryptophan metabolism	0.149427	0.997006	35	2	321	2	0.00336134	T05H4.13, R07B7.5
4141	Protein processing in endoplasmic reticulum	0.153656	0.997006	107	11	1165	5	0.00193969	F26E4.11, Y47H9C.5, F12F6.6, C47E12.3, F13H10.4, Y47D7A.1, F44G3.6, F28F8.6, F48E3.3, C55B6.2, K02G10.8
3015	mRNA surveillance pathway	0.159521	0.997006	51	4	656	4	0.00470588	F28D9.1, F25G6.2, F09G2.4, F46B6.3
10	Glycolysis / Gluconeogenesis	0.177362	1	30	2	403	2	0.0045977	T21B10.2, T08B1.3
3013	RNA transport	0.190755	1	92	8	972	8	0.00238892	F28D9.1, F10E9.5, C49H3.10, C15H11.3, B0240.4, F11A3.2, R186.7, F18H3.3
4914	Progesterone-mediated oocyte maturation	0.192449	1	38	2	348	2	0.00142248	ZK792.6, F15H10.3
520	Amino sugar and nucleotide sugar metabolism	0.224638	1	26	2	530	2	0.00307692	W06B4.2, K03H1.13
280	Valine, leucine and isoleucine degradation	0.233585	1	45	2	343	2	0.0010101	C05C10.3, Y39E4A.3
250	Alanine, aspartate and glutamate metabolism	0.266179	1	30	2	521	2	0.0045977	C09F9.3, K03H1.1
3008	Ribosome biogenesis in eukaryotes	0.577013	1	52	2	593	2	0.00226244	M28.5, C08B6.8
4146	Peroxisome	0.599815	1	59	4	1085	4	0.00292227	C44B7.9, Y50D7A.7, F37C12.7, C47A10.5
4144	Endocytosis	0.60474	1	63	2	533	2	0.00102407	C34G6.7, Y39A1A.15
240	Pyrimidine metabolism	0.699201	1	56	2	685	2	0.00194805	Y53F4B.3, Y47D3A.29
4142	Lysosome	0.736049	1	73	2	592	2	0.00114155	K11D2.3, Y53G8AR.7
20	Citrate cycle (TCA cycle)	1	1	26	0	566	26	0.00615385
30	Pentose phosphate pathway	1	1	15	0	111	15	0
40	Pentose and glucuronate interconversions	1	1	17	0	76	17	0
52	Galactose metabolism	1	1	7	0	36	7	0
53	Ascorbate and aldarate metabolism	1	1	15	0	120	15	0.00952381
61	Fatty acid biosynthesis	1	1	2	0	76	2	0
62	Fatty acid elongation in mitochondria	1	1	13	0	82	13	0
71	Fatty acid metabolism	1	1	46	0	313	46	0
72	Synthesis and degradation of ketone bodies	1	1	6	0	55	6	0
100	Steroid biosynthesis	1	1	2	0	11	2	0
130	Ubiquinone and other terpenoid-quinone biosynthesis	1	1	10	0	74	10	0
230	Purine metabolism	1	1	84	0	664	84	0.000573723
232	Caffeine metabolism	1	1	2	0	3	2	0
260	Glycine, serine and threonine metabolism	1	1	20	0	187	20	0
270	Cysteine and methionine metabolism	1	1	25	0	255	25	0
290	Valine, leucine and isoleucine biosynthesis	1	1	10	0	503	10	0.0222222
300	Lysine biosynthesis	1	1	2	0	37	2	0
310	Lysine degradation	1	1	36	0	298	36	0.0015873
330	Arginine and proline metabolism	1	1	34	0	220	34	0
340	Histidine metabolism	1	1	11	0	164	11	0.0181818
400	Phenylalanine, tyrosine and tryptophan biosynthesis	1	1	5	0	22	5	0
410	beta-Alanine metabolism	1	1	21	0	209	21	0
430	Taurine and hypotaurine metabolism	1	1	5	0	17	5	0
450	Selenocompound metabolism	1	1	10	0	365	10	0.0222222
460	Cyanoamino acid metabolism	1	1	6	0	42	6	0
471	D-Glutamine and D-glutamate metabolism	1	1	4	0	20	4	0
472	D-Arginine and D-ornithine metabolism	1	1	1	0	3	1	NaN
480	Glutathione metabolism	1	1	36	0	233	36	0
500	Starch and sucrose metabolism	1	1	24	0	144	24	0
510	N-Glycan biosynthesis	1	1	31	0	243	31	0.00215054
511	Other glycan degradation	1	1	14	0	89	14	0
512	Mucin type O-Glycan biosynthesis	1	1	6	0	86	6	0
514	Other types of O-glycan biosynthesis	1	1	13	0	76	13	0
523	Polyketide sugar unit biosynthesis	1	1	3	0	139	3	0
531	Glycosaminoglycan degradation	1	1	4	0	8	4	0
532	Glycosaminoglycan biosynthesis - chondroitin sulfate	1	1	6	0	49	6	0
533	Glycosaminoglycan biosynthesis - keratan sulfate	1	1	2	0	4	2	0
534	Glycosaminoglycan biosynthesis - heparan sulfate	1	1	9	0	48	9	0
561	Glycerolipid metabolism	1	1	18	0	105	18	0
562	Inositol phosphate metabolism	1	1	18	0	468	18	0.00653595
563	Glycosylphosphatidylinositol(GPI)-anchor biosynthesis	1	1	9	0	37	9	0
564	Glycerophospholipid metabolism	1	1	39	0	205	39	0
565	Ether lipid metabolism	1	1	9	0	119	9	0
590	Arachidonic acid metabolism	1	1	12	0	96	12	0
591	Linoleic acid metabolism	1	1	5	0	25	5	0
592	alpha-Linolenic acid metabolism	1	1	10	0	66	10	0
600	Sphingolipid metabolism	1	1	21	0	170	21	0.0047619
601	Glycosphingolipid biosynthesis - lacto and neolacto series	1	1	1	0	2	1	NaN
604	Glycosphingolipid biosynthesis - ganglio series	1	1	3	0	3	3	0
620	Pyruvate metabolism	1	1	22	0	359	22	0
630	Glyoxylate and dicarboxylate metabolism	1	1	11	0	156	11	0
640	Propanoate metabolism	1	1	31	0	334	31	0.00215054
650	Butanoate metabolism	1	1	25	0	160	25	0
670	One carbon pool by folate	1	1	11	0	112	11	0
730	Thiamine metabolism	1	1	2	0	2	2	0
740	Riboflavin metabolism	1	1	7	0	24	7	0
750	Vitamin B6 metabolism	1	1	2	0	5	2	0
760	Nicotinate and nicotinamide metabolism	1	1	8	0	41	8	0
770	Pantothenate and CoA biosynthesis	1	1	9	0	78	9	0
785	Lipoic acid metabolism	1	1	2	0	32	2	0
790	Folate biosynthesis	1	1	6	0	93	6	0
830	Retinol metabolism	1	1	14	0	57	14	0
860	Porphyrin and chlorophyll metabolism	1	1	16	0	152	16	0
900	Terpenoid backbone biosynthesis	1	1	11	0	72	11	0
903	Limonene and pinene degradation	1	1	15	0	108	15	0
910	Nitrogen metabolism	1	1	21	0	262	21	0
920	Sulfur metabolism	1	1	3	0	17	3	0
983	Drug metabolism - other enzymes	1	1	29	0	188	29	0
1040	Biosynthesis of unsaturated fatty acids	1	1	14	0	136	14	0
2010	ABC transporters	1	1	7	0	78	7	0
3020	RNA polymerase	1	1	15	0	257	15	0.00952381
3022	Basal transcription factors	1	1	21	0	150	21	0
3030	DNA replication	1	1	29	0	142	29	0
3050	Proteasome	1	1	25	0	467	25	0.00333333
3060	Protein export	1	1	19	0	499	19	0.00584795
3410	Base excision repair	1	1	14	0	68	14	0
3420	Nucleotide excision repair	1	1	30	0	251	30	0
3430	Mismatch repair	1	1	16	0	269	16	0
3440	Homologous recombination	1	1	13	0	147	13	0
3450	Non-homologous end-joining	1	1	5	0	49	5	0
4012	ErbB signaling pathway	1	1	29	0	404	29	0
4020	Calcium signaling pathway	1	1	40	0	242	40	0.0025641
4070	Phosphatidylinositol signaling system	1	1	25	0	438	25	0
4080	Neuroactive ligand-receptor interaction	1	1	20	0	103	20	0
4122	Sulfur relay system	1	1	9	0	26	9	0
4130	SNARE interactions in vesicular transport	1	1	18	0	63	18	0
4140	Regulation of autophagy	1	1	10	0	171	10	0
4150	mTOR signaling pathway	1	1	23	0	289	23	0.00395257
4330	Notch signaling pathway	1	1	16	0	160	16	0
4340	Hedgehog signaling pathway	1	1	13	0	99	13	0
4512	ECM-receptor interaction	1	1	8	0	134	8	0
4630	Jak-STAT signaling pathway	1	1	12	0	113	12	0
4650	Natural killer cell mediated cytotoxicity	1	1	17	0	179	17	0
4710	Circadian rhythm - mammal	1	1	19	0	98	19	0

## Sheet: GO_terms
GO:Ontology	GO:ID	GO:Term	p-value	p.adj	GO:size	connected	neighborhood	go.subgraph.density	genes
BP	GO:0002164	larval development	5.88781e-45	2.7474e-42	1673	853	6002	0.00209062	W04A8.1, Y18D10A.5, F25H2.9, ZK973.6, C01H6.2, T04D3.5, F52B5.5, K04G2.3, CC4.3, K02F2.3, T21G5.4, H31G24.4, C54G4.1, F56C11.6, F30A10.6, R06C1.3, C34B2.7, C25A1.5, F32H2.3, Y48G10A.4, F25H5.5, Y71G12B.9, C01G8.5, ZK265.6, C41G7.2, C10H11.9, F48C1.4, M05B5.2, Y71F9AL.4, W09C5.2, W01A8.4, Y105E8A.16, R09B3.5, W08E3.1, T12F5.4, Y71G12B.14, Y105E8B.2, E02D9.1, ZC434.4, T28B8.2, C16C2.2, C53H9.2, ZK9…
BP	GO:0009791	post-embryonic development	4.18306e-44	1.41958e-41	1285	495	5219	0.00124611	B0207.4, M04F3.3, K07A1.9, C12C8.3, ZC581.2, K03E5.3, F31C3.1, ZK858.7, F26E4.3, T08B2.8, Y105E8A.16, F10G8.4, C36B1.4, C55B7.5, B0511.4, F46A9.4, R12E2.10, Y39G10AR.3, T05F1.3, T21E3.1, F56G4.5, ZK909.2, Y71G12B.15, T10B11.2, C01G8.4, T05E7.1, T08B2.10, C36B1.10, ZC581.1, T28F2.4, C06A5.11, F55F8.3, W02A11.4, F21F3.3, F32A7.4, F39B2.6, M04C9.3, Y37E3.7, B0414.7, Y48G8AL.8, W10D5.3, H25P06.2, C45…
BP	GO:0040008	regulation of growth	5.46725e-34	1.20054e-31	76	16	1043	0.00491228	K02F2.3, F43G9.12, C36B1.5, T21E12.4, Y53C12A.1, W03H9.4, T26A5.9, Y92C3B.3, ZK686.4, Y41D4B.10, Y41E3.11, C28C12.8, F26D2.2, K08D9.3, Y73C8B.4, F19F10.9
BP	GO:0048518	positive regulation of biological process	1.63216e-33	3.38492e-31	42	10	1093	0.0139373	Y87G2A.5, Y23H5A.7, Y105E8A.19, C29H12.1, K02F3.10, Y41E3.4, Y67D8A.2, F58B3.5, Y43F8C.6, F10C2.6
BP	GO:0071840	cellular component organization or biogenesis	8.24224e-33	1.53841e-30	9	2	139	0.0277778	T15H9.6, Y32F6A.3
BP	GO:0040009	regulation of growth rate	2.04675e-30	3.32197e-28	569	175	3867	0.00149756	F55F8.5, Y110A7A.16, C55B7.1, F58D5.1, F21F3.5, W09C5.2, M01E5.5, F43G9.12, F36A2.3, C37A2.4, W02D3.9, E01A2.3, C18E3.8, T28F2.5, F55F8.2, C54G4.8, F49D11.1, R05D11.7, C18E3.5, F15C11.1, T19B4.7, Y71G12B.11, T09B4.10, C09H6.3, F53G12.6, B0511.13, C41G7.1, F43G9.6, M28.7, C30G12.7, EEED8.5, T01B7.7, F59G1.5, C56C10.1, C52E12.3, M110.5, R166.4, F37B12.1, K07E8.3, F28C6.3, K01C8.9, T04B8.1, T01B7.5,…
CC	GO:0005622	intracellular	5.19608e-23	6.46565e-21	1647	788	5924	0.00179715	F55A3.3, F56G4.4, ZC308.1, CC4.3, K02F2.3, F16D3.4, F58D5.4, H31G24.4, Y65B4A.3, M05B5.5, R06C1.3, K03E5.3, C55B7.1, C36B1.8, Y48G10A.4, F25H5.5, Y71G12B.9, K11D2.3, W02A11.1, C01G8.5, H06O01.1, Y48G8AL.14, W05F2.3, Y54E10A.16, Y105E8B.9, C26C6.2, C10H11.9, D1007.5, Y54E10A.9, W01A8.4, F56C11.2, F15D3.1, K02A11.1, R09B3.5, F27C1.8, W08E3.1, Y95D11A.1, C55B7.5, T12F5.4, F28B3.7, E02D9.1, F43G9.12,…
BP	GO:0065007	biological regulation	4.52994e-22	5.42908e-20	8	2	147	0.0714286	C18D11.2, F25B3.1
BP	GO:0016044	cellular membrane organization	1.30062e-18	1.27769e-16	2825	1177	7097	0.00086139	F30F8.2, M04F3.3, T22C1.3, K04G2.7, ZC308.1, Y105E8A.23, C16C2.1, K07A1.9, R06C7.8, C12C8.3, Y65B4BR.4, Y44E3B.1, C54G4.1, W04C9.1, F21C3.5, ZC581.2, Y105E8A.10, C53H9.1, C25A1.5, C36B1.7, C12C8.2, F46F11.2, E01A2.2, M01E11.1, W03D8.8, R05D11.1, F26E4.3, C32F10.2, C01H6.9, T08B2.8, C48E7.11, C47F8.8, DY3.6, F10G8.4, Y52B11A.9, W06D4.1, T27A3.5, C55B7.5, Y39G10AR.6, Y48G8AL.1, R12E2.11, D2030.6, C…
BP	GO:0061024	membrane organization	1.30062e-18	1.27769e-16	247	50	2204	0.0017116	F58D5.4, Y110A7A.16, Y71G12B.9, W02A11.4, E01A2.3, F55C7.7, W04A8.7, F54C1.3, C41G7.1, K08F8.6, C52E12.3, W01G7.3, ZK1067.1, F32A5.1, Y17G7B.2, T23G7.1, C15F1.7, C08B11.6, Y38F1A.3, K01G5.2, R107.8, R05D3.11, F44B9.6, R10E11.3, C03B8.4, R10E11.4, W07B3.2, F35G12.9, C14B1.4, F11H8.1, T03F6.5, ZK593.4, C05B10.1, C06E7.1, C01C7.1, W05E7.3, F29B9.5, Y37A1B.2, R07B5.9, T10G3.6, Y73C8B.4, F09G2.4, H39E…
BP	GO:0016192	vesicle-mediated transport	1.01595e-17	9.72446e-16	2530	1050	6863	0.000958682	C27A12.5, Y105E8A.20, T22C1.3, K04G2.7, W05H12.2, F26H9.8, Y44E3A.2, C16C2.1, K07A1.9, F58D5.4, H26D21.2, C12C8.3, Y65B4BR.4, T01A4.1, C10H11.6, T04D3.4, ZK973.1, M05B5.5, Y105E8A.10, C53H9.1, C34B2.7, T19B4.1, F46F11.2, F36A2.2, F31C3.1, C30F12.7, C10G11.8, C32F10.2, T01H8.1, C10H11.9, T08B2.8, F57C9.1, Y71F9AL.4, T05F1.10, Y105E8A.16, C47F8.8, C41D11.8, W06D4.1, F26B1.7, T27A3.5, T12F5.4, F21F3…
CC	GO:0030529	ribonucleoprotein complex	1.04417e-17	9.74475e-16	498	118	2733	0.00117169	C37A2.3, F08A8.3, F47G4.3, F08A8.4, Y54E10A.3, F10D11.1, C01H6.4, F08A8.2, F08A8.1, F21C3.2, C55B7.4, F26E4.9, Y44E3B.2, T10E9.9, Y51H7C.5, B0304.3, E04F6.7, Y38F1A.6, F09E5.15, D2089.5, ZK177.5, T02H6.11, T01D1.4, M05D6.7, F13D12.2, F45H10.1, Y51H1A.3, F56D12.1, F49E12.10, F52H3.2, C32D5.8, C17G10.8, ZK1320.4, Y57A10A.31, T21C12.2, Y47D3B.10, Y53G8AL.2, Y50D7A.7, R07E5.2, C02C2.1, F10E9.12, R13G…
BP	GO:0006897	endocytosis	6.68421e-17	5.67095e-15	650	259	4012	0.00219035	ZK1151.1, ZC308.1, T10E9.7, F21C3.5, T25G3.3, ZK265.6, K02A11.1, M01E5.5, Y54E10BR.4, DY3.1, Y65B4BR.8, K05C4.6, B0511.10, C43E11.10, Y63D3A.5, M01A10.1, F43G9.1, C26C6.5, Y47G6A.15, T23D8.5, F25H2.5, K09H9.6, K02F2.2, Y71F9B.4, Y48G1A.4, K11B4.1, Y105E8A.17, Y110A7A.14, T03F1.9, C17E4.9, Y48G1C.7, F26H9.6, Y87G2A.5, R12E2.2, F53G12.1, C06A5.1, Y47G6A.20, R06C7.5, T08B2.7, F46A9.5, Y54E10A.7, C03…
BP	GO:0048731	system development	1.05987e-16	8.7922e-15	361	78	2535	0.00129271	C16C2.2, M04F3.5, Y47G6A.1, Y54E10BR.7, Y47G6A.12, Y8G1A.2, C18E3.8, T01H8.5, F26H9.6, F55H12.1, W03G9.1, F22E5.8, R07G3.1, F13D12.7, T05C12.6, B0457.1, F56D1.4, ZC239.4, ZK1290.12, Y48B6A.4, B0281.5, F32A5.5, F56A8.7, F02A9.6, Y55B1BM.1, B0336.1, Y76A2B.1, K07D8.1, D2045.8, M01G5.5, K08E5.3, ZK520.2, C46F11.1, R13F6.4, F53A2.8, C50C3.9, F27C8.1, ZK593.5, K01A6.2, R13A1.4, C17H12.14, F18F11.3, K0…
CC	GO:0043226	organelle	2.71958e-13	1.99063e-11	135	27	1549	0.00320619	ZK1151.1, K11D2.5, Y106G6H.7, C09H10.3, F48E8.5, F56A8.7, K09B11.9, W08D2.4, Y51H4A.3, JC8.3, ZK792.6, Y116A8C.42, T07A9.10, F55G1.11, F44C4.4, T10H9.4, F45F2.3, F55A11.2, Y44A6E.1, K03E6.1, F09B12.6, T10A3.1, C54H2.5, C28G1.3, ZK721.2, F48F7.2, F27D9.1
CC	GO:0043228	non-membrane-bounded organelle	6.11609e-13	4.22803e-11	188	43	2121	0.00227557	D2030.6, C15C6.4, F26E4.10, Y71F9AL.13, Y37E3.10, F02E9.2, C44E4.4, Y106G6H.2, C41G7.1, F52B5.6, Y48C3A.10, Y51H7C.11, T14B4.1, Y53C12B.3, C23H3.3, Y54E2A.11, T07D4.3, F35H8.5, T02G5.9, ZK1067.6, T24H10.1, K12H4.8, M88.5, T05G5.10, ZK632.2, T04A8.11, ZK418.8, F54H12.6, R13A5.8, Y45F3A.9, F52G2.1, Y57G11C.36, Y45F10A.2, Y69A2AR.32, W03F9.5, F46B6.6, B0348.6, F31D4.1, Y32F6A.3, K10C9.3, F29F11.3, W…
BP	GO:0048806	genitalia development	1.67037e-12	1.09394e-10	158	34	1951	0.00274127	Y44E3A.2, W06D4.1, F39H2.3, F22D6.3, F26H9.5, C14A4.1, B0432.5, Y17G7B.4, K07E1.1, D2089.5, C33F10.14, R12C12.1, K10H10.2, C29H12.1, C09F9.3, D2085.1, C28H8.11, C05D11.11, C09G9.4, R11A8.6, K08F11.4, F25G6.6, F46B6.6, C18C4.2, Y46H3D.6, Y60A3A.13, R08E5.2, T18D3.7, D1025.2, T01C8.5, C31H2.4, C45B2.5, K10C2.4, M153.1
BP	GO:0019538	protein metabolic process	9.22413e-12	5.73895e-10	146	41	2010	0.00377893	Y48G8AL.1, K02B12.8, F22D6.3, ZK524.3, Y23H5A.7, F25H2.8, Y92H12A.2, Y54E5B.4, ZC434.9, W02B12.6, B0286.3, Y110A2AR.2, M106.4, Y110A2AM.3, F37B12.2, Y39A1C.2, ZK632.1, K08E3.7, F23H11.3, T20H4.3, K03H1.1, F56D2.4, T28F3.5, W03B1.4, Y73B6BL.14, T07A9.2, M7.1, C47E12.1, R11A8.6, K08F11.4, C28D4.3, F26D10.10, C25D7.6, Y80D3A.1, K03A1.5, C28G1.1, T18D3.7, C45B2.5, M02D8.4, D1005.1, K07E3.4
BP	GO:0007548	sex differentiation	1.22398e-11	7.49034e-10	1115	469	5221	0.00168584	B0207.4, F55F8.5, C04F1.3, F45H11.2, ZC308.1, F02E9.3, K02F2.3, C12C8.3, F21C3.5, F15D3.7, R06C1.3, C34B2.7, Y110A7A.16, C55B7.1, F58D5.1, F25H5.5, C06A5.3, ZK265.6, T08B2.8, C25A1.9, K02A11.1, Y54E10BR.4, C55B7.5, Y71F9AL.14, E02D9.1, F43G9.12, C16C2.2, C26C6.1, C15C6.4, C43E11.10, T21G5.5, T23D8.3, T01G9.4, Y74C9A.3, H37N21.1, Y47G6A.12, ZC247.3, H27M09.2, Y87G2A.1, W02A11.4, C37A2.4, C48B6.6, …
BP	GO:0003006	developmental process involved in reproduction	2.67526e-11	1.5852e-09	1672	852	6002	0.00209026	W04A8.1, Y18D10A.5, F25H2.9, ZK973.6, C01H6.2, T04D3.5, F52B5.5, K04G2.3, CC4.3, K02F2.3, T21G5.4, H31G24.4, C54G4.1, F56C11.6, F30A10.6, R06C1.3, C34B2.7, C25A1.5, F32H2.3, Y48G10A.4, F25H5.5, Y71G12B.9, C01G8.5, ZK265.6, C41G7.2, C10H11.9, F48C1.4, M05B5.2, Y71F9AL.4, W09C5.2, W01A8.4, Y105E8A.16, R09B3.5, W08E3.1, T12F5.4, Y71G12B.14, Y105E8B.2, E02D9.1, ZC434.4, T28B8.2, C16C2.2, C53H9.2, ZK9…
CC	GO:0044422	organelle part	4.42983e-11	2.58384e-09	158	32	1730	0.00290252	W02B9.1, Y110A7A.16, Y54E5B.3, C32F10.2, T12F5.4, F30F8.8, F28D9.1, F49D11.1, W04A8.7, W04A4.5, F15C11.1, F33D11.10, C18D1.1, C26D10.2, W02B12.2, C35D10.16, R01H2.6, T07C4.2, C04D8.1, Y75B8A.2, F56A11.3, Y57G11C.24, T21D12.4, T28F12.2, K04A8.6, C18G1.2, K08D9.3, F38A6.1, C39E6.4, T22E5.5, K10B3.10, C02B8.4
BP	GO:0007568	aging	6.33235e-11	3.58161e-09	593	218	3819	0.00213071	W02B9.1, F10G8.3, C06A5.3, C03D6.1, W01A8.4, Y54E10BR.4, T12F5.4, C53H9.2, ZC123.3, R06A10.2, C01A2.5, T21G5.5, F30F8.8, M01A10.1, F43G9.1, T27F6.5, C26C6.5, Y47G6A.15, F25H2.5, K09H9.6, H15N14.2, Y71F9B.4, Y110A7A.13, C25A1.7, K10C3.6, C48E7.3, C17E4.9, F26H9.6, F55F8.2, F37E3.1, Y87G2A.5, R12E2.2, C06A5.1, Y47G6A.20, F43G9.10, Y48G1A.5, W04A8.7, C03D6.3, C30H7.2, Y40B1A.4, Y47G6A.10, W02D9.1, F…
BP	GO:0010259	multicellular organismal aging	6.53124e-11	3.58546e-09	582	212	3993	0.00194001	K02A11.1, M01E5.5, F46A9.4, F28B3.5, K07G5.2, T01G9.4, F43G9.1, Y87G2A.8, Y105E8B.8, T06G6.4, Y110A7A.10, F59C6.5, F39B2.6, R13H8.1, ZC334.2, K10C3.6, C01G8.2, C09D4.5, F25D7.3, C06A5.1, C54G4.8, T05F1.8, C25A1.10, F39H11.2, H28O16.1, K04G2.1, T20F5.2, C12C8.1, Y47G6A.10, F13G3.10, K11D2.2, Y71A12B.1, C41G7.1, F35D2.3, C33F10.12, R03D7.4, Y48E1B.1, C34C6.6, K01C8.7, C18E9.4, C08H9.5, C04H5.3, T21…
BP	GO:0071842	cellular component organization at cellular level	1.42418e-10	7.59493e-09	46	7	659	0.00772947	C17D12.2, D2089.4, F57B9.2, Y55F3AM.3, M03F8.3, Y59A8B.6, Y102A11A.9
BP	GO:0006928	cellular component movement	1.31327e-09	6.53661e-08	692	269	4038	0.00207457	Y18D10A.5, ZK1151.1, K04G2.3, T10E9.7, F21C3.5, Y48G8AL.14, ZK265.6, W01A8.4, C32E8.10, M01E5.5, T12F5.4, Y65B4BR.8, C53H9.2, B0511.10, Y6B3B.9, R06A10.2, F30F8.8, R11A5.1, F43G9.1, T27F6.5, C26C6.5, Y47G6A.15, F18C12.2, T23D8.5, Y105E8A.9, C32E8.5, R11A5.2, Y71F9B.4, Y48G1A.4, C34G6.7, C48E7.3, Y110A7A.14, F30A10.9, C17E4.9, F55F8.2, F31C3.5, Y87G2A.5, T27C10.6, R12E2.2, C06A5.1, Y47G6A.20, R06C…
BP	GO:0060429	epithelium development	5.03603e-09	2.4415e-07	17	4	523	0.0367647	M110.5, T14G10.5, W02D7.7, Y113G7A.3
BP	GO:0048870	cell motility	5.72979e-09	2.69687e-07	5	2	154	0.2	C32E8.10, F49E7.1
BP	GO:0051674	localization of cell	5.72979e-09	2.69687e-07	16	4	532	0.0416667	W09C5.8, Y37D8A.14, C33A12.1, Y45G12B.1
BP	GO:0007049	cell cycle	2.12707e-08	9.4528e-07	628	244	3949	0.00214346	Y18D10A.5, ZK1151.1, Y105E8A.23, C12C8.3, C55B7.8, ZK858.7, W01A8.4, C32E8.10, M01E5.5, T12F5.4, Y65B4BR.8, K05C4.6, B0511.10, Y39G10AR.10, Y63D3A.5, M01A10.1, F43G9.1, C26C6.5, Y47G6A.15, F18C12.2, T23D8.5, F25H2.5, K09H9.6, Y53C10A.12, H15N14.2, B0261.1, Y110A7A.13, K10C3.6, F30A10.9, F55C7.7, T03F1.9, F55F8.2, F31C3.5, Y87G2A.5, Y106G6E.5, F53G12.1, C06A5.1, Y47G6A.20, ZK270.1, M01B12.5, C03C1…
BP	GO:0022402	cell cycle process	3.54777e-08	1.5581e-06	923	306	4498	0.00123383	B0207.4, B0414.2, Y47G6A.5, T01A4.1, Y95B8A.5, ZC581.2, Y53C10A.9, C10G11.8, D1081.4, C10H11.9, R06A10.4, C47B2.7, F26E4.8, H27M09.1, Y54E10BR.2, F28B3.7, ZK909.2, C30F8.4, Y39G10AL.3, F55A3.6, ZC581.1, W02A11.4, F25H2.5, Y48G1C.2, Y71F9AR.2, B0414.7, F20G4.3, Y18H1A.6, T01G9.5, B0205.7, F26H9.6, T21G5.1, F55F8.2, F56A6.2, F10G8.6, H25P06.1, F52B5.3, T19A6.2, T05E8.3, F33E2.2, K12C11.4, Y39G10AR.…
BP	GO:0048729	tissue morphogenesis	3.66117e-08	1.5892e-06	43	10	1094	0.013289	Y54E10A.6, Y87G2A.5, ZC434.5, T02G5.9, R74.1, B0464.1, Y41E3.4, W03B1.4, Y43F8C.6, F10C2.6
MF	GO:0032559	adenyl ribonucleotide binding	8.60881e-08	3.5315e-06	84	19	1166	0.00430293	K02F2.3, F23C8.9, F46A9.4, T21E12.4, W07E6.4, K03H1.2, F56D2.6, PAR2.3, C32A3.1, D2045.6, W09G12.4, Y41D4B.10, ZK593.7, F32B6.3, D1046.1, K08D9.3, F19F10.9, K07C5.6, F15B9.9
MF	GO:0030554	adenyl nucleotide binding	9.76562e-08	3.96251e-06	361	100	2937	0.00175439	F46F11.9, F45H11.2, F30A10.6, C25A1.5, C36B1.8, M05B5.2, F56C11.2, Y105E8A.16, F27C1.8, Y105E8B.2, C10H11.10, T08B2.10, Y87G2A.1, Y105E8B.1, W10D5.3, C53D5.4, F55C7.7, Y87G2A.5, ZK484.2, Y39G10AR.8, W10D5.2, C32E8.8, F39H11.2, K04G2.1, C37A2.2, K07C10.1, T14B4.6, B0286.4, M01D1.8, C33F10.5, C54A12.1, F59A6.6, T27F7.1, T05A6.1, C08F1.3, ZK546.1, F10C1.7, C17C3.4, B0491.5, C18E9.6, C52E12.2, ZK970.…
BP	GO:0018988	molting cycle, protein-based cuticle	1.44416e-07	5.61566e-06	338	83	2392	0.00161537	B0207.4, K02F2.3, K06A5.2, ZC328.4, C41G7.2, Y54E10A.9, F26E4.8, M01E5.5, K02F2.6, Y47G6A.12, W09G3.7, T01H8.5, F56A3.4, C37A5.9, F49D11.1, C03C11.2, C09H6.3, F29D11.2, Y110A7A.1, Y87G2A.6, K04G2.8, T21E12.4, EEED8.5, C27A2.3, Y53C12B.3, C07E3.1, T05A6.2, C18E9.3, W10C6.1, F59E12.2, F22B5.7, C05C10.5, C18E9.11, T09A5.2, F59E10.2, C08B11.1, C08B11.6, F35G12.8, K01G5.7, K03H1.2, C29E4.2, Y43F4B.6, …
BP	GO:0042303	molting cycle	1.44416e-07	5.61566e-06	61	13	1014	0.00819672	ZC434.7, F58E1.6, F45H10.2, R10E11.2, Y82E9BR.3, Y71H2AM.5, Y38F2AL.4, Y55H10A.1, Y49A3A.2, R04F11.2, F57C7.2, K09C8.1, F20B6.2
BP	GO:0048869	cellular developmental process	1.71491e-07	6.59976e-06	32	7	783	0.0141129	F26B1.3, C06A8.5, F21D5.7, F25G6.8, T19B10.7, C26F1.2, F09B9.3
BP	GO:0009888	tissue development	2.11417e-07	8.05326e-06	577	162	2929	0.0014262	T24D1.1, F52B5.5, W01A8.4, M01E5.5, DY3.1, F57B10.12, ZK973.10, H26D21.1, C10H11.10, Y39G10AR.17, Y18D10A.17, T09B4.1, Y105E8B.8, R05D7.4, M01D7.6, K07A12.3, F56A3.4, Y48G1BL.2, ZK484.2, H27M09.3, R06C1.1, F29D10.4, Y47H9C.4, W04A8.7, F57C9.5, ZK524.1, Y34D9A.4, F53G12.10, Y92H12BR.8, C09D4.4, M01A10.3, F53F10.5, F26E4.9, T21E12.4, F16D3.1, Y71F9B.10, C45G3.1, Y38E10A.7, F49E12.6, R06A4.7, F28C6.…
BP	GO:0046907	intracellular transport	3.20615e-07	1.19685e-05	184	38	1913	0.00219767	C32F10.2, Y71F9B.5, F26E4.2, F30A10.10, K07A1.12, F02E9.4, R06A4.7, K08F8.6, C47D12.2, T05A6.2, ZK20.5, C08B11.5, T28D9.10, F59E10.1, K01G5.2, Y53G8AR.2, F25B5.7, Y111B2A.15, F44B9.6, R10E11.3, ZK632.13, C03B8.4, F54F2.2, Y37D8A.9, C14B1.4, ZK593.4, Y37A1B.1, C06E7.1, B0035.4, JC8.6, C46A5.9, F38H4.9, C37H5.6, Y73C8B.4, F11C1.6, Y15E3A.1, D2021.1, T13H2.5
BP	GO:0045184	establishment of protein localization	4.9643e-07	1.83482e-05	6	3	450	0.2	R10E11.8, F29G9.4, F20B6.2
BP	GO:0015031	protein transport	5.80132e-07	2.09938e-05	213	54	1786	0.00256887	T24D1.1, F21C3.5, R06C1.3, Y71G12B.20, K02F2.6, R10A10.2, Y106G6E.5, C43E11.1, B0511.8, K03D10.1, M106.1, R07G3.1, T19E10.1, F38A3.2, C09H10.7, T05C12.6, C04A2.3, T13H5.4, R53.3, T09A5.10, D1069.3, C56C10.8, R02F2.7, K06H7.6, H06I04.3, R08D7.2, C07H6.7, Y48A6C.5, K04G7.11, F26F4.11, F54G8.3, C02F4.1, F55F10.1, F40F11.2, ZK593.7, F56A11.1, C28C12.8, F53B2.6, C09G12.8, Y41D4B.13, F25G6.2, T04C12.6,…
MF	GO:0016887	ATPase activity	5.98678e-07	2.12844e-05	181	41	1622	0.00343769	Y65B4A.3, Y37E3.5, Y105E8A.9, F26B1.3, F28B3.8, F32A5.6, M110.5, W09G10.4, F55C12.1, Y39F10B.1, C56E6.2, Y82E9BR.18, C06E1.3, Y39A3CR.4, F12F6.6, T26C12.3, F38A1.8, C08F8.7, ZK792.6, F38E11.5, F57H12.1, F32E10.4, C48A7.2, F29G9.3, Y116F11B.1, T19B10.8, F25G6.8, T19B10.7, D1014.3, Y113G7A.3, F20D6.8, C26F1.2, C15H9.6, C35C5.4, K02E10.1, F53H8.1, C02H7.1, T25G12.4, T20B5.1, R07B1.12, R160.1
BP	GO:0022403	cell cycle phase	1.11267e-06	3.88186e-05	924	306	4499	0.00123116	B0207.4, B0414.2, Y47G6A.5, T01A4.1, Y95B8A.5, ZC581.2, Y53C10A.9, C10G11.8, D1081.4, C10H11.9, R06A10.4, C47B2.7, F26E4.8, H27M09.1, Y54E10BR.2, F28B3.7, ZK909.2, C30F8.4, Y39G10AL.3, F55A3.6, ZC581.1, W02A11.4, F25H2.5, Y48G1C.2, Y71F9AR.2, B0414.7, F20G4.3, Y18H1A.6, T01G9.5, B0205.7, F26H9.6, T21G5.1, F55F8.2, F56A6.2, F10G8.6, H25P06.1, F52B5.3, T19A6.2, T05E8.3, F33E2.2, K12C11.4, Y39G10AR.…
MF	GO:0032553	ribonucleotide binding	1.41496e-06	4.8459e-05	540	156	3498	0.00128496	C25A1.5, M01E11.1, Y47G6A.22, R06C7.3, F08A8.3, Y119C1A.1, C24A11.9, F08A8.4, F22D6.3, C10G11.5, Y105E8A.12, F26H9.6, W04A8.2, C44E4.3, Y47G6A.21, W02D3.2, Y48G8AL.15, ZC434.9, Y38A8.1, W02B12.6, T09F3.3, T02G5.7, ZK1127.10, C04A2.1, B0432.5, Y46G5A.1, C33C12.9, T05C12.3, B0286.3, K07E1.1, D2089.5, C44B7.12, M05D6.7, C33F10.14, C18A3.1, Y17G7B.2, K10H10.2, Y17G7B.15, M176.2, F56D12.1, F33H1.2, T2…
MF	GO:0032555	purine ribonucleotide binding	1.41496e-06	4.8459e-05	510	142	3317	0.00140221	K02F2.3, Y65B4BR.4, Y54E10A.9, F15D3.1, Y52B11A.9, C50F2.4, K02F2.6, T23D8.8, Y74C9A.3, C09D1.1, F11C3.3, C18E3.8, F02E9.2, F20G4.3, DY3.7, W10C8.2, T02E1.1, Y34D9A.3, K07G5.1, C03C11.2, C27A12.9, C17F3.1, ZK524.1, F15C11.1, T19B4.7, Y71G12B.11, Y65B4A.6, K03D10.1, C09H6.3, F29D11.2, F52F12.3, F46A9.6, K07A1.11, K04G2.8, F07A5.7, Y95B8A.7, F57B10.7, T21E12.4, T23D8.1, F47G6.4, F02E9.4, K01C8.9, C…
MF	GO:0017076	purine nucleotide binding	1.57305e-06	5.33837e-05	126	30	1419	0.00533333	F37F2.2, F28B3.8, C18A3.6, F08D12.1, C34C6.6, Y25C1A.5, F56A8.7, F17C8.4, C05D11.2, Y57G11C.13, F38A1.8, K09B11.9, F21D5.7, F32E10.4, C27B7.8, Y11D7A.4, T01B11.3, F29G9.3, Y116F11B.1, T19B10.8, Y113G7A.3, C26F1.2, C33D12.6, W04G3.4, F53H8.1, T25G12.4, T20B5.1, K09A9.2, R07B1.12, F32A6.3
MF	GO:0035639	purine ribonucleoside triphosphate binding	1.60171e-06	5.38664e-05	89	19	1187	0.00383044	K02F2.3, F23C8.9, F46A9.4, Y87G2A.6, W03H9.4, K03H1.2, PAR2.3, C08C3.3, F37C12.1, ZK686.4, W09G12.4, Y41D4B.10, T11G6.8, C28C12.8, K11G9.4, K08D9.3, F19F10.9, K07C5.6, F15B9.9
BP	GO:0040014	regulation of multicellular organism growth	2.20025e-06	7.3335e-05	377	92	2734	0.00146735	W04C9.1, Y95B8A.5, C55B7.1, F59C6.6, Y54E10A.9, K07A3.3, Y48G8AL.11, F25H2.13, ZK256.1, R06C7.10, Y105E8A.12, F55F8.2, C34G6.4, F56A6.2, T05E8.3, T23H2.3, Y47G6A.10, D2030.2, F46F11.5, EEED8.5, Y38A8.1, F19H8.3, T07D4.3, F43E2.4, C44B7.9, T24H7.5, ZK675.3, F10B5.5, H20J04.4, F22B5.1, C05D10.3, W09D6.6, Y47D3A.26, T28D6.2, F42A10.1, C46F11.4, C06E1.10, C44B9.1, R01H10.6, F17C8.4, F01F1.7, C16A3.1,…
BP	GO:0051240	positive regulation of multicellular organismal process	3.13337e-06	0.000100866	107	21	1529	0.00423206	W04C9.1, F43G9.1, F21C3.4, Y71F9B.4, W10C8.2, Y48G1A.5, C04F12.1, F02E9.4, T07D4.3, W07E6.4, T24B8.7, R06A4.4, ZK1098.8, K07F5.13, Y71G10AL.1, K12B6.1, K08H10.7, F54D11.2, F09G2.4, T01C3.8, W05H7.4
BP	GO:0035264	multicellular organism growth	4.4945e-06	0.000142186	68	15	1008	0.00834065	W01A8.4, F39B2.11, T08B2.7, F32B4.2, Y57A10A.15, ZK1248.14, F59A2.3, T22B11.5, F55G1.5, C08F8.2, C47E12.2, W06H3.1, F20D1.9, K11G12.5, F35H12.3
BP	GO:0070727	cellular macromolecule localization	4.85842e-06	0.000151137	61	8	633	0.00382514	F08A8.2, T10E9.9, F54D5.7, C02D5.1, Y76B12C.6, F25D1.5, R05D8.9, T08G2.3
BP	GO:0009892	negative regulation of metabolic process	7.9486e-06	0.000233639	783	286	4338	0.00175729	F55F8.5, C01H6.2, ZC308.1, F10G8.3, F15D3.7, C55B7.1, F58D5.1, C36B1.8, W02A11.1, ZK265.6, T08B2.8, Y52B11A.9, F26B1.7, Y95D11A.1, C55B7.5, F28B3.7, F43G9.12, C26C6.1, F25H5.4, B0511.10, T05F1.6, T23D8.3, K02F2.6, T09B4.1, F43G9.1, Y47G6A.12, F55F8.4, W02D3.9, C26C6.5, W05F2.4, Y105E8B.1, C36B1.5, F20G4.3, F32H2.1, T01H8.5, R09B3.4, C45G3.3, T22A3.5, C37A5.9, Y110A7A.14, B0205.7, W10C8.2, F37E3.1…
BP	GO:0010564	regulation of cell cycle process	8.89383e-06	0.00025938	619	207	3769	0.00146912	F55F8.5, F56G4.4, F45H11.2, H31G24.4, F25H5.5, H06O01.1, Y106G6H.3, W09C5.2, K02A11.1, F27C1.8, T12F5.4, Y63D3A.5, Y71F9B.5, C34G6.6, T08B2.10, ZC247.3, F52B5.1, Y87G2A.1, C10H11.8, T08G11.5, Y53C10A.12, W10D5.3, F30A10.10, C32F10.5, ZK524.2, C17E4.6, C01G8.2, T16H5.1, Y63D3A.8, C17D12.2, Y39G10AR.8, M01B12.5, W10D5.2, C34B7.4, F57B10.1, W04A8.7, F27C1.2, Y106G6H.7, K04G2.1, C37A2.2, W01B11.3, C0…
CC	GO:0048475	coated membrane	1.55177e-05	0.000432294	15	3	179	0.0285714	F52B5.5, Y44E3A.2, C34C12.8
CC	GO:0044429	mitochondrial part	2.35622e-05	0.000637374	35	8	823	0.0134454	K07A12.3, T01H3.1, R10E11.2, F35G12.10, F49C12.13, C06H2.1, R04F11.2, F20B6.2
BP	GO:0008283	cell proliferation	3.11859e-05	0.000837532	517	161	3056	0.00206918	F52B5.5, C53H9.1, C55B7.1, Y106G6H.3, Y52B11A.9, F39H2.4, D2030.6, H26D21.1, T05F1.3, K02B12.8, Y18D10A.17, Y92H12BL.4, Y47G6A.12, T23D8.5, Y71F9AL.13, F25H5.1, F39B2.6, T23D8.9, C25A1.10, F59A3.3, T23G11.3, Y92H12A.1, Y71G12B.11, DY3.2, K03D10.3, C09H6.3, T23D8.6, C37A2.7, Y106G6H.2, F54C1.3, Y23H5A.5, Y39G10AR.13, F54C1.7, T21E12.4, F47G6.4, Y105E8A.6, F25H2.10, M28.7, C06A8.5, F26H11.5, R06A4.…
BP	GO:0051445	regulation of meiotic cell cycle	3.36701e-05	0.000885144	141	30	1908	0.00303951	C36B1.7, F39H2.3, Y106G6H.5, K02F2.2, F52A8.5, B0432.5, C06A8.1, Y38F1A.6, D2089.5, T01D1.4, R12C12.1, F56D12.1, T02G5.9, D2085.1, C34E10.4, T05G5.10, Y53G8B.1, C10C5.5, T11G6.1, F25G6.6, C27A7.5, Y60A3A.13, T16G1.10, B0250.5, F25B4.1, C17G1.7, D1025.2, C31H2.4, C45B2.5, K10C2.4
BP	GO:0032504	multicellular organism reproduction	4.12718e-05	0.0010774	101	21	1144	0.00336634	K02F2.3, F23C8.9, D2030.6, Y47G6A.20, Y48G1C.12, C30G12.7, T23G7.1, F02A9.6, K03H1.2, F01F1.7, C07H6.6, ZK686.4, Y39A1B.3, Y41D4B.10, W09G12.1, ZK593.7, D1046.1, C24G6.1, F15H10.3, F19F10.9, K07C5.6
MF	GO:0016817	hydrolase activity, acting on acid anhydrides	6.13863e-05	0.00155888	235	83	3208	0.00381888	ZC328.1, F55A3.3, M01E5.5, E02D9.1, Y63D3A.5, H15N14.1, K05C4.1, K02B12.1, F18C12.2, C04F12.4, T23G11.6, F55A3.7, C32E8.8, Y23H5A.7, C03D6.3, F20G4.1, C53D5.6, B0025.1, F55F8.1, R06A10.1, ZK970.4, K08F8.6, C54A12.1, T27F7.1, T05A6.1, C09E8.3, T13H5.4, F59E10.3, C52E12.2, Y51H1A.2, Y48B6A.3, W09B6.1, F33A8.1, R06A4.9, C09G5.6, D2085.1, H19M22.2, F57B9.2, ZK328.2, F56F3.6, C50C3.6, M88.6, ZK1236.3,…
MF	GO:0016462	pyrophosphatase activity	6.47915e-05	0.00162059	395	102	2553	0.00150357	B0207.4, K02F2.3, K04F10.6, K06A5.2, C41G7.3, F43G9.9, C26C6.2, M01E5.5, Y65B4BR.5, Y39G10AR.10, K02F2.6, Y47G6A.12, W09G3.7, R13H8.1, F56A3.4, C37A5.9, W10C8.2, H31G24.3, C03C11.2, T23G11.10, Y110A7A.1, Y54E5A.4, Y87G2A.6, K04G2.8, Y110A7A.17, T23D8.1, C27A2.3, F10B5.6, C17G10.1, C07E3.1, C18E9.3, W10C6.1, F10G7.4, C27A2.6, F27E5.4, T07F8.3, C18E9.11, T09A5.2, ZK1307.6, F59E10.2, C08B11.6, T26A5…
CC	GO:0031975	envelope	6.5119e-05	0.00162059	88	19	1091	0.00574713	F39B2.11, M01D7.6, C18E3.8, K07A12.3, DY3.2, T21E12.4, K01C8.7, F07A11.3, F54D8.2, F56C9.1, R05D3.7, T01B11.4, F55G1.5, F49E8.5, H37A05.1, T05H4.12, F57B1.2, C53B7.4, T14G11.3
MF	GO:0016818	hydrolase activity, acting on acid anhydrides, in phosphorus-containing anhydrides	7.19241e-05	0.0017781	235	83	3208	0.00381888	ZC328.1, F55A3.3, M01E5.5, E02D9.1, Y63D3A.5, H15N14.1, K05C4.1, K02B12.1, F18C12.2, C04F12.4, T23G11.6, F55A3.7, C32E8.8, Y23H5A.7, C03D6.3, F20G4.1, C53D5.6, B0025.1, F55F8.1, R06A10.1, ZK970.4, K08F8.6, C54A12.1, T27F7.1, T05A6.1, C09E8.3, T13H5.4, F59E10.3, C52E12.2, Y51H1A.2, Y48B6A.3, W09B6.1, F33A8.1, R06A4.9, C09G5.6, D2085.1, H19M22.2, F57B9.2, ZK328.2, F56F3.6, C50C3.6, M88.6, ZK1236.3,…
CC	GO:0043227	membrane-bounded organelle	8.02906e-05	0.00195898	11	4	469	0.0909091	K11D2.3, ZC518.2, T25F10.5, Y113G7A.3
BP	GO:0006818	hydrogen transport	0.000118807	0.00282487	126	50	1542	0.00990476	T08B2.8, Y105E8A.16, T05F1.3, T08B2.10, Y71F9AL.13, F36A2.6, Y37E3.7, Y48G8AL.8, C04F12.4, Y37E3.8, C03D6.8, F59A3.3, F53G12.10, Y71A12B.1, F25H2.10, Y48C3A.10, F28C6.7, Y48B6A.2, W01D2.1, F54C9.5, F10E7.7, C27A2.2, F40F8.10, F10B5.1, C08E3.7, F09G8.3, B0244.9, Y54F10AM.2, Y111B2A.17, F53A3.3, Y37D8A.18, ZK652.4, F43C1.6, K01A11.4, B0412.4, C23G10.3, T12G3.5, T05E11.1, F40F11.1, F33D4.8, T07A9.11…
BP	GO:0007592	protein-based cuticle development	0.000195192	0.00449785	878	340	4591	0.00165713	F47G6.1, F55F8.5, C01H6.2, F45H11.2, ZC308.1, F58D5.4, F15D3.7, M05B5.5, R06C1.3, Y110A7A.16, F58D5.1, Y71G12B.9, C06A5.3, T08B2.8, Y54E10A.9, W01A8.4, F26B1.7, Y54E10BR.4, Y65B4BR.5, T12F5.4, C53H9.2, ZC123.3, F46A9.4, B0511.10, R06A10.2, T23D8.3, K02F2.6, T01G9.4, Y74C9A.3, F14B4.3, W09C5.1, Y53H1C.2, W02A11.4, C48B6.6, F25H2.5, Y54E10A.15, Y71F9B.4, T01H8.5, B0041.7, Y110A7A.13, Y105E8A.17, W1…
BP	GO:0042335	cuticle development	0.000195192	0.00449785	84	17	1172	0.00458979	K03E5.3, H06O01.1, C10H11.9, ZC581.1, W04A8.7, F10G7.4, K08F8.4, B0286.5, C09G5.6, Y55B1BM.1, T23F6.4, T14G10.2, K08B4.1, K01H12.2, F46H5.6, F35C8.7, ZK1193.1
BP	GO:0040029	regulation of gene expression, epigenetic	0.000220629	0.00505281	1318	414	4861	0.000849173	B0207.4, T22C1.3, F47G4.6, E01A2.2, C30F12.7, C10H11.9, C48E7.11, C41D11.8, F26B1.7, T12F5.4, F23C8.9, DY3.1, F43G9.12, F57B10.12, ZK973.10, Y105E8A.22, R12E2.10, K10D3.3, B0205.4, Y63D3A.5, C32F10.6, F56G4.5, ZK973.2, T23D8.8, W10D5.1, F32H2.2, T28F2.4, F08A8.4, H27M09.2, F26E4.10, W02D3.9, K02B12.1, Y105E8A.9, Y54E10A.15, R05D7.4, C18E3.8, K07A12.3, ZK256.1, C34G6.7, K10C3.6, T24B1.1, D2030.4, …
BP	GO:0051640	organelle localization	0.000225486	0.00513255	105	15	990	0.00238095	C16C2.2, Y105E8A.12, M106.4, T24H7.5, Y76A2A.2, F10F2.2, C17H12.14, Y38F2AL.3, W09C2.3, R04F11.2, C31H2.1, F14F3.2, F55F3.3, R11B5.1, C25F6.3
CC	GO:0005912	adherens junction	0.000236069	0.00534088	641	258	3512	0.00259848	F47G6.1, F55F8.5, ZC308.1, H26D21.2, F21C3.5, K11D2.3, Y54E5B.3, C43E11.8, M01A10.2, F15D3.1, Y105E8A.16, F26E4.8, C32E8.10, C55B7.5, F28B3.7, F37F2.2, F39H11.5, F46A9.4, K05C4.6, C15C6.4, C10H11.10, T08B2.10, F11C3.3, Y105E8A.9, Y110A7A.10, Y37E3.10, K07A12.3, F54C1.5, Y110A7A.14, E03H4.8, Y37H9A.5, F29D10.4, M01D7.7, C44E4.4, F55A12.7, F59A3.3, H28O16.1, Y37E3.15, Y106G6H.7, F55D12.6, C30F8.2, …
BP	GO:2000026	regulation of multicellular organismal development	0.000288681	0.0063391	33	6	686	0.00757576	K06A5.4, DY3.2, W02D9.1, C14B9.4, T10C6.12, F35B12.5
CC	GO:0070161	anchoring junction	0.000319148	0.00696713	82	12	918	0.00361337	C32E8.11, Y110A2AR.2, M106.4, D2085.1, F45H7.6, F10F2.2, T24C4.6, C35B1.1, C28D4.3, F26D10.10, F25G6.6, C45B2.5
BP	GO:0051726	regulation of cell cycle	0.000334772	0.00722371	308	55	2039	0.00131139	F39B2.4, Y54E10BR.4, C50F2.4, Y18D10A.17, F25H5.1, Y110A7A.13, T03F1.9, Y71F9AL.16, W04A8.4, K04G2.8, F53F10.5, C41G7.1, F54C1.7, C06A8.5, R07G3.1, W10C6.1, C27A2.6, F22B5.7, C32B5.16, C07H6.5, B0336.7, ZK1128.2, R107.6, K01G5.4, Y48G9A.4, B0412.3, ZC395.8, ZK652.11, ZK328.5, K07F5.13, ZK822.5, F42C5.9, C08F8.1, T04C12.4, F58E10.1, R31.1, T04C12.5, F15B9.4, B0024.10, T27F2.3, F45F2.3, C27H6.4, Y5…
CC	GO:0044433	cytoplasmic vesicle part	0.000339438	0.00728232	12	4	492	0.0757576	W09C5.8, Y37D8A.14, C33A12.1, Y45G12B.1
BP	GO:0006082	organic acid metabolic process	0.000382355	0.00797391	4594	2172	8422	0.000922264	T24D1.1, F25H2.9, Y105E8A.20, ZK1151.1, C04F1.3, T22C1.3, W04C9.4, F46F11.9, C01F4.2, T03F1.3, Y73E7A.3, Y54E5A.1, CC4.3, W02B9.1, K02F2.3, Y44E3A.2, F10G8.3, K04F10.6, R06C7.8, K07G5.6, C12C8.3, B0414.5, Y65B4BR.4, K02B12.4, T01A4.1, H31G24.4, T04D3.4, ZK973.1, Y65B4A.3, F21C3.5, ZC581.2, C53H9.1, C34B2.7, K03E5.3, T19B4.1, C25A1.5, C36B1.7, C12C8.2, F32H2.3, ZC328.4, F27C1.3, W02A11.1, C01G8.5,…
BP	GO:0043436	oxoacid metabolic process	0.000382355	0.00797391	123	21	1213	0.00226576	ZC308.1, K02F2.6, C36B1.5, Y65B4A.1, EEED8.5, Y54G9A.6, F33G12.4, K03H1.2, Y75B8A.22, F37C12.1, Y39A1B.3, H02I12.4, W09G12.4, Y41E3.11, ZK593.7, F32B6.3, T05H4.14, T05G11.1, F19F10.9, Y113G7B.16, K07C5.6
BP	GO:0042180	cellular ketone metabolic process	0.000399232	0.00823389	136	36	2189	0.00446623	W04C9.1, C55B7.5, F43G9.1, F21C3.4, F26E4.10, R09B3.4, W02D3.8, C04F12.1, W04A4.5, T01G9.6, F26E4.4, R03D7.4, F18A11.1, R06F6.1, C26D10.1, ZK1127.6, D2089.1, H12I13.4, F57B9.2, Y54F10AL.2, ZK1098.8, F52G2.2, F32E10.4, T22B3.1, T07A9.5, K12B6.1, K08H10.7, Y2H9A.1, T28F12.2, Y38A10A.6, F25G6.8, Y113G7B.5, F38E1.7, T01C3.8, W05H7.4, R04A9.2
CC	GO:0016469	proton-transporting two-sector ATPase complex	0.000452361	0.00927838	327	86	2424	0.00168852	ZC328.1, F16D3.4, K03E5.3, C36B1.8, ZC328.4, Y54E5B.3, C01G8.5, Y71G12B.20, T08B2.8, Y52B11A.9, D1081.2, ZK909.2, Y87G2A.1, C26C6.5, R09B3.4, C37A5.9, T23D8.9, C03D6.3, Y71F9AM.4, K03D10.1, F33H2.5, F22D6.5, C45G3.1, F59E12.4, C09D8.1, K08F8.6, ZK546.13, C18A3.5, M03A1.1, Y62F5A.1, F18C5.2, F56D1.4, C26D10.5, Y51H7C.6, C47D12.1, Y49E10.21, F37A4.8, C29E4.7, R05D3.4, F37C12.7, ZK632.2, ZK112.7, F1…
BP	GO:0022904	respiratory electron transport chain	0.000463998	0.00946504	1287	437	5025	0.000934093	C04F12.9, K04G2.3, Y44E3A.2, Y95B8A.10, Y95B8A.5, Y105E8A.10, C55B7.1, W03D8.8, C55B7.8, D2030.1, F10G8.7, Y48G1C.5, T04D1.4, C31H5.6, F02E9.7, Y71F9AL.4, W09C5.2, C47B2.7, F26E4.8, C41D11.8, R06C7.3, C36B1.4, Y54E10BR.2, Y71G12B.31, F39H11.5, F25H5.4, C34B2.6, C15C6.4, F44F1.3, T28F4.3, T05E7.1, R05D7.4, T04D3.3, H15N14.2, C43E11.7, Y87G2A.14, Y54E10BR.1, DY3.7, ZK256.1, Y51F10.5, C41D11.7, F30A…
BP	GO:0000768	syncytium formation by plasma membrane fusion	0.000520374	0.0103327	2373	1211	6524	0.00177517	B0414.2, F55F8.5, Y39G10AR.11, Y105E8A.20, T04D3.5, F52B5.5, W02B9.1, T10E9.7, F45H11.3, T21G5.4, R06C7.8, B0414.5, C55B7.11, W04C9.1, ZK484.4, C43E11.4, F21C3.5, F56C11.6, D2092.1, C53H9.1, F48C1.2, K03E5.3, F58D5.1, C36B1.8, F32H2.3, F25H5.5, E01A2.2, K11D2.3, C17E4.4, C55B7.8, K05C4.2, ZK858.7, Y106G6H.3, F25H2.12, C18E3.9, C41G7.2, C18E3.3, C01A2.3, F55F8.6, M01A10.2, C26C6.2, C10H11.9, F52F1…
BP	GO:0006949	syncytium formation	0.000520374	0.0103327	167	62	1824	0.00685376	Y48G1C.5, T08B2.8, Y52B11A.9, C15C6.4, Y18D10A.17, D1007.12, T08B2.10, F36A2.6, Y37E3.7, C04F12.4, Y119C1B.4, Y37H9A.5, F55D12.6, W09C5.6, Y71A12B.1, F25H2.10, F10G7.2, Y48E1B.5, F08D12.1, F28C6.7, T14B4.2, C07E3.1, F33A8.1, T01E8.6, F10E7.7, C14A4.2, Y46G5A.4, C08E3.7, Y92C3B.2, F13B10.2, C07H6.5, F09G8.3, ZC262.8, Y54F10AM.2, C16C10.2, F53A3.3, T12D8.2, Y37D8A.18, ZK652.4, H06I04.4, F43C1.6, K0…
BP	GO:0048580	regulation of post-embryonic development	0.000539297	0.0105403	2	2	410	2	F49C12.13, F20B6.2
BP	GO:0061062	regulation of nematode larval development	0.000539297	0.0105403	8	2	147	0.0714286	C18D11.2, F25B3.1
BP	GO:0043038	amino acid activation	0.000639526	0.0121804	135	28	1618	0.00320619	W04C9.1, F43G9.1, F21C3.4, R09B3.4, C06A5.1, T08G11.4, F59A3.3, Y48G8AL.6, K07A1.11, D2005.5, T07D4.3, Y48B6A.3, F48E8.5, K12H4.8, F37A4.8, C34E10.8, K07F5.13, R08C7.3, T22D1.10, T22B3.1, K12B6.1, F54D11.2, Y38A10A.6, F09G2.4, C04F5.1, T02C5.5, C18A11.5, C35C5.1
BP	GO:0043039	tRNA aminoacylation	0.000639526	0.0121804	89	14	853	0.00280899	T03F1.9, Y37E3.15, M106.5, ZK546.1, C08B11.1, K12D12.2, F57B9.2, ZK593.5, W02A2.6, M7.2, C18F3.2, F49E11.1, ZK1055.1, T07H6.2
MF	GO:0016875	ligase activity, forming carbon-oxygen bonds	0.000780235	0.0145631	550	167	3501	0.00137109	Y105E8A.23, K02B12.4, C36B1.8, F10G8.4, Y52B11A.9, Y54E10BR.4, C50F2.4, K02F2.6, Y18D10A.17, Y74C9A.3, C09D1.1, W02D3.9, F11C3.3, F25H5.1, Y48G8AL.8, Y110A7A.13, T22A3.5, T10B11.6, C37A5.9, R12E2.9, F46F11.1, ZK858.1, T10B11.1, ZC434.6, Y106G6A.4, F53G12.5, F15C11.1, F52A8.4, C12C8.1, T01G9.6, T09B4.10, Y47G6A.23, C09H6.3, F52F12.3, R119.3, K07A1.11, C43E11.9, F32B5.7, F53G12.6, F07A5.7, C41G7.1,…
MF	GO:0016876	ligase activity, forming aminoacyl-tRNA and related compounds	0.000780235	0.0145631	362	92	2504	0.00157635	F47G6.1, F16D3.4, K03E5.3, C36B1.8, ZC328.4, Y54E5B.3, C01G8.5, Y71G12B.20, T08B2.8, K02A11.1, ZC123.3, T21G5.5, C26C6.5, Y119C1B.8, F20G4.3, F55C7.7, Y54E10BL.6, Y47G6A.20, Y71F9AM.4, ZK770.3, F33H2.5, C45G3.1, Y49F6B.1, T23G7.5, AH6.5, F09D1.1, F37B12.1, T05C12.6, F59B10.1, R06F6.1, F56D1.4, T09A5.6, W07E6.4, F35H8.3, B0286.5, EEED8.7, C29E4.7, ZK637.7, F25B5.7, C35D10.16, C26E6.8, R107.6, B033…
BP	GO:0044106	cellular amine metabolic process	0.000868616	0.0160522	18	5	541	0.0392157	Y47H9C.4, C06C3.1, T14G10.5, W02D7.7, Y113G7A.3
CC	GO:0030662	coated vesicle membrane	0.00135455	0.024194	145	35	1723	0.00478927	F37F2.2, DY3.2, K04G2.8, F28B3.8, C06A8.5, Y38E10A.7, F59E10.3, Y25C1A.5, F22B5.1, Y55D5A.5, F17C8.4, Y47D3A.25, F38A1.8, K09B11.9, C08F8.7, F21D5.7, ZC518.2, F32E10.4, C27B7.8, Y11D7A.4, C27H6.1, C25D7.7, B0250.2, C39F7.4, Y113G7A.3, ZK742.1, F32D8.6, W04G3.4, F09B9.3, T25G12.4, F15A2.6, T20B5.1, K09A9.2, R07B1.12, F32A6.3
BP	GO:0009259	ribonucleotide metabolic process	0.00177184	0.0309078	623	217	3754	0.00196126	F55F8.5, R06C7.8, R06C1.3, ZC328.4, ZK265.6, F48C1.4, C03D6.1, C25A1.9, F26B1.7, Y65B4BR.5, H27M09.1, C53H9.2, ZC123.3, F46A9.4, B0511.10, R06A10.2, T09B4.1, H27M09.2, W09C5.1, C26C6.5, T23D8.5, Y8G1A.2, F25H2.5, Y54E10A.15, W05F2.4, F32H2.1, B0041.7, Y110A7A.13, Y105E8A.17, C18E3.2, R09B3.4, F55C7.7, F36H2.1, Y48G1C.7, F55F8.2, Y54E10BL.6, F31C3.5, C46H11.6, C06A5.1, Y47G6A.20, ZK858.1, T04D3.2,…
BP	GO:0022900	electron transport chain	0.00200061	0.0342582	352	99	2923	0.001813	F46F11.9, F45H11.2, K03E5.3, C36B1.8, F25H5.5, W09C5.2, Y105E8A.16, K02A11.1, T12F5.4, Y63D3A.5, T08B2.10, Y87G2A.1, K02F2.2, W10D5.3, C32F10.5, C37A5.9, T16H5.1, T22A3.8, Y39G10AR.8, C32E8.8, W04A8.7, F39H11.2, K04G2.1, ZC247.1, D2030.9, M01D1.8, Y17G7B.20, F44E5.1, C33F10.5, C54A12.1, C09H10.2, C06A8.4, F09E5.15, Y110A2AL.14, C50E10.4, C17C3.4, C18E9.6, F59B10.1, C52E12.2, F59G1.3, B0432.13, C1…
BP	GO:0048569	post-embryonic organ development	0.00199427	0.0342582	42	10	1093	0.0139373	Y87G2A.5, Y23H5A.7, Y105E8A.19, C29H12.1, K02F3.10, Y41E3.4, Y67D8A.2, F58B3.5, Y43F8C.6, F10C2.6
BP	GO:0006163	purine nucleotide metabolic process	0.00218468	0.0369024	1294	531	4865	0.00136988	Y34D9B.1, C36B1.1, F46F11.9, F33H2.2, CC4.3, F10G8.3, Y65B4BR.4, H31G24.4, K03E5.3, Y48G10A.4, F25H5.5, K11D2.3, K05C4.2, F53G12.3, T24D1.3, D1007.5, F56C11.2, F15D3.1, C32E8.10, R09B3.5, C36B1.4, C55B7.5, T12F5.4, Y71G12B.14, E02D9.1, F27D4.2, F47G4.7, C16C2.2, F25H2.11, K05C4.6, Y71F9B.5, C24A11.9, R10A10.2, F36A2.3, F43G9.1, C09D1.1, B0207.12, W02D3.9, Y119C1B.8, Y54E10A.15, F59A3.1, T06A4.2, …
CC	GO:0030659	cytoplasmic vesicle membrane	0.00237009	0.039675	145	35	1723	0.00478927	F37F2.2, DY3.2, K04G2.8, F28B3.8, C06A8.5, Y38E10A.7, F59E10.3, Y25C1A.5, F22B5.1, Y55D5A.5, F17C8.4, Y47D3A.25, F38A1.8, K09B11.9, C08F8.7, F21D5.7, ZC518.2, F32E10.4, C27B7.8, Y11D7A.4, C27H6.1, C25D7.7, B0250.2, C39F7.4, Y113G7A.3, ZK742.1, F32D8.6, W04G3.4, F09B9.3, T25G12.4, F15A2.6, T20B5.1, K09A9.2, R07B1.12, F32A6.3
BP	GO:0040025	vulval development	0.00243572	0.0405917	100	23	1501	0.00505051	ZK973.10, Y37E3.15, ZK524.1, DY3.2, F26B1.3, B0025.1, F32B4.2, F26E4.9, C18E9.6, F07F6.6, ZK1248.14, B0280.12, T07C4.8, T07G12.12, F55G1.5, K04D7.1, K01H12.2, C15H11.3, T19B10.7, R04F11.2, C53B7.4, R11.1, F35H12.3
CC	GO:0044440	endosomal part	0.00245898	0.0406167	183	38	1912	0.00222182	C32F10.2, Y71F9B.5, F26E4.2, F30A10.10, K07A1.12, F02E9.4, R06A4.7, K08F8.6, C47D12.2, T05A6.2, ZK20.5, C08B11.5, T28D9.10, F59E10.1, K01G5.2, Y53G8AR.2, F25B5.7, F26F4.3, R10E11.3, ZK632.13, T07E3.3, F56A8.6, W07B3.2, M03C11.3, R01H10.8, Y37A1B.1, C05B10.1, B0035.4, F38H4.10, C46A5.9, T19E7.3, M04B2.1, C37H5.6, Y73C8B.4, F11C1.6, Y15E3A.1, D2021.1, T13H2.5
MF	GO:0016879	ligase activity, forming carbon-nitrogen bonds	0.00248151	0.0408083	284	69	2165	0.00248843	T08G11.1, C25A1.9, K05C4.6, VF36H2L.1, Y71F9B.2, ZK524.1, Y71F9AM.4, K04G2.8, C09D4.4, F28B3.8, M04C9.5, C18A3.6, C06A8.5, C44C11.1, Y54G11A.10, F59E12.2, F55C12.1, Y39F10B.1, F22B5.1, Y82E9BR.18, T07E3.5, Y45F3A.2, B0336.2, C34C12.8, W06F12.1, F10F2.1, F54E7.3, Y49E10.19, C05D11.2, ZK512.2, Y57G11C.4, T26C12.3, C08F8.7, C06G3.10, ZK180.4, F53B2.6, F32E10.4, C27B7.8, F41H10.11, H37A05.1, F54F3.1,…
BP	GO:0000003	reproduction	4.63309e-43	1.23538e-40	3539	1875	7522	0.00156729	F55F8.5, F25H2.9, ZK973.6, Y105E8A.20, ZC328.1, ZK1151.1, F56G4.4, F13G3.11, ZC308.1, K04G2.3, CC4.3, Y105E8A.23, T21G5.4, K04F10.6, F16D3.4, Y39G10AR.2, W02D3.5, F27D4.1, Y65B4BR.4, H31G24.4, T19A6.4, C54G4.1, Y65B4A.3, D2092.1, F30A10.6, W03G9.3, R06C1.3, K03E5.3, Y110A7A.16, C55B7.1, F47G4.2, K06A5.2, C36B1.7, W02D3.10, F32H2.3, Y48G10A.4, F25H5.5, ZC328.4, W02A11.1, C01G8.5, H06O01.1, C17E4.4…
MF	GO:0000166	nucleotide binding	5.9028e-08	2.50399e-06	3325	1751	7386	0.00152873	B0414.2, F55F8.5, Y39G10AR.11, F25H2.9, Y105E8A.20, ZK1151.1, Y54E5A.7, F45H11.2, F52B5.5, Y110A7A.9, K02F2.3, F10G8.3, F39B2.4, K04F10.6, F16D3.4, Y39G10AR.2, F58D5.4, Y65B4BR.4, C54G4.1, C43E11.4, F21C3.5, F56C11.6, M05B5.5, C53H9.1, F48C1.2, C34B2.7, K03E5.3, C55B7.1, F47G4.2, K06A5.2, F58D5.1, F32H2.3, Y71G12B.9, E01A2.2, K11D2.3, ZC328.4, Y54E5B.3, F27C1.3, W02A11.1, C06A5.3, H06O01.1, R05D1…
BP	GO:0000279	M phase	5.8488e-07	2.09938e-05	392	222	2829	0.00595021	W03F11.3, F13G3.11, C53H9.1, C01G8.5, K06A5.3, T08B2.8, Y105E8A.16, Y52B11A.9, T28F2.6, F27C1.8, F53B6.4, D1007.12, T08B2.10, F36A2.6, Y48G8AL.8, F52F12.2, ZK265.2, C01H6.1, C32E8.2, W03D8.6, Y54E10BL.2, Y119C1B.4, ZC434.2, Y37E3.8, C10H11.7, E03H4.8, Y37H9A.5, K09H9.3, C55C2.2, Y54E10A.7, Y71F9AL.17, DY3.2, W09C5.6, F53G12.10, T22C1.7, Y92H12BR.8, F59C6.7, H27M09.4, C37A2.7, T27A3.3, W03D8.5, Y2…
MF	GO:0000287	magnesium ion binding	1.67585e-05	0.000463403	3643	1879	7610	0.00140053	F55F8.5, Y39G10AR.11, F25H2.9, ZK973.6, Y105E8A.20, W03F11.3, C04F1.3, F13G3.11, T23B3.4, B0205.9, T04D3.5, F52B5.5, Y110A7A.9, K02F2.3, T10E9.7, F39B2.4, F16D3.4, Y39G10AR.2, R06C7.8, F58D5.4, C12C8.3, C54G4.1, Y65B4A.3, D2092.1, M05B5.5, W03G9.3, F48C1.2, K03E5.3, C55B7.1, C25A1.5, K06A5.2, F58D5.1, C36B1.7, F32H2.3, F25H5.5, Y71G12B.9, E01A2.2, F27C1.3, C06A5.3, H06O01.1, C17E4.4, W03D8.8, R05…
BP	GO:0002009	morphogenesis of an epithelium	1.00652e-08	4.58213e-07	2424	1237	6578	0.00176458	B0414.2, F55F8.5, Y39G10AR.11, Y105E8A.20, T04D3.5, F52B5.5, F02E9.3, K02F2.3, F45H11.3, F10G8.3, F39B2.4, F27D4.1, Y65B4BR.4, C54G4.1, ZK484.4, Y95B8A.5, C43E11.4, F21C3.5, F56C11.6, D2092.1, F30A10.6, F48C1.2, R06C1.3, Y110A7A.16, C36B1.7, C36B1.8, W02D3.10, Y48G10A.4, E01A2.2, K11D2.3, ZC328.4, C17E4.4, C55B7.8, K05C4.2, ZK858.7, Y106G6H.3, F25H2.12, F53G12.3, F55F8.9, C18E3.3, C01A2.3, F55F8.…
BP	GO:0002119	nematode larval development	9.05207e-45	3.7546e-42	2220	1148	6582	0.00171492	ZK973.6, ZK1151.1, F56G4.4, F46F11.9, Y105E8A.23, T10E9.7, F16D3.4, Y47G6A.5, C12C8.3, H31G24.4, C54G4.1, Y65B4A.3, C43E11.4, F56C11.6, C53H9.1, Y48G10A.4, W02A11.1, C55B7.8, D1037.3, Y48G8AL.14, ZK265.6, W05F2.3, C32F10.2, C41G7.2, C01A2.3, C43H8.2, M01A10.2, F18C12.3, C10H11.9, T08B2.8, F48C1.4, C03D6.1, M05B5.2, W09C5.2, C32E12.4, F56C11.2, C25A1.9, K02A11.1, R09B3.5, F27C1.8, F26E4.11, Y65B4B…
MF	GO:0003674	molecular_function	9.15772e-44	2.84881e-41	7444	3692	10219	0.000849913	T24D1.1, F30F8.2, F25H2.9, W03F11.3, F55A3.3, M04F3.3, T22C1.3, F46F11.9, Y54E5A.7, C34G6.2, C01H6.2, T23B3.4, K04G2.7, F45H11.2, Y73E7A.3, F28H1.2, K04G2.3, B0379.4, Y110A7A.9, Y54E5A.1, K02F2.3, F36A2.9, T10E9.7, F45H11.3, F10G8.3, C37A2.3, T21G5.4, K04F10.6, Y39G10AR.2, F58D5.4, F27D4.1, C12C8.3, Y18H1A.10, B0414.5, T01A4.1, Y44E3B.1, Y54E10BR.8, C55B7.11, Y44E3A.6, C54G4.1, W04C9.1, C43E11.4,…
MF	GO:0003723	RNA binding	0.000268315	0.00596203	1686	863	6064	0.00208243	W04A8.1, Y18D10A.5, F25H2.9, ZK973.6, C01H6.2, T04D3.5, F52B5.5, K04G2.3, CC4.3, K02F2.3, T21G5.4, H31G24.4, C54G4.1, F56C11.6, F30A10.6, R06C1.3, C34B2.7, C55B7.1, C36B1.8, F32H2.3, Y48G10A.4, F25H5.5, F27C1.3, Y106G6H.3, F53G12.3, M01A10.2, T08B2.8, C03D6.1, M05B5.2, Y71F9AL.4, W09C5.2, W02D3.1, C32E8.10, R09B3.5, C36B1.4, H27M09.1, C32F10.8, Y105E8B.2, E02D9.1, F27D4.2, W05B5.3, C16C2.2, F39H1…
MF	GO:0003735	structural constituent of ribosome	8.37388e-19	8.93134e-17	6815	3387	9844	0.000887	W03D8.2, F55H12.3, ZK973.6, Y105E8A.20, M04F3.3, T26E3.2, C34G6.2, F13G3.11, T23B3.4, K04G2.7, T03F1.3, ZC308.1, W05H12.2, F33D11.3, F14B6.3, F47G4.6, Y44E3A.2, Y39G10AR.18, C37A2.3, M01G12.12, Y39G10AR.2, K07A1.9, M04F3.4, C15A11.7, W02D3.5, R06C7.8, F58D5.4, K07G5.6, H26D21.2, Y95B8A.10, B0414.5, Y65B4BR.4, K02B12.4, T01A4.1, Y53H1A.2, C54G4.1, W04C9.1, F25D7.5, T04D3.4, F32B4.4, Y95B8A.5, C43E…
MF	GO:0003824	catalytic activity	1.46631e-17	1.33506e-15	130	74	1403	0.00894454	T28F2.6, F27C1.8, ZK265.2, K09H9.3, F22D6.10, H27M09.4, K08C9.4, T14B4.6, K01A2.7, B0491.2, C09G5.3, C01B12.1, F11G11.12, C09G5.4, Y49F6B.10, M195.1, C50D2.4, Y57A10A.11, F59E12.12, F54C9.4, C09G5.6, F45G2.5, W05G11.3, F14F7.1, F17C8.2, F54D8.1, C29E4.1, W05B2.1, F09G8.6, T11B7.3, Y38C1BA.3, F19C7.7, C53B4.5, F58F6.1, Y11D7A.11, F36A4.6, F30B5.1, C52D10.13, C34D4.15, F17E9.1, Y73B6BL.34, F57B1.4,…
MF	GO:0004812	aminoacyl-tRNA ligase activity	0.000780235	0.0145631	2009	997	6271	0.00177191	B0414.2, F55F8.5, F25H2.9, Y105E8A.20, F56G4.4, K04G2.3, W02B9.1, Y105E8A.23, F39B2.4, K04F10.6, F16D3.4, Y71G12B.1, T19A6.4, F21C3.5, F15D3.7, F56C11.6, M05B5.5, C53H9.1, Y110A7A.16, C55B7.1, Y48G8AL.5, F58D5.1, Y48G10A.4, F25H5.5, Y71G12B.9, ZC328.4, Y54E5B.3, F27C1.3, W02A11.1, F21F3.5, C06A5.3, R05D11.1, C55B7.8, ZK858.7, W05F2.3, C26C6.2, T08B2.8, M05B5.2, W09C5.2, W01A8.4, Y105E8A.16, Y52B1…
MF	GO:0005198	structural molecule activity	1.47951e-67	1.84101e-64	752	341	3973	0.00290393	T22C1.3, F13G3.11, Y95B8A.5, H06O01.1, Y48G8AL.14, F33D11.9, C26C6.2, Y105E8A.16, C41D11.8, C32E8.10, C55B7.5, D2030.6, F37F2.2, ZK973.10, R12E2.10, T05F1.3, B0205.4, T21E3.1, Y63D3A.5, Y18D10A.17, Y48G8AL.11, D1007.12, B0414.6, C09D1.1, F21C3.4, Y47G6A.12, Y105E8B.8, F11C3.3, Y71F9B.2, Y110A7A.10, F25H5.1, C18E3.8, F39B2.6, Y48G8AL.8, Y71F9B.4, Y54E10BR.1, ZC434.7, C34G6.7, Y119C1B.4, T24B1.1, Z…
MF	GO:0005488	binding	7.07263e-25	9.10418e-23	1108	551	5297	0.00234478	Y105E8A.20, F13G3.11, W04G5.4, Y65B4BR.4, M05B5.5, C25A1.5, C30F12.7, Y48G8AL.14, Y106G6H.3, C26C6.2, F39B2.11, C25A1.9, Y54E10A.4, F08A8.3, DY3.1, F47G4.3, R12E2.10, C43E11.10, T21G5.5, Y63D3A.5, F56G4.5, Y18D10A.17, T09B4.1, F39H2.3, D1007.12, B0414.6, F43G9.1, T08B2.10, C09D1.1, T27F6.5, Y105E8B.8, F22D6.3, K02B12.1, F18C12.2, F11C3.3, Y105E8A.9, Y106G6H.5, ZK524.3, F25H5.1, R05D7.4, Y37E3.7, …
MF	GO:0005515	protein binding	1.76891e-13	1.34762e-11	1725	826	5987	0.00162749	F56G4.4, F46F11.9, C01F4.2, Y47G6A.5, C12C8.3, Y54E10BR.8, T19A6.4, W04C9.1, R06C1.3, C25A1.5, F32H2.3, D1037.3, Y106G6H.3, ZK265.6, Y105E8B.9, C43H8.2, Y40B1B.5, F18C12.3, T08B2.8, D1007.5, C03D6.1, M05B5.2, Y54E10A.9, W09C5.2, F56C11.2, Y105E8A.16, F10G8.4, Y52B11A.9, K02A11.1, R09B3.5, C55B7.5, Y71G12B.14, E02D9.1, F43G9.12, ZC434.4, F18C12.1, F36F2.5, F25H2.11, F46A9.4, Y71F9AL.12, F22D6.4, R…
MF	GO:0005524	ATP binding	1.13754e-07	4.56604e-06	1822	866	6066	0.00155522	ZK1151.1, F56G4.4, F46F11.9, W05H12.2, Y105E8A.23, H26D21.2, C12C8.3, W04C9.1, Y65B4A.3, C43E11.4, K03E5.3, F25H5.5, F27C1.3, ZK858.7, Y105E8B.9, C41G7.2, C01A2.3, C10H11.9, T08B2.8, D1007.5, M05B5.2, Y54E10A.9, C32E12.4, F56C11.2, F15D3.1, F10G8.4, Y52B11A.9, K02A11.1, F26B1.7, M01E5.5, R09B3.5, Y65B4BR.5, F23C8.9, ZC434.4, F57B10.12, C53H9.2, F36F2.5, F25H2.11, Y71F9AL.12, D1081.2, F26E4.6, C01…
CC	GO:0005737	cytoplasm	2.06854e-36	4.82616e-34	1287	576	5092	0.00170747	B0207.4, ZK973.6, ZK1151.1, K04G2.3, W02B9.1, F10G8.3, H26D21.2, Y65B4BR.4, K02B12.4, W02A11.1, C06A5.3, W03D8.8, ZK265.6, C01A2.3, M01A10.2, F48C1.4, W09C5.2, W01A8.4, W06D4.1, T12F5.4, F42H11.2, DY3.1, D2030.6, Y65B4BR.8, C53H9.2, F36F2.5, D1007.18, F25H2.11, C15C6.4, C43E11.10, C01A2.5, C10H11.10, K02B12.8, C50F2.4, M01A10.1, R11A5.1, Y106G6H.8, F43G9.1, ZC247.3, T28F2.4, T27F6.5, W02D3.9, C26…
CC	GO:0005739	mitochondrion	8.62831e-10	4.41226e-08	1257	558	5013	0.0016899	B0207.4, ZK1151.1, F55A3.3, W02B9.1, Y105E8A.23, F39B2.4, Y95B8A.10, K02B12.4, Y95B8A.5, C01G8.5, W03D8.8, C55B7.8, Y71G12B.20, T04D1.4, C26C6.2, C03D6.1, W01A8.4, F15D3.1, C32E8.10, F42H11.2, DY3.1, F39H2.4, Y65B4BR.8, T19B4.2, F36F2.5, D1007.18, ZC123.3, F46A9.4, C43E11.10, Y39G10AR.10, T21G5.5, Y63D3A.5, ZK973.2, F30F8.8, C43E11.3, Y106G6H.8, F43G9.1, C09D1.1, T28F2.4, T27F6.5, F26E4.10, C26C6…
CC	GO:0005740	mitochondrial envelope	1.79476e-05	0.000492634	1673	792	5927	0.00163231	F56G4.4, F46F11.9, C01F4.2, Y47G6A.5, C12C8.3, W04C9.1, Y65B4A.3, C43E11.4, C25A1.5, F25H5.5, F27C1.3, Y106G6H.3, C32F10.2, C41G7.2, C01A2.3, C10H11.9, T08B2.8, D1007.5, M05B5.2, Y54E10A.9, C32E12.4, F56C11.2, Y105E8A.16, F10G8.4, C04F12.3, K02A11.1, F26B1.7, M01E5.5, C36B1.4, Y71G12B.14, ZC434.4, C53H9.2, C26C6.1, ZC123.3, K05C4.6, F26E4.6, Y6B3B.9, F22D6.4, T23D8.3, C24A11.9, D1007.12, Y106G6H.…
CC	GO:0005840	ribosome	1.25018e-18	1.27769e-16	1519	711	5724	0.00169483	ZK1151.1, F46F11.9, C01F4.2, Y47G6A.5, W04C9.1, Y65B4A.3, C25A1.5, Y54E5B.3, W02A11.1, C32F10.2, C43H8.2, Y40B1B.5, C03D6.1, M05B5.2, Y54E10A.9, C32E12.4, F10G8.4, Y52B11A.9, C04F12.3, F26B1.7, M01E5.5, R09B3.5, Y54E10BR.4, C55B7.5, ZC434.4, C53H9.2, C26C6.1, ZC123.3, F46A9.4, D1081.2, F26E4.6, C15C6.4, C36F7.1, T23D8.3, Y40B1B.7, C43E11.3, F43G9.1, VF36H2L.1, C17H1.14, H37N21.1, C36B1.10, Y87G2A…
CC	GO:0005905	coated pit	0.00102549	0.018674	1518	710	5723	0.00169098	ZK1151.1, F46F11.9, C01F4.2, Y47G6A.5, W04C9.1, Y65B4A.3, C25A1.5, Y54E5B.3, W02A11.1, C32F10.2, C43H8.2, Y40B1B.5, C03D6.1, M05B5.2, Y54E10A.9, C32E12.4, F10G8.4, Y52B11A.9, C04F12.3, F26B1.7, M01E5.5, R09B3.5, Y54E10BR.4, C55B7.5, ZC434.4, C53H9.2, C26C6.1, ZC123.3, F46A9.4, D1081.2, F26E4.6, C15C6.4, C36F7.1, T23D8.3, Y40B1B.7, C43E11.3, F43G9.1, VF36H2L.1, C17H1.14, H37N21.1, C36B1.10, Y87G2A…
CC	GO:0005913	cell-cell adherens junction	6.11712e-05	0.00155888	2069	950	6289	0.00132424	B0414.2, F55F8.5, F25H2.9, T22C1.3, F45H11.2, F47G4.6, T10E9.7, C16C2.1, W04G5.4, Y44E3B.1, Y110A7A.16, F58D5.1, F32H2.3, E01A2.2, C01G8.5, R05D11.1, C32F10.2, T04D1.4, C26C6.2, C10H11.9, C48E7.11, Y105E8A.16, C25A1.9, Y37E3.4, R06C7.3, F26B1.7, R09B3.5, Y54E10A.4, F08A8.3, Y54E10BR.2, F39H2.4, D2030.6, F37F2.2, W05B5.3, C16C2.2, F39H11.5, C26C6.1, Y47G6A.6, F28B3.4, F46A9.4, R12E2.10, D1081.2, T…
BP	GO:0006412	translation	5.77953e-09	2.69687e-07	4531	2151	8444	0.000848508	B0207.4, ZK973.6, Y105E8A.20, C04F1.3, C34G6.2, T23B3.4, K04G2.7, T03F1.3, ZC308.1, K04G2.3, W05H12.2, F47G4.6, R06C1.4, C37A2.3, Y39G10AR.2, M04F3.4, C15A11.7, W02D3.5, F58D5.4, C12C8.3, Y18H1A.10, Y65B4BR.4, K02B12.4, T01A4.1, Y53H1A.2, C54G4.1, W04C9.1, T04D3.4, ZK973.1, F32B4.4, Y95B8A.5, F21C3.5, D2092.1, R06C1.3, C34B2.7, T19B4.1, C36B1.7, Y39G10AL.1, F46F11.2, F32H2.3, Y71G12B.9, F21F3.5, …
BP	GO:0006418	tRNA aminoacylation for protein translation	0.000639526	0.0121804	2445	1096	6647	0.00114834	T24D1.1, F55F8.5, C27A12.5, F25H2.9, ZK1151.1, F45H11.2, F52B5.5, T10E9.7, C16C2.1, R06C7.8, W04G5.4, H31G24.4, Y95B8A.5, C55B7.1, E01A2.2, K11D2.3, ZC328.4, R05D11.1, C30F12.7, Y48G8AL.14, C10H11.9, F52F12.4, C48E7.11, W01A8.4, F15D3.1, C25A1.9, Y52B11A.9, C41D11.8, F26B1.7, C32E8.10, M01E5.5, T12F5.4, Y48G8AL.9, Y119C1A.1, F39H2.4, T10B11.3, F43G9.12, F37F2.2, T19B4.2, T02E1.3, C16C2.2, F39H11.…
BP	GO:0006520	cellular amino acid metabolic process	0.00157507	0.0276044	3099	1382	7179	0.0010718	Y18D10A.5, F46F11.9, T23B3.4, C01F4.2, ZC308.1, Y44E3A.2, Y105E8A.23, C16C2.1, H26D21.2, Y95B8A.10, B0414.5, K02B12.4, H31G24.4, Y44E3B.1, Y95B8A.5, F21C3.5, R06C1.3, C36B1.8, F32H2.3, H06O01.1, C55B7.8, C48E7.1, T25G3.3, ZK858.7, Y106G6H.3, Y71G12B.20, C32F10.2, C41G7.2, Y40B1B.5, M01A10.2, C26C6.2, C10H11.9, T08B2.8, D1007.5, M05B5.2, W09C5.2, C32E12.4, F15D3.1, C25A1.9, F10G8.4, Y52B11A.9, C04…
BP	GO:0006612	protein targeting to membrane	0.00186273	0.0323423	1089	460	4909	0.0019142	ZK1151.1, C01H6.2, W02B9.1, F16D3.4, Y95B8A.10, Y65B4BR.4, Y65B4A.3, K03E5.3, Y48G10A.4, C01G8.5, T25G3.3, ZK858.7, Y54E10A.16, C32F10.2, F53G12.3, Y110A7A.4, T24D1.3, W01A8.4, F15D3.1, Y52B11A.9, K02A11.1, F26B1.7, F56A3.5, M01E5.5, W08E3.1, Y65B4BR.5, Y71G12B.14, Y65B4BR.8, F36F2.5, D1007.18, C26C6.1, D1081.2, T21G5.5, Y63D3A.5, Y71F9B.5, K02F2.6, F30F8.8, ZK909.2, C34G6.6, R11A5.1, VF36H2L.1, …
BP	GO:0006725	cellular aromatic compound metabolic process	5.73706e-05	0.001477	3040	1347	7139	0.00107809	Y18D10A.5, F56G4.4, F46F11.9, T23B3.4, F45H11.2, Y44E3A.2, Y105E8A.23, C16C2.1, H26D21.2, Y95B8A.10, B0414.5, K02B12.4, H31G24.4, Y44E3B.1, Y95B8A.5, F21C3.5, R06C1.3, C36B1.8, F32H2.3, H06O01.1, C55B7.8, C48E7.1, T25G3.3, ZK858.7, Y106G6H.3, Y71G12B.20, C32F10.2, C41G7.2, Y40B1B.5, F18C12.3, C10H11.9, T08B2.8, D1007.5, C03D6.1, Y54E10A.9, C32E12.4, F56C11.2, Y105E8A.16, F10G8.4, Y52B11A.9, F26E4…
BP	GO:0006810	transport	7.14851e-11	3.86745e-09	2175	907	6135	0.00102867	C09D4.1, B0207.4, Y73E7A.3, K04G2.3, T08G11.1, K02F2.3, F10G8.3, T28F2.7, M05B5.5, R06C1.3, Y18D10A.23, F21F3.5, C06A5.3, D1037.3, Y48G8AL.14, T25G3.3, ZK265.6, F55F8.9, F31C3.4, F26A3.6, C03D6.1, F15D3.1, F39B2.11, F26E4.8, T09B4.8, M01E5.5, Y65B4BR.5, T12F5.4, Y54E10BR.2, DY3.1, F28B3.7, T28B8.5, C37A5.1, C53H9.2, ZK973.10, K07G5.5, W02D3.4, T05F1.6, R06A10.2, C01A2.5, F28B3.5, C10H11.10, Y71F9…
BP	GO:0006886	intracellular protein transport	5.45233e-07	1.99545e-05	127	50	1543	0.00974878	T08B2.8, Y105E8A.16, T05F1.3, T08B2.10, Y71F9AL.13, F36A2.6, Y37E3.7, C04F12.4, C32E8.2, C09D4.5, F59A3.3, F55D12.6, Y92H12BR.8, F25H2.10, F52B5.6, Y48E1B.5, C09H10.2, T24B8.1, F54C9.5, M28.5, C14A4.2, C27A2.2, F40F8.10, F10B5.1, C08E3.7, F09G8.3, B0244.9, Y54F10AM.2, Y111B2A.17, F53A3.3, Y37D8A.18, ZK652.4, F43C1.6, K01A11.4, B0412.4, C23G10.3, T12G3.5, T05E11.1, F40F11.1, F33D4.8, T07A9.11, F56…
BP	GO:0006898	receptor-mediated endocytosis	5.96793e-14	4.74006e-12	650	259	4012	0.00219035	ZK1151.1, ZC308.1, T10E9.7, F21C3.5, T25G3.3, ZK265.6, K02A11.1, M01E5.5, Y54E10BR.4, DY3.1, Y65B4BR.8, K05C4.6, B0511.10, C43E11.10, Y63D3A.5, M01A10.1, F43G9.1, C26C6.5, Y47G6A.15, T23D8.5, F25H2.5, K09H9.6, K02F2.2, Y71F9B.4, Y48G1A.4, K11B4.1, Y105E8A.17, Y110A7A.14, T03F1.9, C17E4.9, Y48G1C.7, F26H9.6, Y87G2A.5, R12E2.2, F53G12.1, C06A5.1, Y47G6A.20, R06C7.5, T08B2.7, F46A9.5, Y54E10A.7, C03…
BP	GO:0006996	organelle organization	3.59848e-12	2.2768e-10	3040	1339	7200	0.000873513	W03D8.2, M04F3.3, C04F12.9, T03F1.3, W05H12.2, ZK909.3, E01A2.10, Y39G10AR.18, T10E9.7, K04F10.6, K07A1.9, Y95B8A.10, C54G4.1, W04C9.1, T04D3.4, Y95B8A.5, C43E11.4, ZC581.2, T19B4.1, C36B1.7, Y53C10A.9, F31C3.1, W01B11.6, Y71F9B.9, H06O01.1, D2030.1, C30F12.7, C10G11.8, F10G8.7, Y105E8B.9, Y110A7A.4, C41G7.2, T01H8.1, T04D1.4, D1081.4, B0019.1, F02E9.7, F57C9.1, C48B6.4, Y54E10A.9, Y71F9AL.4, Y47…
BP	GO:0006997	nucleus organization	0.00310539	0.0497529	528	206	3687	0.00304755	W02B9.1, F21C3.5, R06C1.3, K03E5.3, C48E7.1, ZK858.7, Y71G12B.20, F53G12.3, C10H11.9, F48C1.4, D1007.5, F26B1.7, R09B3.5, Y105E8B.2, Y65B4BR.8, F22D6.4, C01A2.5, C36F7.1, C34G6.6, F43G9.1, T08B2.10, ZC581.1, C37A2.4, C32F10.5, T22A3.5, T23D8.9, C17E4.9, F31C3.5, R12E2.2, C06A5.1, R06C7.5, C01H6.7, F49D11.1, C49A1.4, C03D6.8, F26A3.3, W04A8.7, M01E11.6, W04A4.5, Y106G6H.7, Y52B11B.1, K04G2.8, F39H…
BP	GO:0007010	cytoskeleton organization	0.00202824	0.0345727	628	244	3949	0.00214346	Y18D10A.5, ZK1151.1, Y105E8A.23, C12C8.3, C55B7.8, ZK858.7, W01A8.4, C32E8.10, M01E5.5, T12F5.4, Y65B4BR.8, K05C4.6, B0511.10, Y39G10AR.10, Y63D3A.5, M01A10.1, F43G9.1, C26C6.5, Y47G6A.15, F18C12.2, T23D8.5, F25H2.5, K09H9.6, Y53C10A.12, H15N14.2, B0261.1, Y110A7A.13, K10C3.6, F30A10.9, F55C7.7, T03F1.9, F55F8.2, F31C3.5, Y87G2A.5, Y106G6E.5, F53G12.1, C06A5.1, Y47G6A.20, ZK270.1, M01B12.5, C03C1…
BP	GO:0007275	multicellular organismal development	1.2217e-68	2.2803e-65	1013	405	4780	0.00150416	F47G6.1, ZK1151.1, F45H11.2, ZC308.1, CC4.3, R06C7.8, C12C8.3, Y65B4BR.4, K02B12.4, F21C3.5, F15D3.7, R06C1.3, F58D5.1, F25H5.5, ZC328.4, ZK265.6, Y105E8B.9, T24D1.3, F48C1.4, W01A8.4, C25A1.9, F26B1.7, M01E5.5, W08E3.1, Y95D11A.1, F28B3.7, F43G9.12, F47G4.7, C26C6.1, B0511.10, C43E11.10, R06A10.2, T23D8.3, T01G9.4, Y74C9A.3, F14B4.3, ZC247.3, F55F8.4, Y87G2A.1, W02A11.4, W02D3.9, T23D8.5, ZC581.…
BP	GO:0008104	protein localization	2.72497e-07	1.02751e-05	1627	646	5635	0.000985068	F47G6.1, ZK973.6, ZK1151.1, M04F3.3, C04F1.3, C34G6.2, F45H11.2, K04G2.3, F14B6.3, W02B9.1, C15A11.7, R06C7.8, Y95B8A.5, F21C3.5, F46F11.2, ZC328.4, Y54E5B.3, W03D8.8, D1037.3, C32F10.2, F33H2.6, T01H8.1, DY3.6, C04F12.3, W06D4.1, C32E8.10, Y65B4BR.5, Y106G6D.7, T10B11.3, D2030.6, F47G4.3, F27D4.2, F28B3.4, M04F3.5, F26E4.6, F54A5.3, T21G5.5, Y47G6A.14, C32F10.6, T23D8.3, W02D3.11, D1007.6, B0414…
BP	GO:0008105	asymmetric protein localization	0.00154084	0.0271318	1682	620	5350	0.0010971	B0414.2, F13G3.11, T10E9.7, C16C2.1, H31G24.4, F15D3.7, C25A1.5, E01A2.2, K11D2.3, H06O01.1, C55B7.8, T04D1.4, T08B2.8, W01A8.4, F39B2.11, Y37E3.4, Y52B11A.9, F26B1.7, M01E5.5, F42H11.2, Y54E10BR.2, F39H2.4, D2030.6, T02E1.3, ZK973.10, C26C6.1, ZC123.3, F28B3.4, H26D21.1, T05F1.3, K07G5.2, T21E3.1, C10H11.10, Y63D3A.5, F30F8.8, Y48G8AL.11, T09B4.1, F32H2.2, C43E11.3, B0414.6, Y92H12BL.4, W02D9.3,…
BP	GO:0008150	biological_process	1.59176e-44	5.94203e-42	1686	621	5353	0.00109754	F55F8.5, F45H11.2, C16C2.1, R06C7.8, Y44E3B.1, M05B5.5, F58D5.1, K11D2.3, ZC328.4, R05D11.1, C30F12.7, C26C6.2, Y54E10A.9, F15D3.1, C47F8.8, Y52B11A.9, F26E4.8, F56A3.5, R09B3.5, F08A8.3, DY3.1, F28B3.7, T02E1.3, W05B5.3, C26C6.1, ZC123.3, Y47G6A.6, R12E2.10, T05F1.3, C43E11.10, T21G5.5, C36F7.1, Y63D3A.5, C32F10.6, Y39G10AR.17, T09B4.1, F32H2.2, D1007.12, T23H2.1, Y92H12BL.4, F43G9.1, Y105E8B.7,…
BP	GO:0008152	metabolic process	7.88773e-13	5.35362e-11	438	141	2966	0.00224653	F47G6.1, F25H2.9, ZC328.4, C01G8.5, R05D11.1, C43E11.8, F15D3.1, F26E4.8, C32E8.10, F47G4.3, F46A9.4, R11A5.1, K06A5.4, F56A6.2, E03H4.8, T08B2.7, R06C1.1, F29D10.4, F55A12.7, F26E4.1, T20F5.2, T09B4.10, DY3.2, Y34D9A.4, Y110A7A.1, F07A5.7, F32B4.2, F53F10.5, T21E12.4, F37D6.6, F46F11.5, VM106R.1, C06A8.5, R03D7.4, M110.5, ZK546.13, F44F4.11, C40A11.4, Y38A8.2, W10C6.1, K01A2.1, F45E12.3, ZK20.5,…
BP	GO:0008340	determination of adult lifespan	6.53124e-11	3.58546e-09	517	161	3056	0.00206918	F52B5.5, C53H9.1, C55B7.1, Y106G6H.3, Y52B11A.9, F39H2.4, D2030.6, H26D21.1, T05F1.3, K02B12.8, Y18D10A.17, Y92H12BL.4, Y47G6A.12, T23D8.5, Y71F9AL.13, F25H5.1, F39B2.6, T23D8.9, C25A1.10, F59A3.3, T23G11.3, Y92H12A.1, Y71G12B.11, DY3.2, K03D10.3, C09H6.3, T23D8.6, C37A2.7, Y106G6H.2, F54C1.3, Y23H5A.5, Y39G10AR.13, F54C1.7, T21E12.4, F47G6.4, Y105E8A.6, F25H2.10, M28.7, C06A8.5, F26H11.5, R06A4.…
BP	GO:0009056	catabolic process	5.55801e-06	0.000171472	3567	1566	7716	0.000861641	B0207.4, F25H2.9, T22C1.3, F13G3.11, T03F1.3, F52B5.5, W05H12.2, T10E9.7, F39B2.4, K04F10.6, Y47G6A.5, F58D5.4, W04G5.4, Y44E3B.1, W04C9.1, T04D3.4, F21C3.5, F56C11.6, M05B5.5, K03E5.3, T19B4.1, Y110A7A.16, C25A1.5, C36B1.7, E01A2.2, Y54E5B.3, F31C3.1, W01B11.6, H06O01.1, C30F12.7, Y106G6H.3, F59C6.6, Y6B3B.5, Y110A7A.4, Y48G1C.5, T01H8.1, B0019.1, C48B6.4, Y71F9AL.4, Y105E8A.16, C47F8.8, DY3.6, …
BP	GO:0009150	purine ribonucleotide metabolic process	0.00109893	0.0199142	619	216	3740	0.00196057	F55F8.5, R06C7.8, R06C1.3, ZC328.4, ZK265.6, F48C1.4, C03D6.1, C25A1.9, F26B1.7, Y65B4BR.5, H27M09.1, C53H9.2, ZC123.3, F46A9.4, B0511.10, R06A10.2, T09B4.1, H27M09.2, W09C5.1, C26C6.5, T23D8.5, Y8G1A.2, F25H2.5, Y54E10A.15, W05F2.4, F32H2.1, B0041.7, Y110A7A.13, Y105E8A.17, C18E3.2, R09B3.4, F55C7.7, F36H2.1, Y48G1C.7, F55F8.2, Y54E10BL.6, Y87G2A.5, C06A5.1, C54G4.8, R06C7.5, T04D3.2, F46A9.5, T…
BP	GO:0009653	anatomical structure morphogenesis	4.65391e-22	5.42908e-20	1718	640	5478	0.00103532	B0207.4, F47G6.1, ZC308.1, K04G2.3, Y105E8A.23, F10G8.3, Y65B4A.3, C31H5.3, C55B7.8, ZK858.7, ZK265.6, W01B11.2, C01A2.3, D1081.4, C03D6.1, K02A11.1, W08E3.1, Y71F9AL.14, DY3.1, Y65B4BR.8, ZK1053.6, ZC123.3, Y6B3B.9, F28B3.5, T21G5.5, Y63D3A.5, F30F8.8, F12B6.2, R11A5.1, K05C4.1, Y54E10BR.7, Y37E3.5, W02D3.9, F18C12.2, T23D8.5, Y71F9B.2, T08G11.5, C55C2.5, C32E8.5, C18E3.8, Y71F9AR.2, C26C6.7, Y7…
BP	GO:0009790	embryo development	1.10932e-56	6.90181e-54	524	148	2796	0.00148877	ZK1151.1, K04G2.3, F16D3.4, F43G9.9, DY3.1, Y39G10AR.10, K02B12.8, Y18D10A.17, T23D8.5, F26E4.2, F20G4.3, T01H8.5, W10C8.2, T03F1.9, F46F11.1, Y39G10AR.14, F26E4.1, Y92H12A.1, W04A8.4, K03D10.3, R119.3, T23D8.6, F26B1.3, Y48G1C.12, Y110A7A.17, B0025.1, C06A8.5, C27A2.3, T22D2.1, C34C6.6, C29F5.7, F13D12.7, C33C12.3, T09A5.12, F54A3.3, T05A6.2, W10C6.1, F10G7.1, M106.5, C18D1.1, C56C10.3, Y54G11A.…
BP	GO:0009792	embryo development ending in birth or egg hatching	7.53776e-57	5.62769e-54	682	236	3903	0.00182154	B0207.4, F56G4.4, C01H6.2, F45H11.2, R06C7.8, R06C1.3, F58D5.1, F25H5.5, W02A11.1, C26C6.2, W01A8.4, C25A1.9, Y54E10BR.4, Y65B4BR.5, F28B3.7, F43G9.12, F25H5.4, B0511.10, C43E11.10, R06A10.2, Y71F9B.5, T09B4.1, F55F8.4, H27M09.2, W02D3.9, C26C6.5, C18E3.8, Y53C10A.12, Y105E8B.1, C36B1.5, F20G4.3, F32H2.1, C18E3.2, R09B3.4, F30A10.10, T22A3.5, Y54E10A.2, Y54E10BL.2, T23D8.9, Y54E10BL.6, W02D3.8, Y…
BP	GO:0009987	cellular process	2.96136e-27	4.09436e-25	623	173	3018	0.00130579	T24D1.1, F52B5.5, F15D3.1, M01E5.5, DY3.1, F57B10.12, ZK973.10, H26D21.1, C10H11.10, Y39G10AR.17, Y18D10A.17, F32H2.2, T23H2.1, F18C12.2, R05D7.4, M01D7.6, F20G4.3, Y47G6A.11, K06A5.4, K07A1.12, H27M09.3, Y105E8A.5, F29D10.4, W04A8.7, F57C9.5, H06O01.2, Y71G12B.11, Y34D9A.4, F53G12.10, F26E4.4, C55B7.9, F32B4.2, F26E4.9, T21E12.4, F37D6.6, F29D11.1, C45G3.1, F46F11.5, C06A8.5, R07G3.1, M110.5, K0…
CC	GO:0010008	endosome membrane	0.00245898	0.0406167	763	214	3299	0.00120054	W04C9.4, F46F11.9, Y105E8A.23, Y95B8A.10, T24D1.3, M01A10.2, T12F5.4, F39H2.4, T19B4.2, Y39G10AR.10, K02B12.8, Y74C9A.3, F18C12.2, H15N14.2, ZK973.8, T01H8.5, F54C1.5, K06A5.4, T24B1.1, W10C8.2, T03F1.9, R12E2.9, F56A3.3, F33E2.2, T10B11.1, C27A12.9, H06O01.2, D2030.3, W02D9.1, D1007.4, Y71G12B.27, R119.3, T23D8.6, F59C6.7, F26B1.3, Y48G1C.12, Y110A7A.17, ZK770.3, T21E12.4, F25H2.10, Y39G10AR.12,…
BP	GO:0010171	body morphogenesis	1.76683e-17	1.57038e-15	584	214	4023	0.00196786	K02A11.1, M01E5.5, F46A9.4, F28B3.5, K07G5.2, T01G9.4, F43G9.1, Y87G2A.8, Y105E8B.8, T06G6.4, Y110A7A.10, F59C6.5, F39B2.6, R13H8.1, ZC334.2, K10C3.6, F26H9.6, F25D7.3, C06A5.1, C54G4.8, B0041.4, C25A1.10, F39H11.2, H28O16.1, F57C9.5, T20F10.1, T20F5.2, T19B4.7, Y47G6A.10, T03F1.2, Y71A12B.1, F39B2.10, D2030.9, F56H1.4, R03D7.4, F59E12.4, F59E12.10, B0495.4, K10B2.1, C18E9.4, C08H9.5, C18E9.10, B…
BP	GO:0010212	response to ionizing radiation	0.00211485	0.0358851	582	212	3993	0.00194001	K02A11.1, M01E5.5, F46A9.4, F28B3.5, K07G5.2, T01G9.4, F43G9.1, Y87G2A.8, Y105E8B.8, T06G6.4, Y110A7A.10, F59C6.5, F39B2.6, R13H8.1, ZC334.2, K10C3.6, C01G8.2, C09D4.5, F25D7.3, C06A5.1, C54G4.8, T05F1.8, C25A1.10, F39H11.2, H28O16.1, K04G2.1, T20F5.2, C12C8.1, Y47G6A.10, F13G3.10, K11D2.2, Y71A12B.1, C41G7.1, F35D2.3, C33F10.12, R03D7.4, Y48E1B.1, C34C6.6, K01C8.7, C18E9.4, C08H9.5, C04H5.3, T21…
BP	GO:0010324	membrane invagination	6.68421e-17	5.67095e-15	1658	605	5404	0.00102719	C09D4.1, F47G6.1, Y73E7A.3, ZC308.1, W02B9.1, T10E9.7, Y65B4A.3, C31H5.3, C06A5.3, T25G3.3, ZK858.7, ZK265.6, F55F8.9, C43E11.8, T08B2.8, K02A11.1, W08E3.1, Y54E10BR.2, F28B3.7, Y65B4BR.8, ZK1053.6, ZC123.3, C43E11.10, T21G5.5, Y63D3A.5, F12B6.2, Y48G8AL.11, F08A10.1, Y54E10BR.7, F43G9.1, F57B10.5, T27F6.5, K02B12.1, Y105E8A.9, F36H2.2, F27D4.7, C55C2.5, C32E8.5, C18E3.8, Y53C10A.12, H15N14.2, Y4…
BP	GO:0010467	gene expression	0.000928488	0.0170741	731	197	3143	0.0011656	F46F11.9, T23B3.4, F39B2.4, Y65B4BR.4, M01A10.2, F42H11.2, F28B3.7, F18C12.1, C10H11.10, ZK973.2, C30F8.4, W02D3.9, F25H5.1, Y105E8B.1, ZK973.8, T01H8.5, ZK524.2, T01G9.5, K06A5.4, T24B1.1, Y106G6E.5, T27C10.6, Y105E8A.5, T05E8.3, F26A3.3, ZK524.1, Y92H12A.1, T09B4.10, K03D10.1, Y110A7A.1, F33H2.1, Y71G12B.27, R119.3, K04G2.8, F59C6.7, F26B1.3, F16D3.1, T23D8.1, F43G9.6, Y105E8A.6, C45G3.1, F29C1…
BP	GO:0010605	negative regulation of macromolecule metabolic process	6.65383e-06	0.000201941	977	364	4810	0.00150175	F25H2.9, F26H9.8, F58D5.4, ZC581.2, K03E5.3, ZK524.4, F31C3.1, Y106G6H.3, T08B2.8, Y105E8A.16, C55B7.5, Y54E10A.4, E02D9.1, F39H11.5, R12E2.10, T05F1.3, T21E3.1, T28F4.3, C01G8.4, T08B2.10, C09D1.1, ZC581.1, T28F2.4, F22D6.3, B0511.1, F21F3.3, Y71F9AL.13, F21F3.2, F32A7.4, C18E3.8, Y48G1C.2, F39B2.6, Y37E3.7, B0414.7, F54C1.5, W10D5.3, C35E7.10, F30A10.10, C32E8.2, Y54E10A.6, ZC123.4, Y87G2A.5, T…
BP	GO:0010608	posttranscriptional regulation of gene expression	0.000117011	0.00280002	112	38	1830	0.00804376	C30F12.7, F39B2.11, ZK973.10, Y63D3A.5, Y71F9B.2, ZC434.7, D2030.4, F43G9.3, W02D3.6, Y48E1B.5, K01C8.7, C18E9.4, F45H10.3, EEED8.9, F33A8.5, M05D6.7, ZK1248.14, F59G1.7, C14A4.2, F35G12.2, F20H11.3, C34C12.8, Y22D7AL.5, F59A2.3, Y39A3CR.4, T01B11.4, T22B11.5, C33A12.1, T12E12.4, C37H5.8, W06H3.1, F23B12.9, F28F8.2, R07B7.10, C29F3.1, R07E3.4, T14G11.3, F35H12.3
BP	GO:0010629	negative regulation of gene expression	0.00142683	0.0253636	443	139	3166	0.00178748	Y39G10AR.2, Y54E10BR.8, C36B1.8, C25A1.9, C55B7.5, F43G9.12, C06A5.11, F26E4.10, C26C6.5, T19B4.5, C34G6.7, F30A10.10, T22A3.5, C37A5.9, B0379.3, C32F10.4, Y74C9A.5, F49D11.1, C04F12.1, F53G12.5, F36A2.1, T01G9.6, Y34D9A.4, T22C1.7, F26E4.4, D2030.9, F54C1.3, W01B11.3, F57B10.10, R06A4.7, C17G10.4, W01G7.3, F13D12.7, T01B7.5, R166.1, F27E5.4, T07D4.3, F43E2.4, C08B11.2, C50E10.4, B0454.1, C47G2.2…
CC	GO:0012505	endomembrane system	0.000506068	0.0101567	219	56	1797	0.00251351	Y34D9B.1, M05B5.5, C01G8.5, C10H11.9, Y74C9A.3, ZC247.3, F56A3.3, Y92H12A.1, K03D10.1, K04G2.8, M106.1, R07G3.1, T19E10.1, C01G6.8, F44F4.11, C30B5.4, C50E10.4, T24B8.6, R53.3, T09A5.10, D1069.3, R53.6, K06H7.6, F58A4.1, C35D10.16, R08D7.2, C07H6.7, Y48A6C.5, K04G7.11, F26F4.11, F54G8.3, B0273.4, C06G3.10, Y51H4A.3, F33D4.2, ZK593.7, F28D1.10, F57H12.1, W08D2.1, C09G12.8, T05H4.14, F25G6.2, T04C1…
MF	GO:0015078	hydrogen ion transmembrane transporter activity	0.000133254	0.00314834	312	84	2356	0.00199934	ZC328.1, K02F2.3, R06C7.8, C12C8.3, R06C1.3, K03E5.3, C36B1.8, ZC328.4, C01G8.5, T08B2.8, F27C1.8, ZC123.3, T21G5.5, Y71F9B.5, Y87G2A.1, C37A5.9, F26E4.1, Y71G12B.11, F25H5.6, Y106G6H.2, F33H2.5, F22D6.5, T23G7.5, C52A11.2, K01C8.10, T21B10.3, Y110A2AL.14, C18A3.5, F10C1.5, F59B10.1, M03A1.1, Y62F5A.1, C26D10.5, W03C9.7, F22B5.1, F27E5.2, T26A5.9, C36E8.5, C29E4.2, R107.6, B0336.6, K08E3.6, F47D1…
BP	GO:0015988	energy coupled proton transport, against electrochemical gradient	0.000774806	0.0145631	216	54	1793	0.00249785	Y34D9B.1, M05B5.5, C01G8.5, Y54E10A.16, K02F2.6, R10A10.2, Y106G6E.5, C43E11.1, B0511.8, K03D10.1, Y105E8A.25, C09H10.8, Y38F1A.5, F38A3.2, C09H10.7, T05C12.6, C04A2.3, T13H5.4, R53.3, T09A5.10, D1069.3, R53.6, K06H7.6, F58A4.1, C35D10.16, F58A4.8, C16C10.6, F37C12.1, K07E12.1, Y37D8A.1, ZK328.5, C08F8.8, W01B6.9, F33D4.2, F56A11.1, C18F3.2, K08C7.3, W08D2.1, Y41D4B.13, C24D10.4, Y60A3A.1, R13H4.…
BP	GO:0015992	proton transport	0.00053611	0.0105403	216	54	1793	0.00249785	Y34D9B.1, M05B5.5, C01G8.5, Y54E10A.16, K02F2.6, R10A10.2, Y106G6E.5, C43E11.1, B0511.8, K03D10.1, Y105E8A.25, C09H10.8, Y38F1A.5, F38A3.2, C09H10.7, T05C12.6, C04A2.3, T13H5.4, R53.3, T09A5.10, D1069.3, R53.6, K06H7.6, F58A4.1, C35D10.16, F58A4.8, C16C10.6, F37C12.1, K07E12.1, Y37D8A.1, ZK328.5, C08F8.8, W01B6.9, F33D4.2, F56A11.1, C18F3.2, K08C7.3, W08D2.1, Y41D4B.13, C24D10.4, Y60A3A.1, R13H4.…
BP	GO:0016043	cellular component organization	1.40232e-32	2.49278e-30	224	79	2942	0.00464446	Y106G6H.3, Y48G1C.5, Y105E8A.16, T05F1.3, D1007.12, T27F6.5, Y71F9AL.13, Y37E3.10, F32A7.4, F39B2.6, F36A2.6, ZC434.2, Y54E10A.7, F53G12.5, K04G2.1, F55D12.6, F28H1.3, Y71A12B.1, B0261.2, F25H2.10, ZC434.9, Y48C3A.10, F29C12.4, T27F7.4, Y54E2A.11, T24B8.1, F54C9.1, T02G5.9, Y57A10A.30, F10E7.7, C29H12.1, C27A2.2, F40F8.10, F10B5.1, F13B10.2, F09G8.3, F37C12.9, K02F3.10, F40F12.5, C40H1.1, C16C10.…
BP	GO:0016071	mRNA metabolic process	0.00291967	0.0471823	305	81	2324	0.00187662	ZC328.1, F10G8.3, C12C8.3, R06C1.3, K03E5.3, C36B1.8, ZC328.4, Y54E5B.3, Y71G12B.20, F48C1.4, ZC123.3, Y71F9B.5, K02F2.6, Y53H1C.2, Y54E10A.2, F37D6.1, Y40B1A.4, Y71F9AM.4, ZK770.3, C55B7.9, C30F12.1, EEED8.5, T23G7.5, C09D8.1, F37B12.1, F45E12.3, F08B1.1, F52H3.1, F10C1.5, F59B10.1, R06F6.1, W07E6.4, F59E12.5, W03C9.4, F22B5.1, D2045.9, Y55D5A.1, Y47D3A.26, C26E6.8, R107.6, B0336.6, F54C4.3, T10…
BP	GO:0016246	RNA interference	0.00149722	0.0264887	414	107	2580	0.00142705	B0207.4, K02F2.3, K04F10.6, Y95B8A.5, C41G7.3, F43G9.9, C26C6.2, M01E5.5, Y65B4BR.5, F46A9.4, C32F10.6, Y39G10AL.3, W09G3.7, F26E4.10, F31C3.2, F30A10.10, T01G9.5, T03F1.9, H31G24.3, C03C11.2, T23G11.10, Y110A7A.1, Y54E5A.4, Y87G2A.6, K04G2.8, Y110A7A.17, T23D8.1, C27A2.3, F10B5.6, C17G10.4, Y53C12B.3, F13D12.7, C18E9.3, W10C6.1, F10G7.4, C27A2.6, F27E5.4, T07F8.3, Y43H11AL.3, F33G12.4, ZK1307.6,…
BP	GO:0016477	cell migration	3.08314e-09	1.51439e-07	154	39	1606	0.00424412	T24D1.1, T09B4.1, Y71F9B.2, R05D7.4, C18E3.8, Y54E10BR.1, W02D3.6, C09D4.4, M01A10.3, F45H10.3, F33A8.5, C41C4.7, F59E12.5, Y119D3B.16, C18D11.2, ZK637.8, T20G5.1, K02F3.2, ZK652.2, Y73F8A.1, F12F6.6, K08F11.5, T22B11.5, F35H10.4, Y38F2AR.2, R05G6.7, F15B10.1, W02D7.7, B0250.2, ZC513.5, W06H3.1, Y113G7A.3, F32D1.2, R04F11.2, C15H9.8, C53B7.4, T14F9.1, F02E8.1, F35H12.3
MF	GO:0016491	oxidoreductase activity	3.7527e-06	0.000119734	1081	372	4727	0.00113407	B0207.4, Y105E8A.20, R06C7.8, B0414.5, C54G4.1, W04C9.1, Y95B8A.5, K03E5.3, C36B1.7, ZK524.4, C41G7.2, D1081.4, F22G12.5, C47B2.7, F26E4.8, Y54E10A.4, H27M09.1, K07A3.3, Y54E10BR.2, C34B2.6, R06A10.2, ZK909.2, Y48G8AL.11, C30F8.4, B0414.6, H37N21.1, C36B1.10, C06A5.11, ZK524.3, F21F3.2, F25H2.13, Y71F9AR.2, H15N14.2, H25P06.2, Y18H1A.6, T01G9.5, R06C7.10, B0205.7, F36H2.1, C01H6.4, F26H9.6, T21G5…
MF	GO:0016627	oxidoreductase activity, acting on the CH-CH group of donors	0.00259552	0.042496	326	88	2531	0.00281265	W04C9.1, F37F2.2, C10H11.10, Y37E3.5, R05D7.4, F26H9.6, E03H4.8, Y110A7A.7, K04G2.8, T21E3.3, C45G3.1, C32E8.7, Y38E10A.7, F08D12.1, C56C10.1, ZK622.3, W10C6.1, C27A2.6, C08B11.1, R06A4.4, F22B5.1, Y119D3B.16, ZK512.4, Y53G8AR.3, Y49E10.15, F59B2.7, F37A4.7, H38K22.2, K01G5.4, Y47D3A.29, F54F2.1, Y71H2AM.12, R10E12.1, C38D4.3, R151.9, F54E7.3, Y56A3A.32, Y47D3A.25, B0244.2, Y75B8A.12, Y41D4B.19, …
MF	GO:0016628	oxidoreductase activity, acting on the CH-CH group of donors, NAD or NADP as acceptor	0.000494551	0.00997925	350	99	2751	0.0026361	W04C9.1, F46A9.4, F30F8.8, Y37E3.5, R05D7.4, T27C10.6, E03H4.8, F55A12.7, DY3.2, T06G6.9, Y110A7A.1, T21E12.4, F47G6.4, F29D11.1, C18A3.6, R07G3.1, F32A5.6, Y38E10A.7, F54B3.3, R12C12.2, M106.5, F19H8.3, H20J04.5, Y25C1A.5, T09A5.10, T24B8.7, C56E6.2, Y119D3B.16, ZK512.4, Y48A6B.11, Y92C3B.3, Y71H2B.10, C54C6.2, H38K22.2, K01G5.4, Y47D3A.29, R12B2.4, B0336.2, Y71H2AM.12, F11H8.4, R151.9, F54E7.3,…
MF	GO:0016651	oxidoreductase activity, acting on NADH or NADPH	2.05162e-05	0.000559029	784	265	4284	0.00145307	B0207.4, T03F1.3, T01A4.1, C54G4.1, K03E5.3, Y53C10A.9, T01H8.1, Y54E10A.9, D2030.8, E02D9.1, B0511.4, F55A3.6, C09D1.1, C36B1.10, F55F8.3, Y71F9AL.2, F25H2.5, F20G4.3, ZK256.1, C35E7.10, C41D11.7, C10G11.5, Y105E8A.12, F26E4.5, Y34D9A.10, C34G6.4, T27A3.6, Y87G2A.5, F10G8.6, F33E2.2, M01B12.5, Y23H5A.7, C34B2.3, H28O16.1, Y110A7A.6, Y18D10A.19, Y48G8AL.6, C03D6.3, H06O01.2, C12C8.1, Y106G6D.4, F…
MF	GO:0016740	transferase activity	0.000627911	0.012145	785	265	4285	0.00144937	B0207.4, T03F1.3, T01A4.1, C54G4.1, K03E5.3, Y53C10A.9, T01H8.1, Y54E10A.9, D2030.8, E02D9.1, B0511.4, F55A3.6, C09D1.1, C36B1.10, F55F8.3, Y71F9AL.2, F25H2.5, F20G4.3, ZK256.1, C35E7.10, C41D11.7, C10G11.5, Y105E8A.12, F26E4.5, Y34D9A.10, C34G6.4, T27A3.6, Y87G2A.5, F10G8.6, F33E2.2, M01B12.5, Y23H5A.7, C34B2.3, H28O16.1, Y110A7A.6, Y18D10A.19, Y48G8AL.6, C03D6.3, H06O01.2, C12C8.1, F33H2.1, F28…
MF	GO:0016787	hydrolase activity	2.76776e-06	9.1434e-05	783	264	4283	0.00145352	B0207.4, T03F1.3, T01A4.1, C54G4.1, K03E5.3, Y53C10A.9, T01H8.1, Y54E10A.9, D2030.8, E02D9.1, B0511.4, F55A3.6, C09D1.1, C36B1.10, F55F8.3, Y71F9AL.2, F25H2.5, F20G4.3, ZK256.1, C35E7.10, C41D11.7, C10G11.5, Y105E8A.12, F26E4.5, Y34D9A.10, C34G6.4, T27A3.6, Y87G2A.5, F10G8.6, F33E2.2, M01B12.5, Y23H5A.7, C34B2.3, H28O16.1, Y110A7A.6, Y18D10A.19, Y48G8AL.6, C03D6.3, H06O01.2, C12C8.1, H05L14.1, F5…
MF	GO:0016874	ligase activity	8.37196e-07	2.94835e-05	235	83	3208	0.00381888	ZC328.1, F55A3.3, M01E5.5, E02D9.1, Y63D3A.5, H15N14.1, K05C4.1, K02B12.1, F18C12.2, C04F12.4, T23G11.6, F55A3.7, C32E8.8, Y23H5A.7, C03D6.3, F20G4.1, C53D5.6, B0025.1, F55F8.1, R06A10.1, ZK970.4, K08F8.6, C54A12.1, T27F7.1, T05A6.1, C09E8.3, T13H5.4, F59E10.3, C52E12.2, Y51H1A.2, Y48B6A.3, W09B6.1, F33A8.1, R06A4.9, C09G5.6, D2085.1, H19M22.2, F57B9.2, ZK328.2, F56F3.6, C50C3.6, M88.6, ZK1236.3,…
MF	GO:0016881	acid-amino acid ligase activity	0.00112221	0.0201404	165	37	1495	0.00443459	R11A5.1, Y71F9B.2, M04C9.5, F45C12.15, C34C6.6, C44C11.1, R12C12.2, F19H8.3, T01B7.3, T10F2.5, Y53G8AR.3, Y47D3A.25, Y57G11C.4, F12F6.6, Y57G11C.13, C08F8.7, F21D5.7, ZC518.2, F41H10.11, Y11D7A.4, C09G12.8, Y116F11B.1, T19B10.8, C27A7.4, F25G6.8, ZK742.1, C26F1.2, C54G7.4, K02E10.1, F35C8.4, F53H8.1, R04A9.2, C02H7.1, T20B5.1, F48F7.2, R07B1.12, F32A6.3
MF	GO:0017111	nucleoside-triphosphatase activity	6.48558e-05	0.00162059	176	40	1614	0.00350649	F15D3.7, F52A8.6, Y37E3.5, K04G2.8, B0025.1, R07G3.1, F08D12.1, C34C6.6, F59E10.3, C18E9.2, W10D9.5, Y82E9BR.18, C34C12.8, ZK512.2, Y57G11C.4, F12F6.6, Y57G11C.13, K09B11.9, Y51H4A.3, Y57G11C.15, F38E11.5, F57H12.1, C48A7.2, F29G9.3, Y116F11B.1, T19B10.8, F25G6.8, T19B10.7, D1014.3, Y32F6B.3, F20D6.8, C52B11.5, C15H9.6, C33D12.6, F35C8.4, F53H8.1, T25G12.4, T20B5.1, R07B1.12, R160.1
BP	GO:0018996	molting cycle, collagen and cuticulin-based cuticle	1.44416e-07	5.61566e-06	195	55	2288	0.00285488	W04C9.1, Y53C10A.9, K07A3.3, C41D11.7, F55F8.2, C34G6.4, F52B5.3, Y65B4A.6, M106.1, C44B7.8, C04H5.6, F40F8.11, C44B7.9, T24H7.5, ZK675.3, C01G12.8, K03H1.2, W09D6.6, Y47D3A.26, F42A10.1, C46F11.4, F01F1.7, C34E10.6, Y75B8A.4, F56F11.4, Y50D7A.2, Y49E10.1, Y55F3BR.1, F15B10.2, Y43C5A.6, F01G4.3, C43F9.6, Y69A2AR.18, C17H12.14, W08D2.7, C10C6.6, M7.5, Y116A8C.13, T04C12.5, Y39D8C.1, F02C9.3, C54G1…
BP	GO:0019752	carboxylic acid metabolic process	0.000382355	0.00797391	343	83	2397	0.00156855	B0207.4, K02F2.3, K06A5.2, ZC328.4, C41G7.2, Y54E10A.9, F26E4.8, M01E5.5, K02B12.8, F21C3.4, Y47G6A.12, C36B1.5, C10H11.1, F30A10.10, H31G24.3, Y65B4A.1, Y34D9A.4, C09H6.3, F29D11.2, Y110A7A.1, Y71G12B.27, F28B3.8, C30G12.7, C06A8.5, ZK177.6, EEED8.1, C04H5.6, T05A6.2, C18E9.3, ZK1127.9, F27E5.4, T07F8.3, C18E9.11, C26D10.1, ZK1307.6, F59E10.2, C08B11.6, F35G12.8, K01G5.7, K03H1.2, C29E4.2, Y43F4…
BP	GO:0019953	sexual reproduction	0.000321275	0.00697279	923	306	4498	0.00123383	B0207.4, B0414.2, Y47G6A.5, T01A4.1, Y95B8A.5, ZC581.2, Y53C10A.9, C10G11.8, D1081.4, C10H11.9, R06A10.4, C47B2.7, F26E4.8, H27M09.1, Y54E10BR.2, F28B3.7, ZK909.2, C30F8.4, Y39G10AL.3, F55A3.6, ZC581.1, W02A11.4, F25H2.5, Y48G1C.2, Y71F9AR.2, B0414.7, F20G4.3, Y18H1A.6, T01G9.5, B0205.7, F26H9.6, T21G5.1, F55F8.2, F56A6.2, F10G8.6, H25P06.1, F52B5.3, T19A6.2, T05E8.3, F33E2.2, K12C11.4, Y39G10AR.…
BP	GO:0022414	reproductive process	6.03669e-16	4.89891e-14	921	305	4496	0.00123684	B0207.4, B0414.2, Y47G6A.5, T01A4.1, Y95B8A.5, ZC581.2, Y53C10A.9, C10G11.8, D1081.4, C10H11.9, R06A10.4, C47B2.7, F26E4.8, H27M09.1, Y54E10BR.2, F28B3.7, ZK909.2, C30F8.4, Y39G10AL.3, F55A3.6, ZC581.1, W02A11.4, F25H2.5, Y48G1C.2, Y71F9AR.2, B0414.7, F20G4.3, Y18H1A.6, T01G9.5, B0205.7, F26H9.6, T21G5.1, F55F8.2, F56A6.2, F10G8.6, H25P06.1, F52B5.3, T19A6.2, T05E8.3, F33E2.2, K12C11.4, Y39G10AR.…
CC	GO:0030117	membrane coat	1.55177e-05	0.000432294	145	40	2045	0.00335249	C55B7.1, H27M09.1, C34G6.4, ZK484.2, EEED8.5, T07D4.4, F43E2.4, T24H7.5, Y54G11A.3, C01G12.8, H20J04.4, K03H1.2, W09D6.6, C46F11.4, Y47D3A.4, Y75B8A.26, Y75B8A.4, Y50D7A.11, F57B9.3, K02F3.12, C43F9.6, Y69A2AR.18, C17H12.14, C10C6.6, R05C11.3, F58F6.4, F58E10.3, C54G10.2, C09H5.2, C02E7.1, ZC317.1, F52E1.10, Y50E8A.16, Y113G7B.14, C54D1.1, C05A9.1, T14F9.1, F21G4.2, T14G8.1, T21E8.2
CC	GO:0030120	vesicle coat	0.000265744	0.00594024	287	80	2726	0.00202237	F56G4.4, F46F11.9, C25A1.5, H06O01.1, Y106G6H.3, F15D3.1, K02A11.1, C10H11.8, W05F2.4, Y39G10AR.7, C53D5.4, F55C7.7, F37E3.1, F25D7.3, Y65B4BR.3, T22A3.8, W10D5.2, F39H11.2, K04G2.1, ZC247.1, C01H6.5, Y17G7B.20, F44E5.1, C33F10.5, T09F3.3, F44F4.4, C14A4.1, T02H6.11, F10C1.7, F59B10.1, C52E12.2, W03H9.4, C17F4.5, C17G10.2, K01C8.6, F18C5.2, ZK1248.14, T02G5.9, F59G1.7, C41D7.2, Y53C12A.4, T05C12.…
BP	GO:0030154	cell differentiation	1.03346e-05	0.000296763	672	182	3427	0.0012508	T08G11.1, Y54E10BR.2, F37F2.2, C37A5.1, ZK973.10, VF36H2L.1, C10H11.8, Y71F9B.2, R05D7.4, W01B11.5, C37A5.9, F08A8.2, T08B2.7, F32H2.5, F55A12.7, Y71F9AL.17, C03D6.3, Y110A7A.1, B0041.5, M04C9.5, F45C12.15, C23H3.2, F32A5.6, Y38E10A.7, T19E10.1, M110.5, R05F9.5, F54C9.9, D2013.1, C32D5.11, C54A12.4, VW02B12L.1, C44C11.1, K05F1.2, Y54G11A.10, F08G2.7, F37B12.3, C56C10.3, ZK669.5, W01C9.4, E04F6.3,…
CC	GO:0031090	organelle membrane	4.81555e-08	2.06626e-06	294	73	2425	0.00183418	Y44E3A.2, C10G11.8, C16C2.2, F39H11.5, K05C4.1, Y110A7A.14, Y71G12B.12, W03G9.6, W02D3.8, F56H1.4, C32E8.11, C03H5.4, C07E3.9, F09D1.1, Y46G5A.1, ZK1248.10, F59E12.6, F07F6.4, Y48B6A.3, ZK430.8, D2085.2, C08H9.7, T19H5.1, C08H9.13, W09D10.1, C28H8.11, B0393.2, Y67D2.2, F56F11.4, F54C8.1, B0280.3, T20G5.1, Y22D7AL.14, F44B9.10, F01G10.3, Y73B6BL.18, W03G1.7, B0513.5, T22B11.5, Y57G11C.10, Y105C5B.…
BP	GO:0031123	RNA 3'-end processing	0.00275999	0.0449914	395	91	2478	0.00114374	T10E9.7, C25A1.5, Y47G6A.22, Y105E8B.8, F26E4.12, C46H11.2, W10D5.2, W04A8.2, C55B7.4, Y47G6A.21, C34B7.3, F13D12.4, F54D5.7, C31C9.2, C17G10.1, T10B9.1, Y54G11A.5, VF13D12L.3, T02H6.11, T01D1.4, F49E12.1, ZK1290.5, ZK430.8, C01G6.6, Y46G5A.31, C09H10.3, Y48B6A.12, ZK430.3, T06D8.6, ZK1320.4, Y82E9BR.14, F35G12.2, Y69F12A.2, C02D5.1, F54D8.3, Y45F3A.3, C45G9.2, ZK637.5, ZK637.10, F08F8.2, F48E8.3…
CC	GO:0031966	mitochondrial membrane	0.00283255	0.0459736	176	47	2195	0.00324675	C12C8.3, T25G3.3, T28F2.4, C06A5.11, W02D3.9, T19B4.5, R09B3.4, F56A3.4, W10C8.2, C06A5.1, F49D11.1, Y48G1A.5, T01G9.6, F02E9.4, F52B5.6, ZK1127.5, F09E5.15, C08B11.2, Y39G8C.1, T09A5.10, ZK1127.6, D2089.1, K12H4.5, ZK512.4, F56D2.6, ZK520.2, F54F2.2, C34D4.14, D2096.8, T22D1.10, T07A9.5, T07A9.8, F54D11.2, C12D8.1, F23B12.9, CD4.7, Y38A10A.6, F09G2.4, Y102A5C.18, T01C3.8, F46G10.3, F31F6.5, W05H…
CC	GO:0031967	organelle envelope	7.51871e-06	0.000224539	278	75	2641	0.00205179	F46F11.9, C12C8.3, F25H5.5, Y106G6H.3, C32F10.2, K02A11.1, T08B2.10, Y53C10A.12, Y39G10AR.7, C53D5.4, C37A5.9, T16H5.1, Y87G2A.5, Y39G10AR.8, M01B12.5, F57B10.1, F27C1.2, Y71F9AM.4, F29D11.2, F29D11.1, C33F10.5, T09F3.3, C54A12.1, B0495.4, C14A4.1, T01H3.2, F10C1.7, C17C3.4, C52E12.2, W03H9.4, F59G1.3, ZK970.2, Y62F5A.1, F18C5.2, F59E10.1, Y53F4B.28, F33H1.2, C41D7.2, Y53C12A.4, T05C12.10, F45E10…
BP	GO:0032501	multicellular organismal process	6.80005e-63	6.34614e-60	2303	895	6539	0.000875223	B0207.4, F25H2.9, T22C1.3, F26H9.8, K04F10.6, H26D21.2, C12C8.3, T01A4.1, Y44E3B.1, C54G4.1, M05B5.5, C53H9.1, Y110A7A.16, Y54E5B.3, R05D11.1, C55B7.8, T25G3.3, C32F10.2, Y48G1C.5, C48B6.4, C48E7.11, Y71F9AL.4, F10G8.4, T06A4.1, Y48G8AL.1, F43G9.12, D2030.6, B0511.4, F36F2.5, ZC123.3, Y47G6A.6, K05C4.6, R12E2.10, Y39G10AR.3, D1081.2, K10D3.3, C15C6.4, B0261.6, F56G4.5, F44F1.3, F30F8.8, W10D5.1, …
BP	GO:0032502	developmental process	2.80392e-74	1.0467e-70	177	47	2197	0.00321007	C12C8.3, T25G3.3, T28F2.4, C06A5.11, W02D3.9, T19B4.5, R09B3.4, F56A3.4, W10C8.2, C06A5.1, F49D11.1, Y48G1A.5, T01G9.6, F02E9.4, F52B5.6, ZK1127.5, F09E5.15, C08B11.2, Y39G8C.1, T09A5.10, ZK1127.6, D2089.1, ZK512.4, F56D2.6, C08C3.3, F56A8.6, Y37D8A.9, K08D10.4, Y11D7A.12, C46A5.9, T07A9.8, K12B6.1, Y2H9A.1, F23B12.9, CD4.7, Y38A10A.6, F25G6.8, Y113G7B.5, C04F5.1, F46G10.3, F31F6.5, F52E10.1, C10…
CC	GO:0032991	macromolecular complex	5.81171e-29	8.67805e-27	71	16	1035	0.0056338	K02F2.3, F43G9.12, C36B1.5, Y87G2A.6, T21E12.4, F59E10.2, T26A5.9, Y92C3B.3, ZK686.4, Y41D4B.10, K08D10.4, C28C12.8, T10G3.6, K08D9.3, Y73C8B.4, F19F10.9
BP	GO:0033036	macromolecule localization	3.13433e-06	0.000100866	28	8	649	0.031746	Y48G8AL.14, C32E8.10, E03H4.8, Y71F9AL.17, C48A7.2, Y113G7A.3, F02E8.3, F49E7.1
CC	GO:0033176	proton-transporting V-type ATPase complex	5.28751e-05	0.00137071	28	8	649	0.031746	Y48G8AL.14, C32E8.10, E03H4.8, Y71F9AL.17, C48A7.2, Y113G7A.3, F02E8.3, F49E7.1
BP	GO:0033365	protein localization to organelle	0.00101796	0.0186277	41	9	585	0.00853659	F59C6.6, M01E5.2, Y38A8.1, T24H7.5, C14B1.6, R151.2, W09D10.2, C37E2.1, F53H4.1
BP	GO:0034220	ion transmembrane transport	0.00188468	0.0325719	58	13	885	0.0108893	W01A8.4, Y71F9B.2, F43G9.3, F33A8.5, ZK1248.14, T07C4.8, T01B11.4, F55G1.5, F49E8.5, K01H12.2, C06H2.1, F20D1.9, R07E3.4
BP	GO:0034613	cellular protein localization	4.85842e-06	0.000151137	21	5	262	0.0190476	W10D5.2, T26A5.3, LLC1.3, C33A12.1, F32D1.5
BP	GO:0040002	collagen and cuticulin-based cuticle development	0.000141391	0.00331957	195	47	2113	0.0026434	C16C2.2, K05C4.1, F08A8.4, C48B6.6, F30A10.10, F08A8.1, T20F5.2, K02B12.7, F54D10.1, F45E12.3, F59E12.6, F18A11.1, Y17G7B.15, Y48B6A.8, F09E5.3, ZK520.4, Y82E9BR.15, C29E4.10, F59B2.6, H14A12.2, F35G12.9, C52D10.7, C48D1.2, F32B6.8, Y116A8C.34, F49E8.4, F58F9.7, T07A9.5, F46E10.8, F44C4.5, C52E4.4, B0024.13, C18C4.2, ZK856.1, Y60A3A.1, CD4.4, D1054.2, Y113G7A.9, F44G3.6, C03G5.1, F59F4.1, K09A9.4…
BP	GO:0040007	growth	4.76509e-50	2.54115e-47	567	175	3864	0.00150815	F55F8.5, Y110A7A.16, C55B7.1, F58D5.1, F21F3.5, W09C5.2, M01E5.5, F43G9.12, F36A2.3, C37A2.4, W02D3.9, E01A2.3, C18E3.8, C36B1.5, Y47G6A.9, Y110A7A.3, B0025.2, C49A1.4, C03C11.2, ZK524.1, F15C11.1, T19B4.7, Y65B4A.6, F55A12.8, Y106G6H.2, D2030.9, C01H6.5, T23D8.1, H41C03.1, Y53C12A.1, C30G12.7, C52A11.2, R06A4.7, T01E8.3, ZK1127.1, C52E12.3, M110.5, R166.4, F37B12.1, W01G7.3, F13D12.7, K10B2.5, T…
BP	GO:0040010	positive regulation of growth rate	2.80641e-30	4.36513e-28	17	6	648	0.0441176	F46F11.5, VW02B12L.1, R10E11.8, F49C12.13, Y49A3A.2, F20B6.2
BP	GO:0040011	locomotion	8.87745e-27	1.18355e-24	73	12	691	0.00418569	W06D4.1, R119.3, Y47G6A.21, W02D3.2, F13D12.4, T05C12.3, T04A8.5, C47E12.8, F25D1.5, F55E10.6, C31H2.4, F42D1.2
BP	GO:0040012	regulation of locomotion	0.00112026	0.0201404	11	4	323	0.0545455	C10H11.9, K05C4.6, F52B10.1, C25F6.2
BP	GO:0040018	positive regulation of multicellular organism growth	6.77464e-06	0.00020395	373	91	2728	0.00147021	W04C9.1, Y95B8A.5, C55B7.1, F59C6.6, Y54E10A.9, K07A3.3, Y48G8AL.11, F25H2.13, ZK256.1, R06C7.10, Y105E8A.12, F55F8.2, C34G6.4, F56A6.2, T05E8.3, T23H2.3, Y47G6A.10, K10C3.5, F56H1.4, EEED8.5, F29C12.4, T07D4.3, F43E2.4, C26D10.2, F18C5.2, C16A11.1, D2013.5, C01G12.8, Y48C3A.7, Y76A2A.2, K01G5.7, C36E8.5, M03C11.8, F42A10.1, C46F11.4, Y47D3A.4, C44B9.1, ZK328.2, C38D4.8, F01F1.7, Y53G8AR.3, Y67D2…
BP	GO:0040020	regulation of meiosis	1.31355e-05	0.000371475	359	87	2677	0.00152503	W04C9.1, Y95B8A.5, C55B7.1, C41G7.2, W09C5.2, Y54E10BR.2, B0414.6, ZK256.1, Y105E8A.12, F36H2.1, C34G6.4, F56A6.2, F53G12.1, Y39G10AR.8, Y65B4A.6, F56H1.4, EEED8.5, F29C12.4, F19H8.3, T07D4.3, F43E2.4, C44B7.9, T24H7.5, ZK675.3, F10B5.5, H20J04.4, F22B5.1, C05D10.3, W09D6.6, Y47D3A.26, Y43F4B.6, T28D6.2, F42A10.1, C06E1.10, ZK328.2, Y53G8AR.3, R144.1, F57B9.6, M03C11.2, F44B9.8, C44B11.3, E03A3.2…
BP	GO:0040028	regulation of vulval development	0.000482636	0.00979173	374	91	2729	0.00146234	W04C9.1, Y95B8A.5, C55B7.1, F59C6.6, Y54E10A.9, K07A3.3, Y48G8AL.11, F25H2.13, ZK256.1, R06C7.10, Y105E8A.12, F55F8.2, C34G6.4, F56A6.2, T05E8.3, T23H2.3, Y47G6A.10, K10C3.5, F56H1.4, EEED8.5, Y38A8.1, F19H8.3, T07D4.3, F43E2.4, C44B7.9, T24H7.5, ZK675.3, F10B5.5, H20J04.4, F22B5.1, C05D10.3, W09D6.6, Y47D3A.26, T28D6.2, F42A10.1, C46F11.4, C06E1.10, C44B9.1, R01H10.6, F17C8.4, F01F1.7, F43D9.2, …
BP	GO:0040035	hermaphrodite genitalia development	1.09213e-12	7.28024e-11	1322	415	4865	0.000845186	B0414.2, F45H11.2, T10E9.7, K11D2.3, F10G8.7, C48E7.11, W01A8.4, R06C7.3, F56A3.5, F42H11.2, Y54E10BR.2, F39H2.4, T02E1.3, ZK973.10, C26C6.1, F28B3.4, D1081.2, H26D21.1, K07G5.2, C32F10.6, K02B12.8, ZK973.2, F30F8.8, Y18D10A.17, Y48G8AL.11, C43E11.3, Y53H1A.5, H27M09.2, F26E4.10, Y105E8B.8, K02B12.1, F18C12.2, Y54E10A.15, R05D7.4, M01D7.6, ZK909.4, ZC434.7, F54C1.5, Y53H1A.1, K04F10.4, T23D8.9, T…
BP	GO:0040039	inductive cell migration	0.000347484	0.00741232	262	61	2344	0.00242754	ZC434.4, Y71F9B.5, C43E11.3, C37A2.4, F30A10.10, F55C7.7, D1007.7, T22A3.8, R07G3.1, K08F8.6, K10B4.6, F18A1.2, ZK1067.1, F32A5.1, C52E12.2, T28D9.10, F09E5.1, Y57A10A.19, F59E10.1, F26C11.2, F45E10.1, F44G4.8, H12I13.4, F25B5.7, F26F4.3, R10E11.3, C02F5.4, R10E11.8, F31E3.1, F35G12.10, F35G12.6, C08C3.3, C03B8.4, F26F4.10, ZC395.2, Y37D8A.1, K08E3.8, R01H10.8, T26A8.4, C34D4.14, F28F9.1, F52B11.…
BP	GO:0042127	regulation of cell proliferation	1.06552e-05	0.000303632	4	3	448	0.5	R10E11.8, F29G9.4, F20B6.2
MF	GO:0042302	structural constituent of cuticle	4.09751e-43	1.17662e-40	37	9	823	0.0135135	F56F4.5, T01H3.1, R10E11.2, F35G12.10, Y38F2AL.3, C06H2.1, T05H4.12, R04F11.2, F20B6.2
MF	GO:0042623	ATPase activity, coupled	2.94735e-06	9.65129e-05	86	14	850	0.00300958	F56A3.4, F08B6.2, T05C12.6, F22B5.7, H20J04.5, C08B11.1, Y79H2A.11, M03D4.1, K08F11.5, W02A2.6, M7.2, C39E9.14, T05H4.14, T07H6.2
BP	GO:0042775	mitochondrial ATP synthesis coupled electron transport	0.0023568	0.0396303	86	17	1176	0.00437756	K03E5.3, H06O01.1, C10H11.9, ZC581.1, W04A8.7, F10G7.4, K08F8.4, B0286.5, C09G5.6, Y55B1BM.1, T23F6.4, F35H10.4, T14G10.2, R02D3.3, F46H5.6, F35C8.7, ZK1193.1
MF	GO:0042803	protein homodimerization activity	0.000591226	0.011495	86	17	1176	0.00437756	K03E5.3, H06O01.1, C10H11.9, ZC581.1, W04A8.7, F10G7.4, K08F8.4, B0286.5, C09G5.6, Y55B1BM.1, T23F6.4, F35H10.4, T14G10.2, R02D3.3, F46H5.6, F35C8.7, ZK1193.1
BP	GO:0043170	macromolecule metabolic process	7.8108e-06	0.000231411	21	5	428	0.0190476	K05C4.6, C30F8.4, C18F3.2, C54D1.6, C25F6.2
CC	GO:0043229	intracellular organelle	2.41342e-13	1.80186e-11	401	93	2735	0.00157107	W02B9.1, Y95B8A.10, Y71G12B.20, Y105E8B.9, F48C1.4, F36F2.5, D1007.18, F25H5.1, Y48G1C.2, C32F10.5, T10B11.6, ZK524.2, K07G5.1, Y65B4A.1, C03C11.2, F26A3.3, Y63D3A.9, T19B4.7, W04A8.4, DY3.2, Y47G6A.23, K03D10.1, F32B5.7, C55B7.9, F53G12.6, F47G6.4, Y105E8A.6, Y53C12A.1, EEED8.5, R06A4.7, R166.4, C29F5.7, ZK1307.5, EEED8.9, F37B1.2, C30B5.4, T07D4.3, C56C10.3, F32A5.1, D2013.9, F26C11.2, Y46G5A.4…
CC	GO:0043231	intracellular membrane-bounded organelle	7.53649e-05	0.0018509	239	51	2126	0.00189867	ZC434.4, Y71F9B.5, C43E11.3, C37A2.4, F30A10.10, F55C7.7, F36A2.7, K07G5.1, R07G3.1, K08F8.6, W01G7.3, C18D1.1, T24B8.6, R53.3, Y48B6A.3, Y57A10A.19, C23H3.4, ZK1127.3, C47D12.1, Y53G8AR.2, F31E3.2, R05D3.11, B0336.1, C05D11.4, F31E3.1, T24C4.1, F35G12.10, F35G12.6, ZK652.1, F35G12.9, T04A8.6, R01H10.8, B0035.4, C34D4.14, C01C7.1, F52B11.1, M04B2.3, T04B2.2, W08D2.1, F36H1.4, C39E9.14, K03B4.3, F…
CC	GO:0043232	intracellular non-membrane-bounded organelle	6.11609e-13	4.22803e-11	22	5	435	0.017316	K05C4.6, C30F8.4, C18F3.2, M6.1, C25F6.2
CC	GO:0043234	protein complex	4.54556e-13	3.26319e-11	304	83	3045	0.00223641	F55F8.5, H31G24.4, T19A6.4, C36B1.8, F43G9.12, K02F2.6, Y18D10A.17, D1081.8, F26E4.7, Y47G6A.20, T23G11.3, DY3.2, Y106G6H.2, C41G7.1, F43G9.6, F47G6.4, ZK1127.5, Y53C12A.1, EEED8.5, R166.4, ZK1307.5, F13D12.7, T04B8.1, C04H5.6, M106.5, C30B5.4, T07D4.3, T24H10.6, F59E10.3, F54C9.1, H20J04.5, F32A11.6, ZK430.7, Y92C3B.2, K01G5.10, K01G5.7, K03H1.2, ZK520.4, R05D3.1, Y49E10.15, ZK1236.3, F56D2.6, K…
BP	GO:0044237	cellular metabolic process	1.208e-08	5.43307e-07	113	20	1222	0.00379267	C01G8.5, R10A10.2, M106.1, T05C12.7, C15F1.3, T13H5.4, D1069.3, C09H10.3, W07E6.1, K06H7.6, ZK1058.2, K07E12.1, C06G3.10, C53D6.2, C47E8.7, T21B6.1, ZC504.4, F57C7.3, C34F6.4, F01G12.5
BP	GO:0044238	primary metabolic process	1.00512e-08	4.58213e-07	245	48	1959	0.00150552	K04F10.6, Y54E10A.9, Y65B4BR.5, C55B7.5, F21C3.4, C34B2.4, C10H11.1, Y47G6A.20, Y95B8A.11, F09C3.1, Y53C12A.1, C30B5.4, C05C10.5, C18E9.11, C08B11.5, F59E10.2, EEED8.7, F33H1.3, Y37D8A.13, K08E3.6, T07E3.5, ZK686.4, Y39A1B.3, K11D9.1, C26E6.9, C14B9.4, H02I12.4, Y66H1B.2, C28C12.2, T05E11.4, C25G4.5, F32B6.3, C33H5.15, F38H4.9, T10G3.6, T06E4.3, C24G6.1, W02G9.2, Y73C8B.4, K07C5.1, F18E2.3, W06H8…
BP	GO:0044248	cellular catabolic process	3.16661e-05	0.000844353	196	44	2135	0.00235479	C25A1.5, W06D4.1, F22D6.3, ZK524.3, T01H8.2, F49E12.9, C14A4.1, B0432.5, Y17G7B.4, Y38F1A.6, M106.4, M176.2, T02G5.9, F49E12.10, C29H12.1, F37B12.2, Y56A3A.19, H10E21.3, Y37D8A.23, F54C8.1, B0464.1, T12A2.1, ZK829.2, W08D2.4, C10C5.5, VZK822L.1, F58F9.7, T13F2.1, F01G10.2, C10C5.3, F25G6.6, F21C10.10, Y60A3A.13, B0222.4, F28F8.2, Y45G12C.2, K08H10.4, F22B8.6, W07E11.1, F56F10.3, F47B10.2, B0272.3…
BP	GO:0044267	cellular protein metabolic process	6.28889e-10	3.26062e-08	196	44	2135	0.00235479	C25A1.5, W06D4.1, F22D6.3, ZK524.3, T01H8.2, F49E12.9, C14A4.1, B0432.5, Y17G7B.4, Y38F1A.6, M106.4, M176.2, T02G5.9, F49E12.10, C29H12.1, F37B12.2, Y56A3A.19, H10E21.3, Y37D8A.23, F54C8.1, B0464.1, T12A2.1, ZK829.2, W08D2.4, C10C5.5, VZK822L.1, F58F9.7, T13F2.1, F01G10.2, C10C5.3, F25G6.6, F21C10.10, Y60A3A.13, B0222.4, F28F8.2, Y45G12C.2, K08H10.4, F22B8.6, W07E11.1, F56F10.3, F47B10.2, B0272.3…
BP	GO:0044281	small molecule metabolic process	9.68921e-06	0.000280386	196	44	2135	0.00235479	C25A1.5, W06D4.1, F22D6.3, ZK524.3, T01H8.2, F49E12.9, C14A4.1, B0432.5, Y17G7B.4, Y38F1A.6, M106.4, M176.2, T02G5.9, F49E12.10, C29H12.1, F37B12.2, Y56A3A.19, H10E21.3, Y37D8A.23, F54C8.1, B0464.1, T12A2.1, ZK829.2, W08D2.4, C10C5.5, VZK822L.1, F58F9.7, T13F2.1, F01G10.2, C10C5.3, F25G6.6, F21C10.10, Y60A3A.13, B0222.4, F28F8.2, Y45G12C.2, K08H10.4, F22B8.6, W07E11.1, F56F10.3, F47B10.2, B0272.3…
CC	GO:0044424	intracellular part	6.97398e-28	1.0013e-25	202	45	2141	0.0022659	C25A1.5, W06D4.1, F08A8.4, Y106G6H.5, F26H9.5, C31C9.2, F49E12.9, C47D12.6, B0432.5, C06A8.1, K07E1.1, K10H10.2, F56D12.1, T02G5.9, K08F8.4, C29H12.1, D2085.1, C28H8.11, T05G5.10, F54C8.1, ZC395.2, B0464.1, Y41E3.4, Y104H12D.3, C47E12.1, F56H11.4, VZK822L.1, Y66H1B.4, W02A2.1, F01G10.2, F58H1.3, F25G6.6, C27A7.5, Y80D3A.1, C18C4.3, B0250.5, F25B4.1, C29F3.1, T22H6.2, F42F12.4, D1053.1, D1025.2, T…
CC	GO:0044444	cytoplasmic part	8.68783e-39	2.16211e-36	29	5	366	0.00985222	Y47G6A.21, C01G12.5, Y39A1A.11, R05D8.9, F09E10.3
CC	GO:0044446	intracellular organelle part	1.36607e-11	8.22506e-10	101	18	1193	0.0039604	T24D1.1, R05D7.4, DY3.2, F26B1.3, F07A11.3, F59E12.5, Y110A2AL.12, ZK370.7, K11D9.2, R05D3.7, M02B1.1, F15B10.1, T25F10.5, W02D7.7, W01A11.3, W06H8.1, F54B11.3, R160.1
BP	GO:0045927	positive regulation of growth	8.43235e-32	1.43082e-29	6	3	450	0.2	R10E11.8, F29G9.4, F20B6.2
BP	GO:0046903	secretion	0.000244533	0.00549904	36	8	820	0.0126984	F56F4.5, R10E11.2, R10E11.8, Y82E9BR.3, Y38F2AL.4, Y49A3A.2, R04F11.2, F20B6.2
BP	GO:0048468	cell development	0.000280786	0.00620221	184	38	1913	0.00219767	C32F10.2, Y71F9B.5, F26E4.2, F30A10.10, K07A1.12, F02E9.4, R06A4.7, K08F8.6, C47D12.2, T05A6.2, ZK20.5, C08B11.5, T28D9.10, F59E10.1, K01G5.2, Y53G8AR.2, F25B5.7, Y111B2A.15, F44B9.6, R10E11.3, ZK632.13, C03B8.4, F54F2.2, Y37D8A.9, C14B1.4, ZK593.4, Y37A1B.1, C06E7.1, B0035.4, JC8.6, C46A5.9, F38H4.9, C37H5.6, Y73C8B.4, F11C1.6, Y15E3A.1, D2021.1, T13H2.5
BP	GO:0048513	organ development	8.56481e-14	6.66093e-12	948	229	3657	0.000614866	T03F1.3, M01G12.12, C54G4.1, ZC581.2, H06O01.1, C10H11.9, T09B4.8, B0511.4, T23G11.2, F39H2.3, C30F8.4, Y39G10AL.3, ZK337.1, C09D1.1, F30F8.10, ZC581.9, Y106G6H.5, F25H2.5, F32A7.4, Y48G1C.2, F55D12.5, W03G9.5, ZC581.7, Y47G6A.13, Y48G1BL.2, T27A3.6, ZC123.4, T27C10.6, C03D6.3, W02D9.1, M05B5.4, F59A3.8, F26H9.4, Y106G6E.6, F26A3.8, Y65B4A.9, B0261.2, C25A1.3, R119.7, F09C12.2, Y53C12A.1, Y17G7B.…
BP	GO:0048519	negative regulation of biological process	8.87733e-10	4.47825e-08	42	10	1093	0.0139373	Y87G2A.5, Y23H5A.7, Y105E8A.19, C29H12.1, K02F3.10, Y41E3.4, Y67D8A.2, F58B3.5, Y43F8C.6, F10C2.6
BP	GO:0048598	embryonic morphogenesis	0.000385624	0.0079974	43	10	1094	0.013289	Y54E10A.6, Y87G2A.5, ZC434.5, T02G5.9, R74.1, B0464.1, Y41E3.4, W03B1.4, Y43F8C.6, F10C2.6
BP	GO:0048609	multicellular organismal reproductive process	3.27255e-05	0.000866412	43	10	1094	0.013289	Y54E10A.6, Y87G2A.5, ZC434.5, T02G5.9, R74.1, B0464.1, Y41E3.4, W03B1.4, Y43F8C.6, F10C2.6
BP	GO:0048856	anatomical structure development	6.38294e-33	1.25408e-30	1074	332	4680	0.000987503	K04G2.7, Y105E8A.23, C12C8.3, W04C9.1, F36A2.2, R05D11.1, C55B7.8, Y106G6H.3, C32F10.2, Y54E10A.4, F36F2.5, Y47G6A.6, K05C4.6, Y48G1C.6, T23D8.3, F30F8.8, W10D5.1, Y48G8AL.11, D1007.12, VF36H2L.1, ZC247.3, F26E4.10, F54A5.1, K02B12.1, Y37E3.10, F39B2.6, Y37E3.7, B0414.7, F02E9.2, Y71F9B.4, M01E11.5, F32H2.1, R13H8.1, T22A3.5, B0019.2, Y87G2A.5, F28D9.1, Y52B11A.4, C34B2.10, F46A9.5, C41G7.5, C25A…
BP	GO:0050789	regulation of biological process	1.10731e-20	1.2526e-18	101	15	979	0.00257426	C16C2.2, Y105E8A.12, M106.4, T24H7.5, Y76A2A.2, ZK637.8, R05G6.5, Y38F2AL.4, W09C2.3, F32D1.2, F41D9.1, F45E6.3, F20D1.2, K07E3.7, F20D1.6
BP	GO:0050793	regulation of developmental process	0.000101885	0.00246971	206	32	1470	0.00132607	F46F11.9, Y71G12B.20, D1007.5, F52A8.2, F47F6.5, F13D12.7, C56C10.12, B0334.8, C04A2.3, R06B9.6, ZK970.2, F07F6.6, T09A5.6, Y22D7AR.13, F17C8.1, F54E7.2, T24A11.1, Y37A1B.1, W01B6.9, R02D3.2, B0350.2, W08D2.1, B0250.2, F28C1.2, Y59A8B.14, Y39H10A.3, T21B6.1, C24A8.4, C04F6.4, F54B11.3, C09E10.2, F43C9.4
BP	GO:0051179	localization	4.79198e-20	5.26131e-18	57	9	728	0.0056391	W04A8.7, Y92H12A.2, Y54E5B.4, F52C6.12, F10G7.10, T24C4.6, F32B6.2, M7.1, K07C5.7
BP	GO:0051234	establishment of localization	2.15438e-12	1.38661e-10	15	4	513	0.047619	M110.5, ZC416.8, Y113G7A.3, T14E8.3
BP	GO:0051239	regulation of multicellular organismal process	4.5491e-10	2.3918e-08	163	30	1668	0.00242369	W04C9.1, C06A5.11, W02D3.9, T19B4.5, R09B3.4, F56A3.4, C06A5.1, F49D11.1, Y48G1A.5, K07A1.11, D2005.5, F02E9.4, ZK1127.9, ZK20.5, D2089.2, C06E1.10, K12H4.5, F56D2.6, ZK520.2, K08D10.4, Y11D7A.12, T07A9.8, K08H10.7, Y102A5C.18, T01C3.8, F46G10.3, F31F6.5, F45B8.4, F25E2.5, ZC449.3
BP	GO:0051321	meiotic cell cycle	0.000370974	0.00786845	28	4	291	0.00529101	T19E10.1, B0336.1, M117.2, F54F7.5
BP	GO:0051641	cellular localization	7.00551e-08	2.90573e-06	13	4	650	0.0512821	F37F2.2, F25G6.8, T03D8.1, C26F1.2
BP	GO:0051649	establishment of localization in cell	6.96789e-08	2.90573e-06	42	8	849	0.00929152	K07A12.3, R10E11.8, C34E10.6, Y82E9BR.3, F49C12.13, C06H2.1, R07A4.1, F20B6.2
BP	GO:0051656	establishment of organelle localization	0.00015526	0.00362241	250	51	2212	0.00170281	F58D5.4, Y110A7A.16, Y71G12B.9, W02A11.4, E01A2.3, F55C7.7, W04A8.7, F54C1.3, C41G7.1, K08F8.6, C52E12.3, W01G7.3, ZK1067.1, F32A5.1, Y17G7B.2, T23G7.1, C15F1.7, C23H3.1, K10G6.1, ZK353.7, Y53G8AR.2, F44B9.6, R10E11.3, ZK632.13, F10E9.6, C07H6.7, Y37D8A.9, F53A2.4, R13F6.4, F11H8.1, T03F6.5, ZK593.4, C05B10.1, C06E7.1, C01C7.1, M04B2.3, Y37A1B.2, Y116A8C.42, K08B4.1, T10G3.6, T27C4.4, F09G2.4, Y5…
BP	GO:0051932	synaptic transmission, GABAergic	0.00305485	0.0491541	6	2	182	0.0666667	F18C5.2, C07H6.6
BP	GO:0055114	oxidation-reduction process	6.58638e-06	0.000201532	114	16	1030	0.00232883	T01A4.1, K07A12.3, ZK1248.10, Y76A2A.2, R10E11.8, F55H2.2, Y38F2AL.4, W09C2.3, C55F2.1, T05H4.12, F38B2.4, F49E10.1, C52B11.3, F55F3.3, K07E3.7, F20D1.6
BP	GO:0060142	regulation of syncytium formation by plasma membrane fusion	0.000108941	0.00262372	9	3	476	0.0833333	T20H4.5, F42G8.12, K09A9.5
BP	GO:0071841	cellular component organization or biogenesis at cellular level	6.12393e-11	3.51702e-09	53	8	726	0.00798258	W01A8.4, C18E3.8, ZK1248.14, ZK652.2, F49E8.5, K01H12.2, T05H4.12, C53B7.4
CC	GO:0071944	cell periphery	0.000797747	0.0148159	9	2	146	0.0277778	R11A5.2, C27F2.2
BP	GO:0016441	posttranscriptional gene silencing	0.00332951	0.0502306	112	21	1560	0.003861	W04C9.1, Y48G8AL.11, F43G9.1, T19B4.5, F56A3.4, F43G9.10, T08G11.4, F02E9.4, ZK1127.9, ZK1127.3, T09A5.10, W07E6.4, Y54F10AL.2, ZK1098.8, T22D1.10, K12B6.1, K08H10.7, F54D11.2, F09G2.4, T01C3.8, W05H7.4
BP	GO:0031047	gene silencing by RNA	0.00332951	0.0502306	112	21	1560	0.003861	W04C9.1, Y48G8AL.11, F43G9.1, T19B4.5, F56A3.4, F43G9.10, T08G11.4, F02E9.4, ZK1127.9, ZK1127.3, T09A5.10, W07E6.4, Y54F10AL.2, ZK1098.8, T22D1.10, K12B6.1, K08H10.7, F54D11.2, F09G2.4, T01C3.8, W05H7.4
BP	GO:0035194	posttranscriptional gene silencing by RNA	0.00332951	0.0502306	112	21	1560	0.003861	W04C9.1, Y48G8AL.11, F43G9.1, T19B4.5, F56A3.4, F43G9.10, T08G11.4, F02E9.4, ZK1127.9, ZK1127.3, T09A5.10, W07E6.4, Y54F10AL.2, ZK1098.8, T22D1.10, K12B6.1, K08H10.7, F54D11.2, F09G2.4, T01C3.8, W05H7.4
BP	GO:0009144	purine nucleoside triphosphate metabolic process	0.00333115	0.0502306	92	13	964	0.00262781	K07A12.3, Y46G5A.1, F07F6.4, C01G12.8, C17H12.14, C10C6.6, C49A9.3, F53C11.8, F41D9.1, F45E6.3, F20D1.2, K07E3.7, F20D1.6
BP	GO:0009199	ribonucleoside triphosphate metabolic process	0.00333115	0.0502306	92	13	964	0.00262781	K07A12.3, Y46G5A.1, F07F6.4, C01G12.8, C17H12.14, C10C6.6, C49A9.3, F53C11.8, F41D9.1, F45E6.3, F20D1.2, K07E3.7, F20D1.6
BP	GO:0009205	purine ribonucleoside triphosphate metabolic process	0.00333115	0.0502306	92	13	964	0.00262781	K07A12.3, Y46G5A.1, F07F6.4, C01G12.8, C17H12.14, C10C6.6, C49A9.3, F53C11.8, F41D9.1, F45E6.3, F20D1.2, K07E3.7, F20D1.6
BP	GO:0009237	siderophore metabolic process	0.00336229	0.0502306	28	4	355	0.00793651	Y47G6A.21, F12E12.11, R05D8.10, F55E10.6
BP	GO:0009238	enterobactin metabolic process	0.00336229	0.0502306	28	4	355	0.00793651	Y47G6A.21, F12E12.11, R05D8.10, F55E10.6
BP	GO:0009239	enterobactin biosynthetic process	0.00336229	0.0502306	28	4	355	0.00793651	Y47G6A.21, F12E12.11, R05D8.10, F55E10.6
BP	GO:0019184	nonribosomal peptide biosynthetic process	0.00336229	0.0502306	28	4	355	0.00793651	Y47G6A.21, F12E12.11, R05D8.10, F55E10.6
BP	GO:0019290	siderophore biosynthetic process	0.00336229	0.0502306	28	4	355	0.00793651	Y47G6A.21, F12E12.11, R05D8.10, F55E10.6
BP	GO:0019540	siderophore biosynthetic process from catechol	0.00336229	0.0502306	28	4	355	0.00793651	Y47G6A.21, F12E12.11, R05D8.10, F55E10.6
MF	GO:0008667	2,3-dihydro-2,3-dihydroxybenzoate dehydrogenase activity	0.00336229	0.0502306	28	4	355	0.00793651	Y47G6A.21, F12E12.11, R05D8.10, F55E10.6
MF	GO:0004129	cytochrome-c oxidase activity	0.00336396	0.0502306	9	2	153	0.0277778	ZC434.7, Y37D8A.14
MF	GO:0015002	heme-copper terminal oxidase activity	0.00336396	0.0502306	9	2	153	0.0277778	ZC434.7, Y37D8A.14
MF	GO:0016675	oxidoreductase activity, acting on a heme group of donors	0.00336396	0.0502306	9	2	153	0.0277778	ZC434.7, Y37D8A.14
MF	GO:0016676	oxidoreductase activity, acting on a heme group of donors, oxygen as acceptor	0.00336396	0.0502306	9	2	153	0.0277778	ZC434.7, Y37D8A.14
BP	GO:0006605	protein targeting	0.00338594	0.0503575	30	6	766	0.0137931	K04G2.8, F26B1.3, F25G6.8, T19B10.7, C26F1.2, F32D8.6
BP	GO:0009141	nucleoside triphosphate metabolic process	0.00370021	0.0548131	93	13	966	0.00257129	K07A12.3, C04A2.1, Y54E2A.12, F35D2.5, C17H12.14, C10C6.6, C49A9.3, F53C11.8, F41D9.1, F45E6.3, F20D1.2, K07E3.7, F20D1.6
BP	GO:0072521	purine-containing compound metabolic process	0.00377913	0.0557608	126	17	1080	0.00203175	T01A4.1, K07A12.3, M106.4, C34F11.3, Y39A1A.15, B0393.2, R05G6.5, Y55H10A.1, C49A9.3, F02C9.3, F52E1.10, T24D11.1, C53B7.4, F14F3.2, F55F3.3, T07D1.1, F20D1.6
BP	GO:0046483	heterocycle metabolic process	0.00381089	0.056008	195	30	1526	0.00163891	Y110A7A.4, T22C1.10, F25H2.5, C01G12.5, VW02B12L.1, R53.1, C44B7.12, F35D2.5, C01G12.8, Y76A2A.2, Y79H2A.11, C28H8.11, F35G12.10, F32B6.8, C54E4.3, Y57G11C.47, T25B9.9, Y38F2AL.4, ZK829.6, C18C4.2, W01A11.6, Y46H3D.6, F57F5.2, F52E1.10, F38B2.4, F14F3.2, F20D1.2, F35H12.2, K07E3.7, C25F6.3
BP	GO:0005975	carbohydrate metabolic process	0.00399015	0.0584127	303	68	2660	0.00148624	Y39G10AR.6, F31C3.3, F46F11.1, H25P06.1, W03F11.1, Y105E8B.3, T25G3.4, T19H5.3, C33C12.8, C41C4.1, Y46G5A.31, T19H5.1, F07A11.2, ZK632.4, F57B9.2, K04H4.2, W05G11.6, R10E11.4, F20H11.3, B0280.3, C06E1.7, R08D7.7, Y39A1C.4, C42C1.9, C50F7.10, T22B11.2, H02I12.1, F20C5.1, Y4C6B.6, H23L24.5, F32B6.2, B0478.1, B0350.2, F21D5.1, M03E7.4, W02H5.8, T25E12.5, C08B6.1, F39G3.1, T04H1.7, ZC443.6, ZC443.5, …
CC	GO:0012506	vesicle membrane	0.00402612	0.058709	19	4	539	0.0292398	M110.5, T25F10.5, Y113G7A.3, T14E8.3
BP	GO:0006367	transcription initiation from RNA polymerase II promoter	0.00429159	0.0623366	11	2	143	0.0181818	F54D5.11, T20B12.2
MF	GO:0003729	mRNA binding	0.00431573	0.0624443	13	2	124	0.0128205	C17D12.2, F52E1.1
BP	GO:0042773	ATP synthesis coupled electron transport	0.00441381	0.0636168	11	3	478	0.0545455	T20H4.5, F42G8.12, Y45G12B.1
MF	GO:0022890	inorganic cation transmembrane transporter activity	0.00453969	0.0651794	133	21	1374	0.00262019	M01E5.2, K12C11.3, K01C8.9, Y53C12A.2, Y46G5A.30, F54D8.2, C34E10.6, F35G12.10, T23G5.5, Y67D8C.10, Y71G10AR.4, F42G8.12, F49C12.13, T07A9.9, R186.3, C10G8.5, T25B6.7, T14F9.1, F02E8.1, C05E11.4, F20B6.2
CC	GO:0030054	cell junction	0.00468114	0.0667935	65	11	1072	0.00528846	W02B9.1, T23H4.1, C10H11.9, K05C4.6, C30F8.4, T22C8.8, K08E5.3, C09F12.1, F22F4.2, K03E6.5, F52B10.1
CC	GO:0009898	internal side of plasma membrane	0.00468789	0.0667935	9	2	180	0.0555556	M110.5, C35C5.4
CC	GO:0005741	mitochondrial outer membrane	0.0049342	0.0700357	10	2	167	0.0444444	W10D9.5, K08F11.5
BP	GO:0040027	negative regulation of vulval development	0.0051634	0.0724623	144	27	1771	0.00262238	W08E3.1, T22A3.5, C34B7.4, R07G3.1, W01G7.3, Y48C3A.17, C08B11.5, F09E5.1, C23H3.4, Y111B2A.11, ZK637.7, R05D3.11, F44B9.6, R10E11.3, F31E3.1, C03B8.4, ZK652.1, F54E7.3, C01C7.1, F52B11.1, C39E9.14, ZK856.9, C52E4.3, ZK856.13, F01G12.2, T14G8.1, D2021.1
BP	GO:0048581	negative regulation of post-embryonic development	0.0051634	0.0724623	144	27	1771	0.00262238	W08E3.1, T22A3.5, C34B7.4, R07G3.1, W01G7.3, Y48C3A.17, C08B11.5, F09E5.1, C23H3.4, Y111B2A.11, ZK637.7, R05D3.11, F44B9.6, R10E11.3, F31E3.1, C03B8.4, ZK652.1, F54E7.3, C01C7.1, F52B11.1, C39E9.14, ZK856.9, C52E4.3, ZK856.13, F01G12.2, T14G8.1, D2021.1
BP	GO:0061064	negative regulation of nematode larval development	0.0051634	0.0724623	144	27	1771	0.00262238	W08E3.1, T22A3.5, C34B7.4, R07G3.1, W01G7.3, Y48C3A.17, C08B11.5, F09E5.1, C23H3.4, Y111B2A.11, ZK637.7, R05D3.11, F44B9.6, R10E11.3, F31E3.1, C03B8.4, ZK652.1, F54E7.3, C01C7.1, F52B11.1, C39E9.14, ZK856.9, C52E4.3, ZK856.13, F01G12.2, T14G8.1, D2021.1
BP	GO:0072594	establishment of protein localization to organelle	0.00542684	0.0758741	17	4	655	0.0294118	F32A5.6, F38A1.8, F25G6.8, C26F1.2
CC	GO:0005643	nuclear pore	0.00568482	0.0787166	10	2	179	0.0222222	F07A11.3, T19B10.7
CC	GO:0046930	pore complex	0.00568482	0.0787166	10	2	179	0.0222222	F07A11.3, T19B10.7
BP	GO:0044260	cellular macromolecule metabolic process	0.00569341	0.0787166	1880	671	6077	0.00087473	F55F8.5, M04F3.3, F52B5.5, C16C2.1, F58D5.4, W04G5.4, Y18H1A.10, Y65B4BR.4, C54G4.1, F21C3.5, M05B5.5, C55B7.1, Y54E5B.3, F31C3.1, Y106G6H.3, T01H8.1, C10H11.9, T08B2.8, R06A10.4, F10G8.4, Y54E10A.4, Y48G8AL.1, F43G9.12, D2030.6, F14B6.4, W05B5.3, F39H11.5, F46A9.4, H26D21.1, T05F1.3, T21E3.1, C32F10.6, F30F8.8, ZK909.2, W10D5.1, C43E11.3, C30F8.4, K05C4.1, Y92H12BL.4, Y105E8B.7, T28F2.4, T27F6.5…
BP	GO:0006119	oxidative phosphorylation	0.00574674	0.0791608	12	3	479	0.0454545	ZC395.2, Y37D8A.14, F42G8.12
BP	GO:0043043	peptide biosynthetic process	0.00596481	0.0818626	31	4	377	0.00645161	Y47G6A.21, F54D5.1, R05D8.10, F55E10.6
BP	GO:0051093	negative regulation of developmental process	0.00624574	0.0854042	146	27	1773	0.00255078	W08E3.1, T22A3.5, C34B7.4, C30G12.7, K08F8.6, F28C6.3, T23G7.1, T28D9.10, F59E10.1, K01G5.2, ZK637.7, F44B9.6, R10E11.3, ZK632.13, F35G12.10, F56A8.6, F10F2.1, F35G12.9, F52B11.1, M04B2.3, Y76B12C.7, Y32F6A.3, CD4.7, ZK863.6, ZK678.5, F40E10.4, D2021.1
BP	GO:0007126	meiosis	0.00644295	0.0876403	235	41	1929	0.00138207	K04F10.6, Y65B4BR.5, Y54E10A.4, Y47G6A.12, F56F4.5, F30A10.10, H31G24.3, T23G11.3, C45G3.1, ZK1127.9, T09A5.2, C08B11.1, ZK1127.11, F13D12.5, Y82E9BR.15, F56D2.6, R12B2.4, R01H10.3, K11D9.1, K04G7.11, T03F6.5, C07H6.1, W09G12.4, C28C12.2, C06G3.2, F32B6.3, M7.1, C33H5.15, F29F11.6, W02G9.2, F25G6.9, Y73C8B.4, K07C5.1, F17C11.10, F19F10.9, W06H8.1, T09E8.1, K07C5.6, B0365.7, C05D9.1, CE7X_3.2
BP	GO:0007270	nerve-nerve synaptic transmission	0.00645622	0.0876403	12	2	161	0.0151515	C09H6.2, C27F2.2
BP	GO:0009712	catechol metabolic process	0.00662028	0.0885788	33	4	367	0.00568182	B0432.5, C05D2.4, R05D8.9, H13N06.6
BP	GO:0018958	phenol-containing compound metabolic process	0.00662028	0.0885788	33	4	367	0.00568182	B0432.5, C05D2.4, R05D8.9, H13N06.6
BP	GO:0034311	diol metabolic process	0.00662028	0.0885788	33	4	367	0.00568182	B0432.5, C05D2.4, R05D8.9, H13N06.6
BP	GO:0042537	benzene-containing compound metabolic process	0.00662028	0.0885788	33	4	367	0.00568182	B0432.5, C05D2.4, R05D8.9, H13N06.6
BP	GO:0051327	M phase of meiotic cell cycle	0.00693376	0.0922132	236	41	1930	0.00137036	K04F10.6, Y65B4BR.5, Y54E10A.4, Y47G6A.12, F56F4.5, F30A10.10, H31G24.3, T23G11.3, C45G3.1, C30B5.4, C08B11.5, F59E10.2, C06A1.1, F33H1.3, C05D2.5, K08E3.6, T07E3.5, ZK686.4, Y39A1B.3, K11D9.1, C26E6.9, C14B9.4, H02I12.4, ZK593.7, T05E11.4, C25G4.5, F32B6.3, F32E10.4, F49E11.1, C24G6.1, W02G9.2, Y73C8B.4, K07C5.1, F17C11.10, F19F10.9, W06H8.1, T09E8.1, K07C5.6, B0365.7, C05D9.1, CE7X_3.2
BP	GO:0009308	amine metabolic process	0.00694131	0.0922132	198	38	2050	0.00199969	Y44E3A.2, F53F10.2, F39H2.3, Y106G6H.5, W03F11.1, Y71F9AL.5, C31C9.2, M106.4, M110.7, F54C9.1, W09B6.1, K10H10.2, F56D12.1, K08F8.4, Y48B6A.8, F37B12.2, C17G10.5, C09F9.3, C34E10.4, B0280.5, R74.1, Y53G8B.1, C10C5.4, C45E5.3, C28D4.3, K11C4.4, C18C4.2, Y46H3D.6, Y60A3A.13, R08E5.2, F25B4.1, F42F12.4, H13N06.6, C31H2.4, C45B2.5, M02D8.4, F42D1.2, F11C7.4
BP	GO:0045333	cellular respiration	0.00703018	0.0930627	22	4	543	0.021645	F43G9.1, F42G8.12, W02F12.5, K09A9.5
BP	GO:0071822	protein complex subunit organization	0.00711552	0.0938595	187	24	1271	0.00126502	W04C9.4, M01A10.2, Y105E8B.1, F20G4.3, K07G5.1, T10B11.1, T01G9.6, C41G7.1, F54A3.3, C56C10.3, C15F1.7, D2013.9, ZK652.2, C53B4.3, ZK593.1, Y51H4A.3, JC8.10, C53B4.7, F25B3.1, T04H1.9, C44H4.4, F22A3.7, C14F5.3, F59F5.6
BP	GO:0016458	gene silencing	0.0072014	0.0946579	118	21	1585	0.00347675	W04C9.1, F43G9.1, F21C3.4, T19B4.5, F56A3.4, F43G9.10, T08G11.4, F02E9.4, T07D4.3, T09A5.10, W07E6.4, T24B8.7, C06E7.1, F15B10.2, Y38F2AL.3, K08H10.7, Y2H9A.1, C12D8.1, F38E1.7, W05H7.4, R04A9.2
CC	GO:0031968	organelle outer membrane	0.00753292	0.0985914	11	2	188	0.0363636	W10D9.5, K08F11.5
CC	GO:0005753	mitochondrial proton-transporting ATP synthase complex	0.00755348	0.0985914	10	2	206	0.0444444	K07A12.3, C06H2.1
MF	GO:0016772	transferase activity, transferring phosphorus-containing groups	0.0077045	0.0997869	521	87	2346	0.000657021	B0207.4, C54G4.1, R06A10.4, C30F8.4, Y39G10AL.3, ZC581.9, H25P06.2, C10G11.5, F33E2.2, K12C11.4, M01B12.5, W04A8.7, T20F10.1, C03D6.3, B0025.1, C48E7.2, ZK622.1, B0334.8, F41G3.5, R05H5.4, F09E5.1, C47D12.1, ZK970.6, C26D10.4, F31E3.2, T25C8.1, C03C10.1, ZK1058.3, Y50D7A.3, K04G7.4, C24A1.3, D2045.7, BE0003N10.1, T14G10.1, Y38H8A.4, R11E3.1, C09B9.4, ZK593.1, Y77E11A.1, ZK354.2, W01B6.5, F44D12.2…
MF	GO:0003954	NADH dehydrogenase activity	0.00777873	0.0997869	11	2	191	0.0181818	C18E9.4, Y51H1A.3
MF	GO:0008137	NADH dehydrogenase (ubiquinone) activity	0.00777873	0.0997869	11	2	191	0.0181818	C18E9.4, Y51H1A.3
MF	GO:0016655	oxidoreductase activity, acting on NADH or NADPH, quinone or similar compound as acceptor	0.00777873	0.0997869	11	2	191	0.0181818	C18E9.4, Y51H1A.3
MF	GO:0050136	NADH dehydrogenase (quinone) activity	0.00777873	0.0997869	11	2	191	0.0181818	C18E9.4, Y51H1A.3
MF	GO:0009055	electron carrier activity	0.00783414	0.100154	134	16	1019	0.00145887	F53G12.3, ZK973.11, B0304.3, T10B9.1, Y49E10.4, C36A4.2, Y94H6A.8, B0213.14, K07C6.5, C45H4.17, T10H4.11, T09H2.1, F08F3.7, Y80D3A.5, K06G5.2, B0403.4
CC	GO:0044428	nuclear part	0.00790424	0.100705	182	23	1245	0.000849979	F57B10.12, Y47G6A.12, H27M09.3, R06C1.1, Y37E3.15, C09H6.3, B0025.1, R03D7.4, F07A11.3, F10G7.1, C08B11.2, F35H8.5, ZK1127.3, ZK1010.3, C38D4.3, ZK328.5, R05D3.7, K07F5.13, C26B2.6, T07G12.11, F57A10.5, Y45G5AM.8, C10E2.3
CC	GO:0044455	mitochondrial membrane part	0.0083007	0.105396	19	3	346	0.0175439	W01A8.4, Y119D3B.16, T05H4.12
MF	GO:0015077	monovalent inorganic cation transmembrane transporter activity	0.00850252	0.107593	95	14	1150	0.00358343	ZC434.7, VW02B12L.1, T01H3.1, R10E11.2, F35G12.10, Y82E9BR.3, Y71H2AM.5, F49C12.13, Y38F2AL.4, F27E11.1, F52E1.10, F41E7.2, K09C8.1, F20B6.2
CC	GO:0030660	Golgi-associated vesicle membrane	0.00855804	0.10793	7	2	313	0.142857	T20G5.1, T25F10.5
CC	GO:0019867	outer membrane	0.00896762	0.112714	12	2	189	0.030303	W10D9.5, ZK652.2
CC	GO:0033180	proton-transporting V-type ATPase, V1 domain	0.00911277	0.114154	8	2	282	0.0357143	F52E1.10, F20B6.2
CC	GO:0030118	clathrin coat	0.00965411	0.120275	12	2	196	0.030303	C32E8.10, T20B5.1
BP	GO:0015980	energy derivation by oxidation of organic compounds	0.00969747	0.120275	31	6	916	0.0172043	W09C5.8, T20H4.5, Y67D8A.1, C33A12.1, K09A9.5, C03G5.1
MF	GO:0004181	metallocarboxypeptidase activity	0.00969802	0.120275	21	4	622	0.0142857	T06A4.3, Y71H2AR.2, K08E4.7, R57.1
CC	GO:0033179	proton-transporting V-type ATPase, V0 domain	0.00978972	0.12101	5	2	479	0.2	T01H3.1, R10E11.8
BP	GO:0009314	response to radiation	0.0101528	0.125084	11	2	218	0.0181818	R13H8.1, F18C5.2
CC	GO:0016272	prefoldin complex	0.0105626	0.129705	8	2	304	0.0357143	C55B7.5, B0035.4
BP	GO:0044283	small molecule biosynthetic process	0.0106219	0.130005	199	31	1664	0.00142125	T04D3.4, F57C9.1, Y87G2A.8, K07A12.3, F08B1.2, M106.4, F54C9.1, R53.2, C01G12.8, Y76A2A.2, Y79H2A.11, C26E6.11, R10E11.8, F10F2.2, W05G11.6, F55H2.2, C13B9.4, Y59H11AR.2, C54E4.3, Y105C5B.2, Y38F2AL.3, F56H11.4, Y38F2AL.4, F02C9.3, C37H5.6, W06H3.3, M04G12.3, T22H6.2, R01E6.1, F20B6.2, M153.1
BP	GO:0051302	regulation of cell division	0.0107794	0.131501	14	2	180	0.010989	K04D7.5, C16B8.1
BP	GO:0040017	positive regulation of locomotion	0.012482	0.151494	122	17	1241	0.00189676	F15D3.1, K10C3.6, C40D2.3, F59G1.7, Y53C12A.4, F45E10.1, C30A5.7, F37A4.7, Y67D8C.10, C49H3.5, K12F2.1, ZK863.6, W06B11.2, T14G12.4, F46C3.1, C07A12.4, F53A9.10
MF	GO:0019899	enzyme binding	0.0124994	0.151494	74	13	1365	0.00481303	B0414.6, Y106G6E.5, F45E12.3, ZK520.4, F54E7.7, B0336.1, C05D11.4, T20G5.11, C02F4.1, K08E7.7, F38H4.9, C14F5.1, M79.1
CC	GO:0005911	cell-cell junction	0.013054	0.157704	43	7	916	0.00775194	T23H4.1, Y105E8A.22, Y47G6A.1, R12E2.4, F22F4.2, K03E6.5, R09F10.4
BP	GO:0050896	response to stimulus	0.0131626	0.158503	1302	354	4567	0.000657653	T24D1.1, F33H2.2, F52B5.5, R06C1.3, C34B2.7, ZC328.4, Y105E8A.7, T24D1.3, F15D3.1, F23C8.9, Y54E10BR.2, F28B3.7, F47G4.3, R06A10.2, ZK909.2, Y18H1A.3, F52A8.6, Y74C9A.3, F26E4.10, Y53H1C.2, T07D10.2, Y71F9AR.2, DY3.7, W10D5.3, F54D7.3, C37A5.9, T01G9.5, R06C7.10, W10C8.2, F39H2.1, C09H6.2, C32E12.2, ZK337.5, B0261.5, ZC434.6, C49A1.4, C07F11.1, Y47H9C.4, C04F12.1, F26E4.1, Y53C10A.4, T19B4.7, Y34…
BP	GO:0007276	gamete generation	0.0133515	0.160261	260	62	2883	0.0023166	C12C8.3, H31G24.4, F58D5.1, D2030.6, Y18D10A.17, C36B1.5, F26A3.3, Y65B4A.6, F22D6.6, D2005.5, T21E12.4, F47G6.4, ZK1127.5, C30G12.7, R166.4, C07E3.1, T04B8.1, C04H5.6, T07D4.3, F59E10.3, F54C9.1, F18A11.1, E02H1.1, Y46G5A.4, C28A5.3, C07H6.5, R05D3.11, R10E11.8, C38C10.6, ZK1236.3, B0336.2, C07G2.1, Y37D8A.9, R10E11.1, T20B12.7, C16A3.3, T28D6.9, K04G7.10, C06G3.10, H02I12.8, Y41E3.11, F25H8.7, …
BP	GO:0006091	generation of precursor metabolites and energy	0.0134844	0.161338	45	8	1090	0.0111111	F43G9.1, F33A8.5, H14A12.2, Y67D8A.2, T22B11.5, Y45G12B.1, ZK836.2, Y71H10A.1
MF	GO:0042802	identical protein binding	0.0136906	0.163253	70	8	730	0.00289855	Y65B4BR.5, F47G4.3, B0286.3, T05C12.6, K08E3.5, C48D1.2, R09H10.3, C53D6.6
CC	GO:0016324	apical plasma membrane	0.013732	0.163253	29	5	763	0.0147783	F09E5.1, C23H3.1, F35H10.4, F49C12.13, K12G11.2
BP	GO:0048017	inositol lipid-mediated signaling	0.0140098	0.166027	7	2	403	0.047619	B0025.1, F39B1.1
BP	GO:0009057	macromolecule catabolic process	0.0140744	0.166265	162	29	1868	0.00214707	C36B1.4, W02D3.8, F46A9.5, T27A3.2, F10B5.6, Y38A8.2, F18A11.1, C14A4.5, C08H9.13, ZK520.4, K06H7.6, F40F12.5, R12B2.1, Y54F10AL.2, C52D10.7, C48D1.2, Y116A8C.34, C52D10.9, F46E10.8, C08B6.4, ZK856.1, Y39B6A.20, F41E6.13, C04E12.5, F44G3.6, Y50D4B.4, Y47D7A.8, AH9.2, K08H2.1
BP	GO:0043623	cellular protein complex assembly	0.014256	0.167879	171	21	1233	0.00123839	W04C9.4, M01A10.2, F20G4.3, Y110A7A.13, Y71F9AL.16, K07G5.1, F52A8.4, F57B10.7, F37B1.2, F43E2.4, D2013.9, ZK652.2, K07H8.1, F11A10.7, R09E10.7, F25B3.1, T04H1.9, ZK563.4, C17G1.7, ZK899.4, C10E2.2
BP	GO:0045167	asymmetric protein localization involved in cell fate determination	0.0149683	0.175713	16	2	188	0.00833333	B0336.1, K09H11.3
CC	GO:0005743	mitochondrial inner membrane	0.0150868	0.176548	41	5	564	0.00731707	W01A8.4, Y71F9B.2, F33A8.5, C42C1.10, F20D1.9
BP	GO:0044036	cell wall macromolecule metabolic process	0.0154437	0.179599	13	2	230	0.025641	F58B3.3, F27D9.5
BP	GO:0071554	cell wall organization or biogenesis	0.0154437	0.179599	13	2	230	0.025641	F58B3.3, F27D9.5
CC	GO:0031410	cytoplasmic vesicle	0.0155644	0.179994	63	8	817	0.00460829	Y48G10A.1, F29D11.1, R13A5.1, T19E7.3, JC8.10, F58G11.6, C42D8.2, C02C6.1
BP	GO:0032940	secretion by cell	0.0155741	0.179994	104	17	1459	0.00392084	ZK1151.1, Y71F9AL.17, F31E8.2, K09B11.9, ZK897.1, W08D2.4, Y51H4A.3, F20D12.4, ZK792.6, C27H6.1, CD4.4, Y113G7A.3, Y51A2D.19, F35C8.4, C28G1.3, F48F7.2, F27D9.1
MF	GO:0008235	metalloexopeptidase activity	0.015799	0.182029	24	4	627	0.0108696	T06A4.3, Y71H2AR.2, Y37E11AL.7, F45E1.5
CC	GO:0045259	proton-transporting ATP synthase complex	0.0158943	0.182565	14	2	218	0.021978	K07A12.3, Y82E9BR.3
BP	GO:0030029	actin filament-based process	0.016259	0.18618	181	24	1388	0.00141191	R06C1.3, Y105E8A.26, F20G4.3, R12E2.9, T09B4.10, C41G7.1, T22D2.1, K06A1.5, M106.5, T14A8.2, W08D2.4, F22B3.1, F26D11.11, Y113G7B.7, F32F2.1, F25B3.1, Y75B7AL.4, Y113G7B.17, C18A11.7, F35C8.6, M6.3, K03A1.6, ZK721.2, F08C6.7
CC	GO:0005829	cytosol	0.0166217	0.189752	45	6	718	0.00505051	Y48G1C.2, F46F11.1, ZK652.11, B0035.4, F35H10.6, C06A6.3
MF	GO:0005506	iron ion binding	0.0171201	0.194559	146	10	599	0.000661313	D1037.3, F01D5.9, ZK177.5, C01G6.6, F49E12.10, K08F8.4, ZK1290.2, C46A5.4, R90.5, T13C5.1
MF	GO:0003702	RNA polymerase II transcription factor activity	0.017147	0.194559	42	4	387	0.00348432	ZK546.13, C14A4.10, B0336.13, C38C10.5
BP	GO:0000278	mitotic cell cycle	0.0174722	0.197647	161	21	1315	0.00124224	B0207.4, W09C5.2, C37A2.4, F56A3.4, Y37E3.15, Y92H12A.1, F28B3.8, K06A5.7, M106.1, ZK177.6, F22B5.7, F33G12.4, F57B9.2, Y75B8A.22, ZK328.5, K07F5.13, F20D12.4, Y69A2AR.2, K11E8.1, T06E4.1, C39E6.4
MF	GO:0003779	actin binding	0.0178119	0.200881	37	4	435	0.003003	R31.1, K06A4.3, K11C4.3, F41G4.2
BP	GO:0006461	protein complex assembly	0.0184462	0.206786	175	21	1239	0.00118227	W04C9.4, M01A10.2, Y110A7A.13, T10B11.6, T10B11.1, C27A12.9, W04A8.4, Y105E8A.6, F44F4.11, Y43H11AL.3, ZK353.7, K07H8.1, F17E9.12, ZK822.5, Y116A8C.27, T04H1.9, F45F2.3, C44H4.4, F22A3.7, C14F5.3, F59F5.6
BP	GO:0070271	protein complex biogenesis	0.0184462	0.206786	175	21	1239	0.00118227	W04C9.4, M01A10.2, Y110A7A.13, T10B11.6, T10B11.1, C27A12.9, W04A8.4, Y105E8A.6, F44F4.11, Y43H11AL.3, ZK353.7, K07H8.1, F17E9.12, ZK822.5, Y116A8C.27, T04H1.9, F45F2.3, C44H4.4, F22A3.7, C14F5.3, F59F5.6
BP	GO:0040021	hermaphrodite germ-line sex determination	0.0185768	0.207627	33	4	487	0.00568182	F01F1.7, F32E10.4, F52E10.1, C35C5.1
CC	GO:0019866	organelle inner membrane	0.019244	0.213838	43	5	573	0.00664452	W01A8.4, Y71F9B.2, F45H10.3, K02F3.2, R04F11.2
CC	GO:0005798	Golgi-associated vesicle	0.0192471	0.213838	10	2	331	0.0666667	B0244.2, T25F10.5
BP	GO:0009966	regulation of signal transduction	0.0196834	0.218036	130	12	811	0.000954085	R153.1, K01G5.2, C05D2.1, F53A2.8, C33D9.1, T14G10.2, Y116F11B.1, Y102A5C.18, C31H2.1, K04G11.2, F28B4.2, R11B5.1
BP	GO:0042336	cuticle development involved in protein-based cuticle molting cycle	0.0215303	0.234644	7	2	504	0.047619	Y111B2A.15, EGAP7.1
BP	GO:0042338	cuticle development involved in collagen and cuticulin-based cuticle molting cycle	0.0215303	0.234644	7	2	504	0.047619	Y111B2A.15, EGAP7.1
BP	GO:0005977	glycogen metabolic process	0.0215598	0.234644	9	2	390	0.0833333	Y67D8A.2, T20B5.3
BP	GO:0006073	cellular glucan metabolic process	0.0215598	0.234644	9	2	390	0.0833333	Y67D8A.2, T20B5.3
BP	GO:0006112	energy reserve metabolic process	0.0215598	0.234644	9	2	390	0.0833333	Y67D8A.2, T20B5.3
BP	GO:0044042	glucan metabolic process	0.0215598	0.234644	9	2	390	0.0833333	Y67D8A.2, T20B5.3
MF	GO:0046933	hydrogen ion transporting ATP synthase activity, rotational mechanism	0.0219066	0.237725	10	2	354	0.0444444	C49A9.3, F20B6.2
BP	GO:0034621	cellular macromolecular complex subunit organization	0.0224453	0.242865	220	26	1344	0.000996264	F39B2.4, C25A1.9, F20G4.3, Y110A7A.13, F52A8.4, T01G9.6, Y34D9A.4, C08B11.3, C56C10.3, K05F1.5, F42G9.9, Y79H2A.11, F30H5.1, T27E9.2, F55G1.10, F11A10.7, W08D2.4, F52C12.5, C53B4.7, W03F8.3, K07C5.1, F32F2.1, ZK563.4, C17G1.7, ZK899.4, C10E2.2
CC	GO:0031982	vesicle	0.023162	0.249895	66	8	840	0.0041958	Y48G10A.1, F29D11.1, R13A5.1, T19E7.3, JC8.10, Y113G7A.3, F31F6.5, R07B1.10
BP	GO:0019318	hexose metabolic process	0.0232999	0.250659	34	4	506	0.00713012	T09F3.3, F33H1.2, R01H2.5, Y71H10A.1
CC	GO:0005575	cellular_component	0.023442	0.251462	6534	2860	9979	0.000689162	T24D1.1, C36B1.1, F55F8.5, F49B2.3, F25H2.9, ZK973.6, ZC328.1, C04F1.3, T22C1.3, Y51F10.3, T23B3.4, Y47G6A.32, ZC308.1, Y54E5A.1, W02B9.1, F36A2.9, E01A2.10, Y44E3A.2, T10E9.7, C16C2.1, C15A11.7, R06C7.8, T22H2.6, W04G5.4, C12C8.3, Y105E8A.27, T22C1.9, Y65B4BR.4, T01A4.1, H31G24.4, Y44E3B.1, C41D11.9, F25D7.5, Y71G12B.35, F21C3.5, F15D3.7, F30A10.6, W03G9.3, F48C1.2, T19B4.1, T08B2.5, C55B7.1, Y1…
MF	GO:0004221	ubiquitin thiolesterase activity	0.0236198	0.252644	25	4	678	0.00666667	K02C4.3, F07A11.4, F40F12.5, F38B7.5
BP	GO:0022603	regulation of anatomical structure morphogenesis	0.0238106	0.253957	27	4	631	0.011396	K07G5.1, F45E10.1, F28F9.1, F53C11.8
BP	GO:0044265	cellular macromolecule catabolic process	0.0244138	0.259648	98	17	1616	0.00357669	K05C4.1, C48B6.6, Y48G8AL.6, Y38A8.2, F18A11.1, C08B11.1, ZK520.4, Y67D2.2, Y56A3A.32, BE0003N10.1, C48D1.2, H34C03.2, C52E4.4, T22F3.2, F44G3.6, AH9.2, K08H2.1
CC	GO:0005623	cell	0.0251649	0.266876	6386	2789	9887	0.000694256	T24D1.1, C09D4.1, C26C6.9, F25H2.9, ZK973.6, Y105E8A.20, ZK1151.1, T22C1.3, Y51F10.3, H27M09.5, C01F4.2, F45H11.2, F52B5.5, W02B9.1, K02F2.3, F47G4.6, Y44E3A.2, T10E9.7, C16C2.1, C49A1.10, R06C7.8, H26D21.2, W04G5.4, F52A8.3, Y105E8A.27, T22C1.9, Y65B4BR.4, K02B12.4, Y106G6H.16, F25H5.2, Y53H1A.2, T19A6.4, T28F2.7, F21C3.5, F15D3.7, F30A10.6, W03G9.3, F48C1.2, Y110A7A.16, T01G9.3, T23H4.1, Y18D10…
BP	GO:0000956	nuclear-transcribed mRNA catabolic process	0.0257429	0.272233	9	2	428	0.0833333	Y48G8AL.6, Y73B6BL.18
BP	GO:0023051	regulation of signaling	0.0259371	0.273512	147	14	920	0.000838692	C37A5.9, F28B12.3, Y32H12A.4, Y39A1A.15, K08E3.8, T12G3.8, T14G10.2, Y55D9A.1, Y116F11B.1, T19A5.2, C31H2.1, K04G11.2, F28B4.2, R11B5.1
BP	GO:0043933	macromolecular complex subunit organization	0.0263533	0.277118	223	26	1348	0.000969579	F39B2.4, C25A1.9, Y110A7A.13, T10B11.6, D2030.3, W04A8.4, R119.3, T09A5.12, C50E10.4, D2013.9, F30H5.1, C36E8.5, B0336.7, C54C6.2, F11A10.4, D2096.8, Y51H4A.3, C27B7.1, F17E9.10, Y116A8C.27, F32F2.1, T10B5.6, C44H4.4, F22A3.7, C14F5.3, F59F5.6
CC	GO:0044431	Golgi apparatus part	0.0268985	0.282056	38	4	478	0.00711238	F54E7.1, H21P03.3, T25F10.5, M03F8.2
CC	GO:0044464	cell part	0.0272061	0.284483	6379	2785	9884	0.000695092	T24D1.1, C09D4.1, C26C6.9, F25H2.9, ZK973.6, Y105E8A.20, ZK1151.1, T22C1.3, Y51F10.3, H27M09.5, C01F4.2, F45H11.2, F52B5.5, W02B9.1, K02F2.3, F47G4.6, T10E9.7, C16C2.1, C49A1.10, F08A8.8, H26D21.2, T22H2.6, F52A8.3, C12C8.3, T22C1.9, Y65B4BR.4, K02B12.4, T01A4.1, H31G24.4, ZK849.5, Y54E10BR.8, W04C9.1, Y95B8A.5, F15D3.7, D2092.1, M05B5.5, Y105E8A.10, T19B4.1, T08B2.5, C55B7.1, Y18D10A.23, C25A1.5…
CC	GO:0044459	plasma membrane part	0.0277564	0.289427	236	33	1665	0.00126217	C16C2.2, M04F3.5, Y71F9B.5, C09D1.1, C18E3.8, T16H5.1, R12E2.9, ZC239.17, ZC239.12, B0457.1, ZC239.14, B0281.5, K07D8.1, D2045.8, F54G8.3, C18F3.2, Y55F3C.3, R31.1, T03F7.1, K12G11.2, F26D11.11, K12G11.1, R186.5, F40F9.9, F46G10.1, C25A11.4, T02C5.5, C35C5.4, C02D4.2, C53B7.5, F08G12.10, C05D9.3, K11G12.4
BP	GO:0006066	alcohol metabolic process	0.0292393	0.30404	103	12	1022	0.00209404	F25H5.3, B0432.5, T05H10.7, R11F4.1, W08F4.3, C05D2.4, Y24D9A.8, H04M03.1, Y71H10A.1, W01C8.6, W03G11.3, K10B3.7
BP	GO:0035121	tail morphogenesis	0.0294001	0.304863	61	9	1110	0.00382514	E01A2.3, ZK270.1, K04B12.1, Y53F4B.28, ZK637.7, Y75B8A.2, C47E12.5, ZK863.6, C44H4.7
MF	GO:0004386	helicase activity	0.0296729	0.306839	104	19	1793	0.00354742	C55B7.1, F25H2.13, B0041.7, T12F5.3, ZK675.3, F37A4.8, M03C11.8, C16A3.1, Y55F3BR.1, F54E12.2, F15B10.2, T04A11.6, K04D7.2, F26F12.7, F58G11.2, F32D1.1, F58E10.3, F39G3.7, ZC317.1
BP	GO:0009058	biosynthetic process	0.0301646	0.31015	1314	401	5068	0.000832328	C27A12.5, F13G3.11, Y105E8A.23, C16C2.1, C12C8.3, T01A4.1, T04D3.4, Y110A7A.16, C36B1.7, R05D11.1, ZK858.7, C32F10.2, Y47G6A.22, Y105E8A.16, C47F8.8, C32F10.8, C44E4.1, F14B6.4, ZC123.3, K05C4.6, D1081.2, T05F1.3, B0261.6, C24A11.9, W10D5.1, R06C1.2, Y105E8B.7, D1081.9, T08B2.10, F22D6.3, F14B6.6, T23D8.5, ZK524.3, C27C7.3, F39B2.6, Y48G8AL.8, K07A12.3, ZK256.1, C04F12.4, C25A1.7, Y47D9A.1, Y119C…
MF	GO:0019904	protein domain specific binding	0.0301722	0.31015	30	3	362	0.00689655	K05C4.6, M04F3.5, AH6.5
BP	GO:0009566	fertilization	0.030244	0.31015	47	5	592	0.00277521	F08B6.2, C36E8.5, Y47D3A.29, Y41E3.8, C17H12.1
BP	GO:0048193	Golgi vesicle transport	0.0303254	0.31015	12	2	351	0.0151515	F12F6.6, F36D4.2
BP	GO:0009152	purine ribonucleotide biosynthetic process	0.0307873	0.314013	68	8	861	0.00351185	F55A3.6, Y105E8A.12, Y76A2A.2, R10E11.2, ZK637.8, C17H12.14, C02E7.1, F20B6.2
BP	GO:0048568	embryonic organ development	0.0313701	0.318479	11	2	389	0.0545455	F44B9.6, F26F12.7
BP	GO:0005996	monosaccharide metabolic process	0.0313957	0.318479	37	4	512	0.00600601	C31C9.2, F07A11.5, R01H2.5, Y71H10A.1
BP	GO:0015985	energy coupled proton transport, down electrochemical gradient	0.0315756	0.318573	32	4	585	0.00604839	K07A12.3, C34E10.6, F32D1.2, F20B6.2
BP	GO:0015986	ATP synthesis coupled proton transport	0.0315756	0.318573	32	4	585	0.00604839	K07A12.3, C34E10.6, F32D1.2, F20B6.2
BP	GO:0030163	protein catabolic process	0.0319516	0.320474	98	15	1426	0.00294551	F39H11.5, F46A9.5, C32E8.11, Y38A8.2, T05H10.1, C06A1.1, K06H7.6, F35G12.9, H34C03.2, F46E10.8, C52E4.4, Y40G12A.2, F38B7.5, T22F3.2, C04E6.5
BP	GO:0051128	regulation of cellular component organization	0.0319664	0.320474	80	9	884	0.00316456	Y71F9AL.16, C06A8.5, C18E9.3, F26C11.2, F10F2.1, T24A11.1, F49C12.13, B0024.14, F13C5.6
BP	GO:0018992	germ-line sex determination	0.0320216	0.320474	37	4	515	0.0045045	F01F1.7, Y2H9A.1, F52E10.1, C35C5.1
BP	GO:0072522	purine-containing compound biosynthetic process	0.0327312	0.326699	87	10	949	0.00294039	T01A4.1, K07A12.3, R10E11.8, C34E10.6, Y82E9BR.3, R05G6.5, C49A9.3, C09H5.2, R04F11.2, F20B6.2
MF	GO:0016790	thiolester hydrolase activity	0.0330999	0.329499	38	5	734	0.00426743	F09D1.1, K02C4.3, R10E11.3, F38B7.5, H19N07.2
BP	GO:0006352	transcription initiation, DNA-dependent	0.0333207	0.330082	26	2	187	0.00307692	Y56A3A.4, F55G1.11
MF	GO:0004620	phospholipase activity	0.0334019	0.330082	24	2	199	0.00724638	Y52B11A.8, R05D11.9
CC	GO:0033177	proton-transporting two-sector ATPase complex, proton-transporting domain	0.0334238	0.330082	18	3	605	0.0196078	F35G12.10, F49C12.13, T05H4.12
CC	GO:0045177	apical part of cell	0.033734	0.332266	35	5	797	0.010084	C18D11.2, T25C8.2, F35H10.4, C33D9.1, K12G11.2
MF	GO:0008081	phosphoric diester hydrolase activity	0.0354779	0.346928	23	2	212	0.00790514	Y95B8A.10, T04D3.3
BP	GO:0010647	positive regulation of cell communication	0.0355014	0.346928	24	2	205	0.00362319	C17D12.2, C27F2.2
BP	GO:0023056	positive regulation of signaling	0.0355014	0.346928	24	2	205	0.00362319	C17D12.2, C27F2.2
BP	GO:0022611	dormancy process	0.0356542	0.347512	25	2	199	0.00333333	F33H1.1, K08B4.1
CC	GO:0000139	Golgi membrane	0.0364948	0.354779	26	3	441	0.0123077	Y54F10AM.4, ZK896.9, F15B10.1
BP	GO:0006518	peptide metabolic process	0.0389248	0.377418	37	4	546	0.0045045	Y71G12B.4, Y47G6A.21, F25D1.5, F54F3.4
BP	GO:0040022	feminization of hermaphroditic germ-line	0.0404071	0.390777	21	2	244	0.0047619	Y92C3B.2, F32E10.4
MF	GO:0008026	ATP-dependent helicase activity	0.0408585	0.393105	69	12	1535	0.00426257	C24H12.4, Y54G11A.3, F37A4.8, F57B9.3, R07E5.8, F15B10.2, F01G4.3, W08D2.7, T06A10.1, T04A11.6, F26F12.7, F58E10.3
MF	GO:0070035	purine NTP-dependent helicase activity	0.0408585	0.393105	69	12	1535	0.00426257	C24H12.4, Y54G11A.3, F37A4.8, F57B9.3, R07E5.8, F15B10.2, F01G4.3, W08D2.7, T06A10.1, T04A11.6, F26F12.7, F58E10.3
BP	GO:0016567	protein ubiquitination	0.0417831	0.400447	13	2	385	0.025641	Y65B4BR.4, F59E10.2
CC	GO:0030135	coated vesicle	0.0419248	0.400447	34	4	603	0.00891266	F31E8.2, T25F10.5, Y113G7A.3, T08A9.3
BP	GO:0006164	purine nucleotide biosynthetic process	0.0419434	0.400447	81	9	916	0.00308642	T01A4.1, K07A12.3, F10F2.2, ZK637.8, Y49E10.11, H06H21.10, W09C2.3, F38B6.4, F20B6.2
MF	GO:0051536	iron-sulfur cluster binding	0.0431054	0.408396	27	4	756	0.014245	Y39E4B.1, F15E6.6, Y45G12B.1, W07E11.1
MF	GO:0051540	metal cluster binding	0.0431054	0.408396	27	4	756	0.014245	Y39E4B.1, F15E6.6, Y45G12B.1, W07E11.1
BP	GO:0009260	ribonucleotide biosynthetic process	0.0431569	0.408396	72	8	872	0.00312989	F55A3.6, Y105E8A.12, Y76A2A.2, R10E11.2, F10F2.2, C43F9.6, F52E1.10, C25F6.3
MF	GO:0046961	proton-transporting ATPase activity, rotational mechanism	0.0432136	0.408396	13	2	392	0.025641	F52E1.10, F20B6.2
BP	GO:0044249	cellular biosynthetic process	0.0438982	0.413818	1249	375	4979	0.000857096	C27A12.5, F13G3.11, Y105E8A.23, C16C2.1, C12C8.3, T01A4.1, Y44E3B.1, C53H9.1, C25A1.5, R05D11.1, Y6B3B.5, C48E7.11, T05F1.10, Y105E8A.16, T12F5.4, C44E4.1, W05B5.3, ZC123.3, K05C4.6, D1081.2, T05F1.3, B0261.6, C24A11.9, W10D5.1, R06C1.2, Y105E8B.7, T08B2.10, C25A1.2, F14B6.6, C37A2.4, DY3.4, Y71F9AL.13, F39B2.6, Y48G8AL.8, K07A12.3, Y105E8A.17, ZK256.1, K10C3.6, F26H9.5, Y65B4A.8, B0041.4, R06C7.…
CC	GO:0005794	Golgi apparatus	0.0447273	0.420572	56	5	563	0.0038961	Y49E10.11, F32B6.8, T26H5.8, EGAP9.3, Y32F6B.3
CC	GO:0031974	membrane-enclosed lumen	0.0454729	0.426509	154	19	1335	0.00135812	C01G8.5, C43E11.10, K06A5.4, C55B7.9, F37D6.6, K08F8.6, C18E9.3, F10G7.1, C14A4.4, ZK1236.3, F21H11.3, R13G10.1, C26B2.6, T23F6.4, F33D4.8, T07G12.11, Y2H9A.1, Y39B6A.14, T01C3.7
BP	GO:0006402	mRNA catabolic process	0.045765	0.428172	12	2	437	0.0454545	F57B9.2, Y73B6A.4
BP	GO:0055086	nucleobase, nucleoside and nucleotide metabolic process	0.046639	0.435259	186	22	1356	0.00122058	R06C7.3, K07A1.2, C31C9.2, B0286.3, F07F6.4, T24H7.5, Y39A1A.15, F54H12.2, Y82E9BR.3, C54E4.3, Y57G11C.47, C10C6.6, Y38F2AL.3, C55F2.1, C10F3.3, C02E7.1, F38B6.4, C53B7.4, C15H9.7, C30G4.3, C47D2.2, F20D1.6
BP	GO:0048588	developmental cell growth	0.0482316	0.448999	25	2	231	0.00333333	B0273.4, T21B6.1
BP	GO:0007059	chromosome segregation	0.0499993	0.464297	139	12	873	0.000729851	K04F10.6, F31C3.2, C10H11.1, F29D11.2, EEED8.1, ZK546.1, C30G12.6, D2085.6, T06E4.3, Y60A3A.12, F18E2.3, D1086.4
MF	GO:0003995	acyl-CoA dehydrogenase activity	0.0508058	0.470615	23	2	254	0.00790514	F58F9.7, Y76B12C.6
CC	GO:0033178	proton-transporting two-sector ATPase complex, catalytic domain	0.0512174	0.473254	14	2	400	0.021978	F52E1.10, F20B6.2
MF	GO:0030234	enzyme regulator activity	0.0518706	0.476753	180	20	1269	0.000869025	C16C2.2, C37A2.4, F59A6.5, Y39A1A.15, B0284.3, C26B2.6, C28C12.10, T21D12.12, K08B4.6, Y45F10A.6, Y55F3BR.2, C50H2.3, T07H8.4, K08B12.5, T01D3.3, F32D8.7, C05E4.3, F41D9.1, F54F7.1, F49E7.1
BP	GO:0010942	positive regulation of cell death	0.0519792	0.476753	23	2	257	0.00395257	C55B7.5, F46F11.5
BP	GO:0043068	positive regulation of programmed cell death	0.0519792	0.476753	23	2	257	0.00395257	C55B7.5, F46F11.5
BP	GO:0007530	sex determination	0.0527235	0.482394	43	4	525	0.00332226	C07A9.2, F52E10.1, C18A11.5, C35C5.1
BP	GO:0030036	actin cytoskeleton organization	0.0537261	0.490366	174	21	1377	0.00132882	C01G8.5, Y105E8A.26, R12E2.9, T09B4.10, C41G7.1, C08B11.3, C18D1.1, F43E2.4, T14A8.2, W08D2.4, R09E10.7, F32F2.1, F25B3.1, Y75B7AL.4, Y113G7B.17, C18A11.7, F35C8.6, M6.3, K03A1.6, ZK721.2, F08C6.7
BP	GO:0044264	cellular polysaccharide metabolic process	0.0556812	0.50697	34	4	659	0.00713012	C14B9.8, B0496.3, C14F11.6, ZC8.1
CC	GO:0005768	endosome	0.0584017	0.530446	23	2	273	0.00790514	W06D4.5, Y49E10.11
BP	GO:0061061	muscle structure development	0.0600441	0.544041	167	17	1146	0.00115432	T25G3.3, H15N14.2, C27A12.9, C43E11.9, Y105E8A.6, C29F5.7, C56C10.3, C26D10.5, C06E1.10, ZK593.1, F11A10.7, C53B4.7, Y51A2D.19, C44H4.4, C10E2.2, C33G3.1, C05D9.3
BP	GO:0032989	cellular component morphogenesis	0.060537	0.547178	296	40	1808	0.000939075	Y95B8A.10, F48C1.4, T21G5.5, ZC247.3, C32F10.5, T27C10.6, R12E2.9, F46F11.1, D2030.3, F29D11.2, F32B5.7, F07A5.7, Y95B8A.7, F57B10.7, K10B2.1, C29F5.7, K06A1.5, C50E10.4, C23H3.1, ZC84.2, K07D8.1, T27E9.2, ZK1128.5, Y56A3A.2, F11F1.1, F25F2.2, W01B6.1, W08D2.4, F26D10.3, C33D9.1, Y113G7B.7, R13H4.1, K03E6.1, F38G1.1, T27B1.1, ZC504.4, ZK377.2, F40E10.4, C33G3.1, C05D9.3
BP	GO:0008219	cell death	0.0638292	0.574156	135	18	1455	0.00187949	R13H8.1, C49A1.4, F57B10.10, C32D5.11, Y48E1B.13, W06B4.3, C56C10.8, C34E10.5, Y77E11A.11, Y41D4B.13, F38H12.3, Y39B6A.20, T21H3.3, C02C6.1, AH9.2, C44H4.7, F13B9.8, M79.1
BP	GO:0016265	death	0.0638292	0.574156	135	18	1455	0.00187949	R13H8.1, C49A1.4, F57B10.10, C32D5.11, Y48E1B.13, W06B4.3, C56C10.8, C34E10.5, Y77E11A.11, Y41D4B.13, F38H12.3, Y39B6A.20, T21H3.3, C02C6.1, AH9.2, C44H4.7, F13B9.8, M79.1
BP	GO:0090066	regulation of anatomical structure size	0.0643869	0.575368	50	4	492	0.00244898	R12B2.1, C29E6.1, AC3.10, F32D8.6
BP	GO:0010941	regulation of cell death	0.0644265	0.575368	47	4	518	0.00370028	Y63D3A.5, C49A1.4, ZK512.3, Y43C5A.6
BP	GO:0043067	regulation of programmed cell death	0.0644265	0.575368	47	4	518	0.00370028	Y63D3A.5, C49A1.4, ZK512.3, Y43C5A.6
BP	GO:0042493	response to drug	0.0645991	0.575533	15	2	425	0.0190476	E03A3.6, C53B4.3
BP	GO:0022404	molting cycle process	0.0684576	0.608457	12	2	545	0.0151515	EGAP7.1, C17G1.6
BP	GO:0045138	tail tip morphogenesis	0.0698911	0.619723	53	7	1059	0.00362845	Y71F9B.5, K07A1.12, Y53C12B.5, C26D10.5, F54G8.3, C53D6.2, C44H4.7
BP	GO:0048589	developmental growth	0.0716335	0.633668	29	2	251	0.00246305	C05D11.4, F32D8.6
BP	GO:0051258	protein polymerization	0.0721307	0.636558	28	2	259	0.0026455	F16D3.4, F55C7.7
CC	GO:0005874	microtubule	0.0725678	0.638905	31	2	240	0.00215054	F26E4.8, F44F4.11
BP	GO:0017038	protein import	0.0728052	0.639487	16	2	427	0.0166667	F26B1.3, T07A9.6
BP	GO:0009893	positive regulation of metabolic process	0.0742175	0.648838	76	5	506	0.00105263	R05D11.1, F19B10.9, ZC84.2, B0336.1, Y37E11B.4
BP	GO:0010604	positive regulation of macromolecule metabolic process	0.0742175	0.648838	76	5	506	0.00105263	R05D11.1, F19B10.9, ZC84.2, B0336.1, Y37E11B.4
CC	GO:0044445	cytosolic part	0.0758094	0.661207	18	2	391	0.00653595	Y110A7A.10, R151.9
BP	GO:0006753	nucleoside phosphate metabolic process	0.0764082	0.66333	171	18	1231	0.00116959	Y110A7A.4, K07A1.2, C04A2.1, ZC239.7, R10E4.5, R10E11.8, T07C4.1, C17H12.14, Y57G11C.47, H06H21.10, C55F2.1, T01C2.1, F38B2.4, C53B7.4, C15H9.7, C30G4.3, T07D1.1, F20D1.6
BP	GO:0009117	nucleotide metabolic process	0.0764082	0.66333	171	18	1231	0.00116959	Y110A7A.4, K07A1.2, C04A2.1, ZC239.7, R10E4.5, R10E11.8, T07C4.1, C17H12.14, Y57G11C.47, H06H21.10, C55F2.1, T01C2.1, F38B2.4, C53B7.4, C15H9.7, C30G4.3, T07D1.1, F20D1.6
BP	GO:0009952	anterior/posterior pattern formation	0.0778336	0.674137	23	2	318	0.00790514	ZK520.4, C08C3.1
BP	GO:0040024	dauer larval development	0.0783871	0.677359	73	6	670	0.00190259	C34E10.6, M117.2, B0240.3, F41E6.13, T20B5.3, K02E10.2
BP	GO:0006401	RNA catabolic process	0.0790409	0.680722	16	2	447	0.025	K12H4.8, F46B6.3
BP	GO:0046700	heterocycle catabolic process	0.079141	0.680722	47	4	553	0.00462535	Y39A1A.15, Y51H4A.7, Y46H3D.6, T24D11.1
BP	GO:0001709	cell fate determination	0.0794974	0.681484	24	2	310	0.00362319	B0336.1, K09H11.3
BP	GO:0006399	tRNA metabolic process	0.0795947	0.681484	75	10	1256	0.00432432	Y105E8A.19, ZC434.9, F22B5.9, ZC395.6, Y67D8A.2, T07A9.2, C47E12.1, T11G6.1, ZK863.3, F29F11.3
BP	GO:0044262	cellular carbohydrate metabolic process	0.0799858	0.683265	121	17	1541	0.0023416	T05H10.7, F19H8.1, R01H2.5, Y53G8AL.2, K04G7.3, C14B9.8, C42C1.9, T22B11.5, D2096.4, W02H5.8, Y60A3A.1, F53B1.4, ZK54.2, B0272.3, F13B9.5, F58H12.1, F48E3.1
BP	GO:0016049	cell growth	0.0835612	0.712178	31	2	258	0.00215054	C05D11.4, T21B6.1
MF	GO:0003899	DNA-directed RNA polymerase activity	0.0844941	0.718489	19	2	395	0.0175439	T24C4.5, F09F7.3
BP	GO:0034622	cellular macromolecular complex assembly	0.0857171	0.727232	203	21	1290	0.00087792	F39B2.4, F26E4.8, T10B11.6, F55C7.7, F52A8.4, T01G9.6, D1007.4, C29F5.7, F22B5.7, D2013.9, B0336.7, F11A10.4, W08D2.4, ZC518.2, Y116A8C.27, F32F2.1, T10B5.6, ZK563.4, C17G1.7, ZK899.4, C10E2.2
MF	GO:0008289	lipid binding	0.0861338	0.72911	79	6	644	0.00097371	Y39G10AR.2, Y18D10A.22, F15B9.2, F39B1.1, F17H10.3, C34E11.1
BP	GO:0018130	heterocycle biosynthetic process	0.089824	0.758627	129	14	1193	0.00169574	T01A4.1, R12E2.11, F55A3.6, VW02B12L.1, C01G12.8, C34F11.3, C05D2.4, Y67D8C.10, Y69A2AR.18, C10C6.6, Y55H10A.1, M04G12.3, C53B7.4, C25F6.3
MF	GO:0016301	kinase activity	0.0947296	0.798252	433	55	1945	0.000577367	B0207.4, C01H6.9, F55A3.6, F55D12.5, B0205.7, F26E4.5, Y105E8B.3, Y92H12A.1, F23C8.7, Y106G6E.6, H05L14.1, F52F12.3, M04C9.5, R11F4.1, T05C12.1, F59A6.4, F42A10.4, T17A3.1, C29E4.8, D2045.7, Y47D3A.16, F35G12.3, ZK354.6, W03G1.6, T06C10.3, Y73B6A.1, C08F8.6, C49C3.10, Y45F10A.4, C46C2.1, R07H5.8, K02B2.1, F19B6.1, B0218.3, F57F5.5, F36H9.2, F55C5.7, Y39H10A.7, Y60A3A.12, ZC404.9, T01G5.1, F47F2.1…
MF	GO:0051082	unfolded protein binding	0.0957056	0.800969	38	4	711	0.00284495	Y47H9C.5, F54D5.8, F54F2.9, C47E8.5
BP	GO:0009142	nucleoside triphosphate biosynthetic process	0.0961248	0.800969	59	6	844	0.00350672	K07A12.3, C01G12.8, Y76A2A.2, C43F9.6, C09H5.2, F20B6.2
BP	GO:0009145	purine nucleoside triphosphate biosynthetic process	0.0961248	0.800969	59	6	844	0.00350672	K07A12.3, C01G12.8, Y76A2A.2, C43F9.6, C09H5.2, F20B6.2
BP	GO:0009201	ribonucleoside triphosphate biosynthetic process	0.0961248	0.800969	59	6	844	0.00350672	K07A12.3, C01G12.8, Y76A2A.2, C43F9.6, C09H5.2, F20B6.2
BP	GO:0009206	purine ribonucleoside triphosphate biosynthetic process	0.0961248	0.800969	59	6	844	0.00350672	K07A12.3, C01G12.8, Y76A2A.2, C43F9.6, C09H5.2, F20B6.2
BP	GO:0065003	macromolecular complex assembly	0.101243	0.841737	207	21	1296	0.000844238	F39B2.4, F26E4.8, F55C7.7, T03F1.9, T01G9.6, DY3.2, C43E11.9, F37B1.2, C52E12.2, ZK353.7, Y111B2A.18, W08D2.4, Y73B6BL.9, F42C5.9, B0496.3, T10B5.6, F25B3.1, C44H4.4, F22A3.7, C14F5.3, F59F5.6
BP	GO:0032446	protein modification by small protein conjugation	0.101898	0.843424	19	2	439	0.0116959	W02A11.4, R09B3.4
BP	GO:0070647	protein modification by small protein conjugation or removal	0.101898	0.843424	19	2	439	0.0116959	W02A11.4, R09B3.4
MF	GO:0016769	transferase activity, transferring nitrogenous groups	0.102244	0.844421	26	2	332	0.00307692	C23H3.4, F22B3.4
MF	GO:0034062	RNA polymerase activity	0.104895	0.8644	21	2	407	0.0142857	T24C4.5, F09F7.3
BP	GO:0006812	cation transport	0.106979	0.879631	276	32	1604	0.000816864	K07A12.3, M01E5.2, T28F4.2, F21C3.1, ZC239.5, ZC239.12, F34D6.3, F40G9.2, K08E5.2, F47D12.3, C46F11.1, C08F8.7, Y59H11AR.2, Y69A2AR.18, F58G6.7, Y37A1B.11, C32C4.1, K04A8.4, C54F6.13, F57G8.5, K11C4.5, T05E12.3, W06D12.5, W06D12.2, C15B12.7, C24A3.6, F41E7.2, F59F3.6, T18D3.3, C47C12.6, F08B12.3, C14H10.1
CC	GO:0005886	plasma membrane	0.109164	0.895623	304	45	2072	0.00110735	Y105E8A.22, Y47G6A.1, F56H1.1, C09D1.1, C18E3.8, C43E11.6, F55H12.1, R12E2.9, F29D11.1, C40A11.4, F18A11.5, F56D1.4, E04F6.11, F02A9.6, K07D8.1, R13A5.1, K08E5.3, C46F11.1, C50C3.9, T11F8.3, K01A6.2, C18F3.2, T13F2.8, F36H1.4, ZK792.3, R31.1, C10F3.3, K12G11.2, F26D11.11, T10H9.4, T23B12.6, T25B6.7, C54D2.5, R09G11.1, R07A4.1, R03E9.3, C09F12.1, F59F5.1, C54D1.6, K04E7.2, ZK377.2, R07D5.1, T24C2.…
MF	GO:0046983	protein dimerization activity	0.109852	0.899295	51	3	383	0.00235294	C48E7.11, F47G4.3, F42H10.5
MF	GO:0030695	GTPase regulator activity	0.110443	0.902149	90	7	745	0.00149813	C11D9.1, F35D2.5, C28C12.10, C33D9.1, F25B3.3, F25B3.1, C14A11.3
BP	GO:0007005	mitochondrion organization	0.110716	0.902406	20	2	439	0.0105263	EEED8.9, T12E12.4
MF	GO:0005516	calmodulin binding	0.113307	0.921512	28	2	330	0.00793651	B0399.1, F46C3.3
BP	GO:0051293	establishment of spindle localization	0.115989	0.939236	39	3	486	0.00404858	W10C6.1, ZK593.5, C18C4.10
BP	GO:0051653	spindle localization	0.115989	0.939236	39	3	486	0.00404858	W10C6.1, ZK593.5, C18C4.10
BP	GO:0030258	lipid modification	0.116286	0.939601	76	7	865	0.00140351	C10H11.4, F08A8.1, C10H11.3, C35A5.2, F31F4.7, B0310.5, T07C5.1
BP	GO:0048599	oocyte development	0.118168	0.951543	26	2	360	0.00307692	M03A1.1, T07A9.3
BP	GO:0042692	muscle cell differentiation	0.118274	0.951543	150	14	1105	0.0012528	T25G3.3, H15N14.2, C27A12.9, R119.3, C41G7.1, C08B11.3, K06A1.5, D2013.9, R02F2.7, F22B3.1, C27H6.4, C18A11.7, ZK721.2, F08C6.7
BP	GO:0007264	small GTPase mediated signal transduction	0.119098	0.956115	132	9	760	0.000693963	D2013.1, K01G5.4, C05B10.1, T14G10.2, F20D6.8, T24C12.2, T14G8.1, R07B1.12, C14A11.3
MF	GO:0060589	nucleoside-triphosphatase regulator activity	0.120264	0.963401	92	7	747	0.00143335	Y18H1A.3, Y39A1A.15, R05G6.10, T14G10.2, K08B12.5, T27F2.2, C14A11.3
CC	GO:0005635	nuclear envelope	0.122263	0.977321	30	2	325	0.00229885	F07A11.3, F57B1.2
BP	GO:0051188	cofactor biosynthetic process	0.123985	0.988967	66	4	488	0.0013986	T10B11.1, T03F1.2, F53C11.3, T25G12.7
BP	GO:0051276	chromosome organization	0.126042	1	134	10	850	0.000673325	Y95B8A.11, F33H2.1, Y47D3A.26, ZK520.4, F32E10.2, T12E12.2, ZK1055.1, F25B3.6, T06E4.1, M163.3
MF	GO:0016810	hydrolase activity, acting on carbon-nitrogen (but not peptide) bonds	0.128861	1	50	4	618	0.00489796	C47E12.8, F49E8.4, C18C4.2, F46G10.7
BP	GO:0010172	embryonic body morphogenesis	0.131497	1	32	3	611	0.00604839	ZC101.2, F01F1.7, C13G5.1
CC	GO:0044421	extracellular region part	0.131537	1	60	6	904	0.00338983	T21D11.1, H10E21.4, M142.2, W03F8.5, F30B5.1, F59D6.7
BP	GO:0040026	positive regulation of vulval development	0.132323	1	35	2	300	0.00336134	E04A4.4, T28F12.3
BP	GO:0005976	polysaccharide metabolic process	0.135812	1	74	7	919	0.00259163	T19H5.2, T10D4.3, Y22D7AL.14, W02A2.3, M01B2.6, F53B1.4, F58H12.1
BP	GO:0019932	second-messenger-mediated signaling	0.136361	1	23	2	436	0.00395257	C05H8.1, F49E10.3
MF	GO:0019829	cation-transporting ATPase activity	0.138259	1	18	2	552	0.0196078	W09C2.3, F20B6.2
BP	GO:0034660	ncRNA metabolic process	0.140756	1	98	12	1362	0.00273511	F39B2.7, F28H1.3, ZC434.9, R166.4, F45G2.9, Y66D12A.23, W03B1.4, T23F6.4, T07A9.2, ZK863.3, F29F11.3, T01C3.7
BP	GO:0035046	pronuclear migration	0.141632	1	41	3	507	0.00243902	T26A5.9, C28H8.12, ZK593.5
BP	GO:0009994	oocyte differentiation	0.146363	1	27	2	394	0.002849	M03A1.1, ZK381.4
MF	GO:0008092	cytoskeletal protein binding	0.147989	1	72	5	639	0.00117371	ZK1010.3, F15B9.4, Y59A8B.7, T20B3.2, F41G4.2
BP	GO:0016053	organic acid biosynthetic process	0.148263	1	61	4	551	0.0010929	Y17G7B.4, K10H10.2, T28F3.5, R08E5.2
BP	GO:0046394	carboxylic acid biosynthetic process	0.148263	1	61	4	551	0.0010929	Y17G7B.4, K10H10.2, T28F3.5, R08E5.2
BP	GO:0070838	divalent metal ion transport	0.150943	1	39	2	297	0.00269906	F39B2.7, W10C8.1
BP	GO:0007017	microtubule-based process	0.151013	1	159	16	1260	0.00111456	B0207.4, F26E4.8, Y34D9A.4, C27A2.6, T26A5.9, C36E8.5, T28D6.2, B0336.1, C28H8.12, F58A4.8, C18F3.2, Y45F10D.9, F20C5.2, T25F10.5, F23B12.8, F54F7.5
BP	GO:0010927	cellular component assembly involved in morphogenesis	0.151618	1	159	14	1100	0.00111456	T25G3.3, Y110A7A.13, F52A8.4, C43E11.9, C08B11.3, T09A5.5, K06A1.5, ZC101.2, R09E10.7, B0496.3, R13H4.1, C52B11.2, F46F6.4, F08C6.7
BP	GO:0006915	apoptosis	0.155623	1	84	7	855	0.00200803	Y63D3A.5, F57B10.10, C32D5.11, C56C10.8, R11E3.6, F23B12.9, F13B9.8
MF	GO:0008324	cation transmembrane transporter activity	0.156235	1	319	37	1721	0.000768912	K07A12.3, ZK256.1, C17E4.9, F55H12.1, VM106R.1, F31E8.4, T12C9.3, F18A11.5, Y76A2A.2, R13A5.1, F56C9.3, C26E6.12, K11D9.2, F58G6.9, F29C4.2, K08F4.4, Y69A2AR.18, Y73B6BL.19, F55G1.12, W09C2.3, F15B10.1, F53C11.6, T03F7.1, F08F3.3, F27E11.2, K01D12.4, Y32F6A.2, T23B12.6, C44E12.3, F14B8.1, C52B11.2, F52E4.4, K09C8.1, T18D3.3, C52B9.6, K11G12.4, C14H10.1
BP	GO:0008361	regulation of cell size	0.157375	1	38	2	310	0.00142248	C05D11.4, F32D8.6
BP	GO:0048610	cellular process involved in reproduction	0.158749	1	137	21	1909	0.00214684	Y18D10A.17, Y47G6A.20, F26A3.3, ZK524.1, T21E12.4, F47G6.4, R166.4, K01C8.9, C04H5.6, W03H9.4, Y46G5A.4, K01G5.2, K03H1.2, C28H8.12, K04G7.11, C05B10.1, Y57G11A.2, E04A4.4, C52E4.3, T06E6.2, ZC404.3
BP	GO:0072511	divalent inorganic cation transport	0.15904	1	40	2	300	0.0025641	F39B2.7, W10C8.1
BP	GO:0030239	myofibril assembly	0.159926	1	137	12	1058	0.00139545	T25G3.3, F20G4.3, F52A8.4, F32B5.7, T09A5.12, C56C10.3, C32B5.16, C53B4.7, D2023.5, ZK563.4, ZK721.2, F08C6.7
BP	GO:0031032	actomyosin structure organization	0.159926	1	137	12	1058	0.00139545	T25G3.3, F20G4.3, F52A8.4, F32B5.7, T09A5.12, C56C10.3, C32B5.16, C53B4.7, D2023.5, ZK563.4, ZK721.2, F08C6.7
BP	GO:0003002	regionalization	0.161229	1	29	2	392	0.00492611	C08B11.1, C07H6.7
BP	GO:0070085	glycosylation	0.16129	1	87	6	702	0.00106923	F14B6.6, C10H11.3, M01A10.3, F39G3.1, F48E3.3, F48E3.1
BP	GO:0040001	establishment of mitotic spindle localization	0.163551	1	30	2	384	0.0045977	T05C12.6, M117.2
MF	GO:0008237	metallopeptidase activity	0.163978	1	137	14	1249	0.00150279	T23H4.3, F49B2.6, Y37D8A.13, Y56A3A.2, F09D12.2, ZC410.2, F09E8.6, R11H6.1, F47B8.6, K06A4.1, AC3.5, F40B5.3, F27D9.7, C53B7.7
BP	GO:0035556	intracellular signal transduction	0.164084	1	183	17	1221	0.00078064	F26H9.6, F59G1.5, F19H8.3, F56A8.7, R02F2.2, M02B7.5, F45E4.1, C28C12.10, C39F7.4, F22E12.2, C35C5.4, C52B11.3, Y34B4A.4, T25G12.4, R07B1.12, C14A11.7, F49E7.1
BP	GO:0000902	cell morphogenesis	0.164205	1	163	15	1173	0.00106037	T12F5.4, F11C3.3, ZK973.8, Y105E8A.5, T19B4.7, F59C6.7, EEED8.9, M03A1.1, C52E12.2, F26C11.2, ZC84.2, R13H4.1, T14G12.4, K07E3.8, F15A2.6
CC	GO:0005856	cytoskeleton	0.166568	1	165	17	1322	0.00110865	ZK1151.1, Y18D10A.20, F59E12.2, K07D8.1, C28H8.12, C54C6.2, H04J21.3, W07B3.2, F58A4.14, C09G9.6, W02A2.7, Y11D7A.14, F58G4.1, T10H10.1, K03E6.6, B0272.1, R02E12.4
MF	GO:0004180	carboxypeptidase activity	0.166947	1	31	4	1053	0.00860215	F41C3.5, Y71H2AR.2, F02D8.4, Y16B4A.2
MF	GO:0016853	isomerase activity	0.167902	1	55	4	627	0.0013468	K12D12.1, K07E8.7, R05D3.1, F21D5.1
BP	GO:0018991	oviposition	0.169811	1	305	48	2275	0.00101381	Y54E10A.16, T12F5.4, T21G5.5, F36A2.3, T08G11.5, F02E9.2, T23D8.6, F07A5.7, Y105E8A.6, M110.5, ZK1307.5, ZK945.3, Y110A2AL.14, Y51H7C.6, T08H4.3, ZK930.3, Y39A1A.22, C29E4.7, C34E10.7, C05D2.4, B0336.6, T07E3.5, C07H6.7, Y41C4A.10, C16A3.3, T04A8.6, T24A11.1, C46C2.1, R08C7.10, F23B2.5, F01G10.8, B0035.12, T10C6.12, F44C4.4, F29F11.1, F23B12.9, K12F2.2, C50H2.2, C18C4.10, C42D8.5, K08A8.2, T07D1.…
BP	GO:0031033	myosin filament assembly or disassembly	0.170574	1	126	11	1042	0.00152381	W06D4.1, Y110A7A.13, D2030.3, F07A5.7, F37B1.2, Y43H11AL.3, ZK353.7, R09E10.7, F45F2.3, F47F2.1, C14F5.3
BP	GO:0031034	myosin filament assembly	0.170574	1	126	11	1042	0.00152381	W06D4.1, Y110A7A.13, D2030.3, F07A5.7, F37B1.2, Y43H11AL.3, ZK353.7, R09E10.7, F45F2.3, F47F2.1, C14F5.3
BP	GO:0071688	striated muscle myosin thick filament assembly	0.170574	1	126	11	1042	0.00152381	W06D4.1, Y110A7A.13, D2030.3, F07A5.7, F37B1.2, Y43H11AL.3, ZK353.7, R09E10.7, F45F2.3, F47F2.1, C14F5.3
BP	GO:0006022	aminoglycan metabolic process	0.174458	1	40	2	316	0.0025641	R09D1.10, D2085.1
MF	GO:0030414	peptidase inhibitor activity	0.174876	1	62	4	577	0.00105764	F15D3.4, Y32G9A.4, C54D10.10, K11D12.7
MF	GO:0061134	peptidase regulator activity	0.174876	1	62	4	577	0.00105764	F15D3.4, Y32G9A.4, C54D10.10, K11D12.7
BP	GO:0051146	striated muscle cell differentiation	0.175234	1	139	12	1064	0.00135544	T25G3.3, H15N14.2, C27A12.9, F32B5.7, T09A5.12, C56C10.3, ZC101.2, R09E10.7, Y51A2D.19, C18A11.7, ZK721.2, F08C6.7
BP	GO:0055002	striated muscle cell development	0.175234	1	139	12	1064	0.00135544	T25G3.3, H15N14.2, C27A12.9, F32B5.7, T09A5.12, C56C10.3, ZC101.2, R09E10.7, Y51A2D.19, C18A11.7, ZK721.2, F08C6.7
BP	GO:0034641	cellular nitrogen compound metabolic process	0.175386	1	1277	358	4875	0.000665254	C04F1.3, F52B5.5, Y44E3A.2, K04F10.6, K07G5.6, F36A2.2, E01A2.2, C10G11.8, C48E7.11, W06D4.1, F23C8.9, D2030.6, F47G4.7, ZC123.3, D1081.2, T22C1.10, Y48G1C.6, C36F7.1, F56G4.5, W10D5.1, Y39G10AL.3, ZC247.3, T28F2.4, F22D6.3, K02B12.1, C48B6.6, T23D8.5, ZK524.3, Y53C10A.12, C45E1.1, R13H8.1, Y105E8A.17, F43G9.11, C50F2.3, Y52B11A.10, T01G9.5, Y87G2A.5, Y110A7A.3, F53G12.1, F52F12.6, R06C7.5, C17D1…
BP	GO:0065008	regulation of biological quality	0.17618	1	223	19	1198	0.000646386	F56G4.5, Y54E10A.3, F57B10.11, C52E12.2, C35D10.10, F54D8.3, F01D4.4, F42G8.4, R11A8.5, LLC1.3, JC8.10, F42G8.7, K06A4.3, Y45G12C.2, C18C4.10, C01B7.6, F32D8.6, F59F5.6, C54D1.4
BP	GO:0019222	regulation of metabolic process	0.176602	1	808	160	3371	0.000527562	C04F1.3, K04G2.7, Y44E3B.1, F26B1.7, T12F5.4, ZC123.3, Y47G6A.6, K05C4.6, C32F10.6, F54A5.1, K02B12.1, B0414.7, C45E1.1, D1081.8, Y74C9A.4, T20F5.3, F57B10.1, F26E4.4, F52B5.6, B0286.4, K08F8.6, K06A1.1, Y38E10A.6, C04A2.1, ZK546.13, C07E3.1, W01D2.2, E02H1.7, Y53C12C.1, F08B1.1, ZK1248.10, C47G2.2, Y53C12B.5, F54C9.1, F40H3.4, R06F6.1, D2089.2, Y48C3A.12, F42G2.6, F35D2.5, T09A5.8, Y43H11AL.1, W…
BP	GO:0007338	single fertilization	0.176941	1	45	3	517	0.0020202	C36E8.5, Y47D3A.29, C26B2.1
MF	GO:0016758	transferase activity, transferring hexosyl groups	0.177362	1	128	9	841	0.000738189	C10H11.4, M01A10.3, F59E12.13, C35A5.2, K02E11.4, F39G3.1, Y49C4A.8, F48F7.3, F01E11.1
BP	GO:0051301	cell division	0.181277	1	185	21	1514	0.000998825	K06A5.2, C25A1.9, F26E4.8, Y71F9B.5, T01G9.5, B0025.2, Y34D9A.4, M01A10.3, C45G3.1, K02C4.4, K02F6.7, C18E9.3, Y110A2AL.14, T07F8.3, T09A5.10, F56C9.1, Y17G9B.3, C39E9.14, T04C12.5, C25D7.6, Y59A8A.1
BP	GO:0055001	muscle cell development	0.182268	1	140	12	1066	0.00133607	T25G3.3, H15N14.2, C27A12.9, F32B5.7, T09A5.12, C56C10.3, ZC101.2, F22B3.1, C27H6.4, F47F2.1, ZK721.2, F08C6.7
MF	GO:0005083	small GTPase regulator activity	0.189872	1	72	5	691	0.00195618	Y106G6G.2, Y57G11C.10, C28C12.10, F32F2.1, C14A11.3
BP	GO:0006807	nitrogen compound metabolic process	0.190164	1	1320	371	4928	0.000646725	C04F1.3, F52B5.5, Y44E3A.2, K07G5.6, T01A4.1, Y54E5B.3, R05D11.1, C32F10.2, C41D11.8, M01E5.5, F43G9.12, W05B5.3, F47G4.7, F36F2.5, D1081.2, H26D21.1, C15C6.4, K07G5.2, F30F8.8, H15N14.1, F39H2.3, F14B4.3, F56H1.2, C37A2.4, Y71F9AL.13, ZK909.4, K02F2.2, F25H2.13, F02E9.2, ZK993.1, D1081.8, C50F2.3, K10C3.6, M01E5.6, Y105E8A.12, W10C8.2, T01H8.2, F26H9.6, R06C7.5, W03F11.1, R06C1.1, C41G7.5, Y105E…
BP	GO:0007097	nuclear migration	0.191565	1	45	3	536	0.0020202	K01G5.7, C54C6.2, C17H12.1
BP	GO:0007413	axonal fasciculation	0.193156	1	63	4	591	0.00204813	F10G8.4, F42H11.2, R13A5.5, F54G8.3
CC	GO:0005938	cell cortex	0.194565	1	59	4	625	0.00233781	C43E11.8, T19E10.1, M110.5, Y76A2B.1
BP	GO:0007265	Ras protein signal transduction	0.19544	1	51	3	488	0.00156863	Y73B6A.5, F13B9.5, F13E6.6
BP	GO:0007281	germ cell development	0.195589	1	122	18	1851	0.00243869	D2030.6, C03C11.2, F26A3.3, C41G7.1, T21E12.4, ZK1127.1, ZK1307.5, C04H5.6, M03A1.1, K09E4.1, Y46G5A.4, F37C12.1, Y116A8C.32, T11G6.8, Y43E12A.1, T10G3.6, T06E6.2, ZC404.3
BP	GO:0012501	programmed cell death	0.198571	1	111	10	1074	0.0014742	R06A10.2, R13H8.1, ZK524.1, F46F11.5, C32D5.9, R06F6.1, C48B4.4, Y116F11A.6, F41E6.13, F13B9.8
BP	GO:0042981	regulation of apoptosis	0.198654	1	33	2	398	0.00568182	ZK909.4, Y43C5A.6
BP	GO:0044255	cellular lipid metabolic process	0.199072	1	201	21	1440	0.00104478	C25A1.5, Y71F9B.9, Y52B11A.8, T08B2.7, F08A8.1, F55A12.3, W09B6.1, K08F8.1, B0464.4, C29E4.10, W03G1.6, W03G1.7, T25B9.7, F58F9.7, T13F2.1, C49A9.8, R09B5.6, W06D12.3, F35C8.5, F59F4.4, F13B9.5
BP	GO:0040023	establishment of nucleus localization	0.200201	1	46	3	537	0.00193237	C36E8.5, C29E4.8, K08E7.3
BP	GO:0051647	nucleus localization	0.200201	1	46	3	537	0.00193237	C36E8.5, C29E4.8, K08E7.3
BP	GO:0010468	regulation of gene expression	0.200236	1	728	140	3236	0.000551718	C04F1.3, K04G2.7, M05B5.5, R09B3.5, F43G9.12, K05C4.6, D1081.2, Y48G1C.6, Y48G8AL.11, C27C7.3, B0414.7, F32H2.1, R13H8.1, K10C3.6, C41G7.5, W04A8.7, C55B7.9, M106.1, F21D12.1, K12H6.1, F28B12.2, C07E3.1, F33H1.1, F09E5.15, T07D4.3, F43E2.4, C07E3.5, Y53C12B.5, F18A11.1, R06F6.1, C26D10.1, Y38E10A.19, T09A5.8, T08H4.3, W09B6.2, C56E6.2, K10G6.1, F28C6.1, C48D5.1, Y55D5A.5, R05D3.11, K02F3.4, C30A5…
MF	GO:0016298	lipase activity	0.204053	1	47	4	774	0.00277521	Y110A7A.7, R05D11.9, Y49E10.18, F25A2.1
CC	GO:0044430	cytoskeletal part	0.204725	1	147	11	963	0.000838692	ZK1151.1, ZK524.1, M106.5, Y48A6B.11, C28H8.12, F43D9.1, C07G1.4, F38H4.9, K12F2.2, R13H4.1, T22E5.5
MF	GO:0015399	primary active transmembrane transporter activity	0.214548	1	70	6	911	0.00289855	ZK484.2, Y49E10.11, F22E10.1, F42E11.1, F14F4.3, T21E8.2
MF	GO:0015405	P-P-bond-hydrolysis-driven transmembrane transporter activity	0.214548	1	70	6	911	0.00289855	ZK484.2, Y49E10.11, F22E10.1, F42E11.1, F14F4.3, T21E8.2
BP	GO:0046488	phosphatidylinositol metabolic process	0.214812	1	26	2	515	0.00307692	Y38E10A.7, F17H10.1
MF	GO:0004857	enzyme inhibitor activity	0.215775	1	66	4	594	0.000932401	F15D3.4, K11D12.13, Y43F8B.3, C04F5.1
CC	GO:0000785	chromatin	0.219872	1	69	3	411	0.000852515	E03A3.4, Y55B1BR.3, F54C8.2
MF	GO:0004674	protein serine/threonine kinase activity	0.220293	1	347	31	1451	0.000533058	ZK524.4, C09D1.1, C09D4.3, W09C5.5, F52F12.3, F23C8.8, C29H12.5, D1044.8, Y47D3A.16, T17A3.8, F42G8.3, ZK354.6, ZC416.4, T13H10.1, C08F8.6, T07A9.3, C46C2.1, F18F11.5, K07A9.2, B0218.3, F57F5.5, C24G6.2, Y60A3A.12, K08B12.5, D1053.4, F19C6.1, F46G11.3, K04C1.5, F59F3.1, T01C8.1, M79.1
CC	GO:0005887	integral to plasma membrane	0.224055	1	107	6	662	0.000881679	Y71F9AR.1, C15F1.3, F36H1.4, Y55F3C.3, F44A2.2, C05D9.3
BP	GO:0006457	protein folding	0.229477	1	69	6	942	0.0029838	Y105E8B.8, Y47H9C.5, T05C12.7, F54A3.3, ZK520.5, D1009.2
BP	GO:0008038	neuron recognition	0.230288	1	67	4	602	0.00180914	T12F5.4, T21G5.5, F54D8.6, R05D3.7
BP	GO:0071844	cellular component assembly at cellular level	0.230842	1	273	26	1447	0.000565611	F39B2.4, M01A10.2, Y110A7A.13, T10B11.6, C27A12.9, D2030.3, D1007.4, M04C9.5, K06A1.5, F22B5.7, Y43H11AL.3, ZK353.7, ZK1010.3, F11A10.7, Y51H4A.3, ZC518.2, ZK381.4, F56B3.10, C50F4.5, F25B3.1, T04H1.9, ZK563.4, F13C5.6, C02H7.1, ZK721.2, C33G3.1
CC	GO:0016023	cytoplasmic membrane-bounded vesicle	0.231573	1	50	4	771	0.00408163	C08G5.4, R12A1.2, F58G11.6, C05E11.1
BP	GO:0010876	lipid localization	0.231768	1	396	57	2260	0.000652091	F26E4.6, K09H9.6, T04D3.2, Y6B3B.10, Y47G6A.23, R05F9.5, Y38E10A.3, F54C9.9, F37B12.3, W01C9.4, C46E10.9, F14D2.4, F46C5.6, K05F1.3, F54H5.3, F21H12.6, Y82E9BR.14, Y55D5A.5, F56F11.3, F09G8.4, B0393.2, C18H2.1, F52B11.2, F25H8.1, ZC518.1, T21D12.3, F22B3.1, ZK1251.6, C04G2.5, C24F3.1, F07C3.4, Y50E8A.12, C33G8.9, T28F12.2, Y45G12C.2, ZC302.1, F59E11.5, C14A6.6, K07C6.4, T21C9.11, C05E11.1, C15B12…
BP	GO:0006511	ubiquitin-dependent protein catabolic process	0.233156	1	66	7	1176	0.002331	F09D1.1, F59E12.6, C08B11.1, K08E7.7, F56B3.12, ZK856.1, C15H11.7
BP	GO:0019941	modification-dependent protein catabolic process	0.233156	1	66	7	1176	0.002331	F09D1.1, F59E12.6, C08B11.1, K08E7.7, F56B3.12, ZK856.1, C15H11.7
BP	GO:0043632	modification-dependent macromolecule catabolic process	0.233156	1	66	7	1176	0.002331	F09D1.1, F59E12.6, C08B11.1, K08E7.7, F56B3.12, ZK856.1, C15H11.7
CC	GO:0005813	centrosome	0.236379	1	41	2	371	0.00121951	Y79H2A.11, F58A4.8
BP	GO:0048646	anatomical structure formation involved in morphogenesis	0.236753	1	212	23	1547	0.00120719	T25G3.3, Y54E10BR.4, F46F11.1, T09B4.10, T23D8.1, C44B7.3, F37B1.2, F43E2.4, F35D11.11, W03C9.7, ZK353.7, B0464.4, C13G5.1, R09E10.7, F55G1.11, T25F10.5, C50F4.7, ZC487.1, C39E6.4, K04G11.2, F55D10.1, F46H6.2, C02B8.4
BP	GO:0008037	cell recognition	0.241225	1	68	4	606	0.00175593	T12F5.4, T21G5.5, F54D8.6, R05D3.7
BP	GO:0006952	defense response	0.244263	1	75	4	565	0.00108108	R13H8.1, C07G2.2, F55G1.10, F08G5.6
BP	GO:0030421	defecation	0.248072	1	36	2	425	0.0015873	M60.5, C02H7.3
BP	GO:0022607	cellular component assembly	0.25093	1	276	26	1452	0.00055336	F39B2.4, M01A10.2, Y110A7A.13, T10B11.6, F52A8.4, T01G9.6, T23D8.6, F32A5.6, F10G7.4, Y43H11AL.3, C52E12.2, Y79H2A.11, ZK328.2, D2096.8, C01B10.5, Y57G11A.2, F42C5.9, F20D12.3, F26D2.2, F25B3.1, T04H1.9, ZK563.4, F13C5.6, C02H7.1, ZK721.2, C33G3.1
CC	GO:0031226	intrinsic to plasma membrane	0.251558	1	110	6	672	0.000834028	C18E3.8, C40A11.7, F36H1.4, Y55F3C.3, K11C4.3, C05D9.3
BP	GO:0055085	transmembrane transport	0.252048	1	415	52	2040	0.000745009	Y53H1C.1, ZK484.2, H28O16.1, F43G9.3, C33F10.12, B0495.4, K02A2.3, K05F1.6, T09F3.2, T12C9.3, DH11.3, T01H3.3, F35G12.10, F55H2.2, C34C12.8, Y48A6B.6, Y39E4B.5, Y4C6B.5, C48A7.1, C30H6.6, C17H12.14, C49A9.3, D1046.4, Y55F3C.3, R13A1.2, ZK6.8, R07B7.1, Y97E10B.7, C18C4.2, F12F3.1, T02B11.6, Y39D8A.1, F17C11.12, C13C4.6, R10D12.1, B0554.5, C44C10.3, C54D2.5, C15B12.7, C54D1.1, F53B1.8, K09E9.1, K05…
BP	GO:0006139	nucleobase, nucleoside, nucleotide and nucleic acid metabolic process	0.252468	1	1154	309	4657	0.0006734	ZC308.1, C16C2.1, K04F10.6, F36A2.2, R05D11.1, Y110A7A.4, R06C7.3, F23C8.9, D2030.6, K05C4.6, K10D3.3, T22C1.10, T21G5.5, C32F10.6, F30F8.8, Y39G10AL.3, ZC247.3, C06A5.11, F54A5.1, F22D6.3, C43E11.2, F25H2.5, Y54E10A.15, C45E1.1, F02E9.2, F32H2.1, D1081.8, F43G9.11, B0019.2, K07A1.12, F37E3.1, W02D3.8, F52F12.6, R06C7.5, Y39G10AR.14, C41G7.5, Y105E8B.5, T20F5.3, F57B10.1, H06O01.2, D2030.2, T19B4…
MF	GO:0016773	phosphotransferase activity, alcohol group as acceptor	0.252854	1	418	49	1933	0.000527807	B0207.4, C10H11.9, C36B1.10, ZC581.7, Y71F9B.7, Y54E10BL.6, Y105E8B.3, Y106G6E.6, Y106G6D.4, M04C9.5, F08B1.2, Y17G7B.10, F31E3.2, F57B9.8, K04G7.4, W03A5.1, T17A3.8, F42G8.4, F44D12.2, K09B11.1, ZK896.8, C07G1.3, Y38H8A.3, Y73B6A.5, Y43D4A.6, C04G2.2, F18F11.5, B0001.4, F19B6.1, B0240.3, DC2.7, K09H11.1, F55C5.7, C24G6.2, F09G2.1, T25E12.4, F35H12.4, F47F2.1, R07A4.4, T20F7.3, F39F10.2, F46C3.1,…
BP	GO:0007018	microtubule-based movement	0.253893	1	48	2	344	0.00177305	C41G7.2, M04C9.5
BP	GO:0032535	regulation of cellular component size	0.254037	1	45	2	361	0.0010101	C05D11.4, B0024.14
BP	GO:0034645	cellular macromolecule biosynthetic process	0.256283	1	967	250	4384	0.000779341	C27A12.5, F52B5.5, C16C2.1, M05B5.5, Y110A7A.16, R05D11.1, C32F10.2, Y52B11A.9, C44E4.1, ZC123.3, K05C4.6, D1081.2, Y48G1C.6, C32F10.6, F30F8.8, W10D5.1, F54A5.1, F22D6.3, W02D3.9, ZK524.3, ZK909.4, C45E1.1, F02E9.2, C09D4.5, B0019.2, F53G12.1, Y74C9A.4, B0041.4, B0261.5, ZC434.5, C25A1.11, F52B5.6, F59E12.13, C30G12.7, F29C12.4, F21D12.1, ZC204.2, T12C9.6, K06A1.4, ZK546.13, EEED8.1, K12H6.3, T1…
BP	GO:0033057	multicellular organismal reproductive behavior	0.258593	1	324	49	2300	0.000917326	C26C6.2, F46A9.4, C24A11.9, ZC247.3, Y105E8B.1, C37A5.9, F07A5.7, C01H6.5, B0207.6, F37B12.1, ZK546.13, C44B7.3, Y110A2AL.14, F47F6.1, F59A6.1, W03C9.4, F27E5.2, C28A5.3, F30H5.1, ZK632.13, C30A5.7, F35G12.10, ZK1098.7, Y41C4A.10, Y37D8A.1, Y71H2B.3, F25H8.6, F09E8.7, K04D7.1, F23B2.5, F36H1.4, F28C1.2, T28F12.3, F23B12.9, K04A8.6, F07B10.1, Y113G7B.18, F16B3.1, T20B3.2, Y50E8A.4, C31H2.2, F33C8.…
BP	GO:0010557	positive regulation of macromolecule biosynthetic process	0.259186	1	68	3	447	0.000877963	F19B10.9, K02F3.4, F29C4.1
BP	GO:0006464	protein modification process	0.259858	1	609	106	2914	0.000707588	K07A1.9, C01H6.9, Y39G10AR.3, T21E3.1, ZC581.1, Y105E8B.8, Y71F9AL.2, F21F3.2, F54C1.5, H25P06.2, ZK973.3, R06C1.1, F33E2.2, C34B2.3, T20F10.1, Y105E8B.3, F59A3.8, K06A5.7, M04C9.5, C09D8.1, C27D6.11, F22E5.3, Y51H1A.5, C29H12.5, C14A4.3, C34C6.5, ZC239.7, F44G4.8, B0495.2, M176.6, F35H8.7, F58A4.10, Y79H2A.11, Y39A1C.2, Y111B2A.15, Y55D5A.5, T20B6.1, T19C3.8, K08E3.7, C15H7.3, F45H7.4, D2045.7, …
BP	GO:0048522	positive regulation of cellular process	0.266965	1	147	10	928	0.000745504	R13H8.1, B0261.2, T24B8.6, T08H4.3, Y47D3B.7, ZK637.8, Y41C4A.14, T04B2.2, C54D1.6, T14E8.3
BP	GO:0007588	excretion	0.267911	1	38	2	427	0.00142248	M60.5, C02H7.3
BP	GO:0051716	cellular response to stimulus	0.269623	1	731	140	3274	0.000622154	F10G8.7, C16C2.2, Y106G6G.2, F52A8.6, T10B11.2, Y34D9A.2, F55C7.7, F56A6.2, K07G5.1, K12C11.4, C16C2.3, C12C8.1, F52F12.3, F16C3.1, B0025.1, D2030.9, D2005.5, ZK669.1, C18A3.6, R06F6.8, ZK675.2, Y54G11B.1, F54C9.10, EEED8.9, C18D1.3, T05C12.6, C04A2.3, ZK970.8, T24F1.1, C32D5.9, T23G7.1, Y48B6A.6, F59E12.5, F45E10.1, F35D2.5, B0495.2, K07D4.7, K12H4.8, R151.6, Y47D3A.4, F17C8.1, ZK632.8, Y56A3A.2…
BP	GO:0051186	cofactor metabolic process	0.270198	1	94	5	635	0.000915122	Y87G2A.2, C01G12.5, C17C3.1, F53C11.3, F02C12.2
BP	GO:0006644	phospholipid metabolic process	0.273098	1	59	4	716	0.00233781	B0491.1, M110.7, Y75B8A.24, ZC506.3
BP	GO:0006650	glycerophospholipid metabolic process	0.274582	1	30	2	532	0.00229885	Y38E10A.7, C09B8.1
BP	GO:0009891	positive regulation of biosynthetic process	0.275146	1	69	3	455	0.000852515	F19B10.9, K02F3.4, F29C4.1
BP	GO:0031328	positive regulation of cellular biosynthetic process	0.275146	1	69	3	455	0.000852515	F19B10.9, K02F3.4, F29C4.1
MF	GO:0008134	transcription factor binding	0.27526	1	33	2	490	0.00189394	C34E10.5, C54D1.6
MF	GO:0005085	guanyl-nucleotide exchange factor activity	0.276842	1	39	2	427	0.00269906	Y105E8A.24, F25B3.3
BP	GO:0019098	reproductive behavior	0.27723	1	326	49	2305	0.000906088	C26C6.2, F46A9.4, C24A11.9, ZC247.3, T28F2.5, F55C7.7, C30F12.1, T23D8.1, ZK1127.5, F37B12.1, ZK546.13, C44B7.3, Y110A2AL.14, F47F6.1, F59A6.1, W03C9.4, F27E5.2, C28A5.3, F30H5.1, ZK632.13, C30A5.7, F35G12.10, ZK1098.7, Y41C4A.10, Y37D8A.1, Y71H2B.3, F25H8.6, F09E8.7, K04D7.1, F23B2.5, F36H1.4, F28C1.2, T28F12.3, K04A8.6, Y51A2D.15, Y113G7B.18, C51E3.7, C30G7.1, Y50D4C.4, C05C8.2, F11C1.6, F48C11…
MF	GO:0016829	lyase activity	0.277239	1	87	4	534	0.000801925	B0205.6, F17C8.1, T01C2.1, T13C5.5
BP	GO:0001703	gastrulation with mouth forming first	0.283665	1	45	2	387	0.0020202	ZK1151.1, T17A3.8
MF	GO:0016757	transferase activity, transferring glycosyl groups	0.285072	1	149	11	1023	0.000725558	Y71F9AL.18, T24D1.4, Y73E7A.7, K08F8.3, Y110A2AL.14, F56B3.7, C03E10.4, F10D2.2, Y5H2B.1, C17G1.3, T07C5.1
BP	GO:0009059	macromolecule biosynthetic process	0.285549	1	970	251	4407	0.000776654	C27A12.5, F52B5.5, C16C2.1, C53H9.1, F46F11.2, ZK858.7, Y48G1C.5, F26B1.7, F14B6.4, Y47G6A.6, D1081.2, K10D3.3, T05F1.3, F30F8.8, W10D5.1, T09B4.1, F22D6.3, F14B6.6, K02B12.1, Y71F9AL.13, Y53C10A.12, F02E9.2, Y48G8AL.8, B0019.2, K07A1.12, F52F12.6, B0041.4, Y37H9A.5, C41G7.5, Y37E3.3, F37D6.6, F45C12.15, Y48C3A.10, B0286.4, F49E12.6, R06F6.6, T12C9.6, R06A4.7, K06A1.1, K12H6.1, K12H6.3, T14B4.2, …
BP	GO:0046486	glycerolipid metabolic process	0.288197	1	31	2	534	0.00215054	Y38E10A.7, C09B8.1
MF	GO:0016779	nucleotidyltransferase activity	0.288512	1	64	4	685	0.00198413	F53A3.2, W06E11.1, T14G10.1, C25F9.2
BP	GO:0043412	macromolecule modification	0.289893	1	644	121	3157	0.000801754	Y47G6A.5, K03E5.3, C01H6.9, Y39G10AR.3, T21E3.1, ZC581.1, Y105E8B.8, Y71F9AL.2, F21F3.2, F54C1.5, H25P06.2, ZK973.3, R06C1.1, F33E2.2, T08G11.4, F39H11.2, C03D6.3, T09B4.10, F26A3.4, K06A5.7, W03F11.4, ZK20.2, F59G1.5, ZK930.1, C14A4.13, F52C6.12, F59E10.2, ZK430.8, R09D1.12, F52H3.2, M176.7, T05A7.6, F59A6.1, T05A7.11, Y53F4B.1, F58A4.10, F54C8.4, C56G2.5, F31E3.2, Y79H2A.11, T27E9.3, Y22D7AR.12…
BP	GO:0044085	cellular component biogenesis	0.29027	1	308	35	1786	0.000613393	W04C9.4, F16D3.4, T25G3.3, M04F3.5, F20G4.3, F55C7.7, D2030.3, W04A8.4, F59C6.7, C09D8.1, K06A1.5, F10E7.5, F35D11.11, C32D5.9, E02H1.1, ZK1127.11, Y111B2A.18, F45G2.9, C38D4.9, F42G8.4, W02A2.6, T23F6.4, Y73B6BL.9, F09E8.3, ZC518.2, F23B2.4, C50F4.13, T10C6.12, K07C5.1, F32F2.1, C05E11.1, C14F5.3, Y41G9A.1, F46F6.4, F08C6.7
MF	GO:0003676	nucleic acid binding	0.290462	1	1076	297	4728	0.000755598	K04G2.7, W05H12.2, Y105E8A.23, T08B2.5, ZK858.7, F52F12.4, C41D11.8, T12F5.4, F28B3.7, F43G9.12, T02E1.3, ZC123.3, C15C6.4, T21G5.5, F56G4.5, W10D5.1, F26E4.10, F54A5.1, T23D8.5, Y71F9AL.13, C27C7.3, Y53C10A.12, F02E9.2, D1081.8, C55C2.1, C32F10.5, Y48G8AL.10, F39H2.2, Y47G6A.20, C17D12.2, F52B5.3, C41G7.5, W06H12.1, F36F2.3, F57B10.6, T23G11.3, K04G2.1, Y40B1A.4, F15C11.1, T23H2.3, Y67A6A.2, C43…
CC	GO:0031988	membrane-bounded vesicle	0.29346	1	54	4	797	0.00349406	Y25C1A.5, T10H9.4, C05E11.1, C42D8.2
CC	GO:0015630	microtubule cytoskeleton	0.302156	1	97	6	780	0.00128866	F32H2.3, Y39G10AR.12, T28D6.2, F10E9.8, C44B11.3, T28F3.6
MF	GO:0008238	exopeptidase activity	0.302978	1	39	4	1086	0.00539811	R05H10.7, F01F1.9, F02D8.4, R57.1
CC	GO:0070013	intracellular organelle lumen	0.304571	1	147	12	1141	0.000838692	K02B12.8, C55B7.9, F49E12.6, Y48C3A.17, F10G7.4, C04A2.3, ZK1236.3, F21H11.3, C26B2.6, T23F6.4, F33D4.8, C30G7.1
BP	GO:0016052	carbohydrate catabolic process	0.306144	1	51	2	370	0.00235294	F47G4.3, C08H9.7
BP	GO:0007610	behavior	0.307962	1	440	67	2478	0.000693725	C16C2.2, T01G9.4, ZC247.3, Y105E8B.1, Y47G6A.20, R06C7.5, C01G8.9, T23D8.6, Y105E8A.6, H41C03.1, T01B7.7, C52E12.3, K07E8.3, C01F1.3, T01D1.2, ZK675.1, F07F6.6, C29H12.5, F30H5.1, F17C8.1, T20G5.6, B0336.6, F35G12.10, F01F1.12, ZK512.6, Y49E10.3, Y47D3B.1, F11H8.1, B0496.7, F25H8.6, F32E10.1, ZK809.4, ZK897.1, R02D3.5, W08D2.4, F29C4.1, T11B7.4, B0035.12, B0240.3, B0348.4, T10C6.12, C50H2.3, Y113…
CC	GO:0005815	microtubule organizing center	0.309738	1	49	2	384	0.00085034	Y79H2A.11, Y49E10.14
BP	GO:0060255	regulation of macromolecule metabolic process	0.309877	1	767	146	3314	0.000520832	C04F1.3, K04G2.7, Y65B4BR.4, C48E7.11, C55B7.5, F36F2.5, ZC123.3, Y47G6A.6, T23D8.3, C37A2.4, T19B4.5, B0414.7, C45E1.1, ZK993.1, F52F12.6, F37D6.1, T23D8.6, Y71F9B.10, F10G7.2, K06A1.1, Y38E10A.6, ZK546.13, F19B10.9, R166.1, Y53C12C.1, C04A2.3, T24B8.6, T01D1.4, F54C9.1, R53.3, C18A3.8, C34C6.5, F42G2.6, B0286.5, T24H10.1, W09B6.2, T05C1.4, W07G1.3, F27E5.2, C34E10.7, C07H6.5, F57B9.2, K02F3.4, …
BP	GO:0009451	RNA modification	0.315474	1	33	2	538	0.00378788	C10F3.5, R08E5.1
MF	GO:0004672	protein kinase activity	0.315682	1	360	31	1481	0.000495203	ZK524.4, C09D1.1, B0205.7, Y54E10BL.6, H05L14.1, F39H11.3, C29H12.5, W03A5.1, F26A1.3, ZK632.3, W03G1.6, ZC416.4, C07G1.3, C49C3.10, Y105C5B.2, C49H3.1, K11E8.1, F32E10.5, C12D8.10, DC2.7, T10H9.2, Y39H10A.7, K08B12.5, F20D6.5, D1053.4, B0302.1, ZC504.4, F58A3.2, C04A11.3, T01C8.1, M79.1
BP	GO:0006629	lipid metabolic process	0.316496	1	312	40	2012	0.00109242	C25A1.5, Y65B4BR.1, Y6B3B.5, C31H5.6, K09H9.6, R13H8.1, K10C3.6, Y52B11A.8, C48E7.10, C33C12.3, T05H10.7, T24H7.5, ZK1320.4, R05D3.4, F56F11.3, B0464.4, R107.1, Y49E10.18, M88.1, K08B4.3, R10H10.1, F11E6.5, T28F3.5, C09G4.1, Y54G2A.45, Y69A2AL.2, C08F11.8, T13F2.1, R04B5.9, F10D2.6, C44H9.1, Y75B12B.6, T06E8.1, T25E12.4, K08B12.1, F14H8.1, T09B9.3, C52B9.7, F38E9.1, K05B2.4
CC	GO:0043233	organelle lumen	0.32575	1	149	12	1147	0.000816252	K02B12.8, F37D6.6, K08F8.6, C18E9.3, F10G7.1, C14A4.4, Y56A3A.4, Y111B2A.13, Y69A2AR.30, Y66H1A.4, T21D12.3, T10B5.6
BP	GO:0000226	microtubule cytoskeleton organization	0.326143	1	118	10	1151	0.00130378	C26C6.2, R07G3.1, W10C6.1, T09A5.10, C07H6.5, F10E9.8, C14B9.4, H34C03.1, C08F8.1, C39E6.4
BP	GO:0009165	nucleotide biosynthetic process	0.326162	1	116	9	1050	0.00149925	T04D3.4, K07A12.3, F10F2.2, F35G12.10, Y49E10.11, F35H10.4, Y55H10A.1, F15A8.5, ZK455.2
BP	GO:0051603	proteolysis involved in cellular protein catabolic process	0.329676	1	71	7	1228	0.00201207	Y106G6H.12, F45E12.3, F07A11.4, F35G12.9, C52D10.6, F38B7.5, E01B7.1
BP	GO:0031325	positive regulation of cellular metabolic process	0.33002	1	73	3	478	0.000761035	F19B10.9, R13F6.9, K07A9.2
MF	GO:0003774	motor activity	0.3347	1	45	2	432	0.0030303	Y11D7A.14, T18D3.4
BP	GO:0006754	ATP biosynthetic process	0.335039	1	55	4	833	0.003367	Y105E8A.12, R10E11.8, C09H5.2, F20B6.2
CC	GO:0015629	actin cytoskeleton	0.341183	1	47	2	423	0.00185014	M106.5, F46C3.3
BP	GO:0044257	cellular protein catabolic process	0.342802	1	72	7	1229	0.00195618	Y106G6H.12, F45E12.3, F07A11.4, C52D10.7, H34C03.2, F38B7.5, E01B7.1
MF	GO:0022804	active transmembrane transporter activity	0.347952	1	159	14	1284	0.000955338	W04C9.1, Y63D3A.8, M01G5.5, K08E5.2, Y59H11AR.2, Y49A3A.2, F32D8.6, T21E8.3, F14D12.5, R03E9.3, T14F9.1, F22E10.3, F31F6.6, T21E8.2
BP	GO:0048565	digestive tract development	0.351258	1	46	2	439	0.00193237	R05D11.3, F44B9.6
BP	GO:0055123	digestive system development	0.351258	1	46	2	439	0.00193237	R05D11.3, F44B9.6
BP	GO:0006793	phosphorus metabolic process	0.357804	1	521	90	2875	0.000767754	Y18D10A.5, Y47G6A.5, T01H8.1, Y39G10AR.3, F54A5.3, ZC581.1, Y71F9AL.2, B0414.7, C35E7.10, F55H12.5, C09D4.3, Y92H12A.1, F23C8.7, Y106G6E.6, T25G3.4, B0207.1, F47B3.7, ZK20.2, C17G10.4, Y39G8B.5, T13H5.1, K06A1.6, C34C6.5, Y81G3A.3, C26D10.4, T05C12.1, C56G2.5, F54E7.7, R01H10.6, H06I04.5, K06H7.8, ZK757.2, B0336.1, F43C1.2, F54F12.1, F57B9.8, C24A1.3, R151.4, K11H3.1, C05D2.1, C29F9.7, B0285.1, F…
BP	GO:0006796	phosphate metabolic process	0.357804	1	521	90	2875	0.000767754	Y18D10A.5, Y47G6A.5, T01H8.1, Y39G10AR.3, F54A5.3, ZC581.1, Y71F9AL.2, B0414.7, C35E7.10, F55H12.5, C09D4.3, Y92H12A.1, F23C8.7, Y106G6E.6, T25G3.4, B0207.1, F47B3.7, ZK20.2, C17G10.4, Y39G8B.5, T13H5.1, K06A1.6, C34C6.5, Y81G3A.3, C26D10.4, T05C12.1, C56G2.5, F54E7.7, R01H10.6, H06I04.5, K06H7.8, ZK757.2, B0336.1, F43C1.2, F54F12.1, F57B9.8, C24A1.3, R151.4, K11H3.1, C05D2.1, C29F9.7, B0285.1, F…
BP	GO:0046034	ATP metabolic process	0.36045	1	57	4	836	0.00313283	Y105E8A.12, C34E10.6, C02E7.1, F20B6.2
BP	GO:0007267	cell-cell signaling	0.360549	1	96	4	557	0.000657895	C16C2.2, JC8.10, F54F3.1, C23H4.1
BP	GO:0019637	organophosphate metabolic process	0.367422	1	66	4	745	0.0018648	C07E3.9, B0334.8, D2085.6, ZC506.3
BP	GO:0015672	monovalent inorganic cation transport	0.367446	1	173	13	1140	0.000940987	ZK770.1, C24G7.4, Y57A10A.10, F35G12.10, T23G5.3, C43F9.6, F44A2.2, F55C5.3, F52E1.10, T23B12.6, R04F11.2, C15H9.1, F08B12.3
BP	GO:0006396	RNA processing	0.371032	1	125	6	699	0.000516129	F52H3.2, C50C3.6, C16A3.3, H24K24.4, R08E5.3, T01C3.7
BP	GO:0007399	nervous system development	0.38037	1	175	13	1140	0.000722496	K02B12.4, Y71G12B.20, T21G5.5, F46A9.6, C09D8.1, C34E10.7, ZK1128.5, C53D6.2, F53B2.6, C10E2.3, R11G1.4, C37E2.4, C47C12.3
BP	GO:0006836	neurotransmitter transport	0.384274	1	39	2	537	0.00134953	F15D3.1, F35C8.4
BP	GO:0034637	cellular carbohydrate biosynthetic process	0.389775	1	37	2	568	0.0015015	K08F8.1, W03G1.6
BP	GO:0051094	positive regulation of developmental process	0.390044	1	61	2	383	0.0010929	T26A8.4, K08B4.1
BP	GO:0030259	lipid glycosylation	0.400312	1	61	3	608	0.0010929	C10H11.4, C07A9.6, B0310.5
BP	GO:0034404	nucleobase, nucleoside and nucleotide biosynthetic process	0.401137	1	124	10	1172	0.00157356	T04D3.4, K07A12.3, C34E10.6, F10F2.2, T07C4.1, Y69A2AR.18, H06H21.10, C09H5.2, F38B6.4, ZK455.2
BP	GO:0034654	nucleobase, nucleoside, nucleotide and nucleic acid biosynthetic process	0.401137	1	124	10	1172	0.00157356	T04D3.4, K07A12.3, C34E10.6, F10F2.2, T07C4.1, Y69A2AR.18, H06H21.10, C09H5.2, F38B6.4, ZK455.2
CC	GO:0005576	extracellular region	0.404655	1	154	13	1272	0.00101859	ZK75.1, ZK1290.12, T21D11.1, M04D8.3, H10E21.4, K07D8.1, Y57G11C.24, F13B12.5, F49E11.10, W08D2.1, W09D12.1, M03E7.4, T27B7.3
CC	GO:0005634	nucleus	0.408186	1	969	205	3827	0.000488277	B0414.2, F45H11.2, C55B7.8, Y37E3.4, R09B3.5, T12F5.4, F39H2.4, T02E1.3, W10D5.1, T23H2.1, Y47G6A.12, C25A1.2, Y53H1A.5, DY3.3, K06A5.4, T23D8.9, F26H9.6, F46F11.4, ZK265.1, C17D12.2, Y34D9A.4, F29D11.2, F48C1.7, F26E4.4, D2030.9, C41G7.1, Y71F9B.10, C18A3.6, Y51H7C.11, F49E12.6, F21D12.1, R06F6.6, T12C9.6, K08F8.6, C15F1.3, K10B2.1, EEED8.1, K01C8.9, F28B12.2, F19B10.9, F10G7.4, F10G7.1, E02H1.7…
BP	GO:0048583	regulation of response to stimulus	0.408609	1	201	12	987	0.00039801	C05D11.4, T17E9.1, T12G3.8, M02B7.3, Y55D9A.1, F23B2.4, Y116F11B.1, F53C11.8, F11A1.3, F49E10.1, F42G10.2, F40E10.4
BP	GO:0016310	phosphorylation	0.408787	1	393	49	2109	0.000649115	Y18D10A.5, T01H8.1, H37N21.1, W03G9.5, Y47G6A.13, Y54E10BL.6, H05L14.1, F52F12.3, Y65B4A.9, F39H11.3, F28B12.3, ZK970.6, T05C12.1, F52C9.3, R107.4, R151.4, ZK596.2, C05B10.1, H01G02.2, ZK354.6, Y73B6A.1, T13H10.1, T06C10.6, W01B6.2, B0496.3, F32E10.5, W08D2.8, F40A3.5, K09H11.1, Y60A3A.1, F32D8.1, F52E1.4, Y38H6C.20, C45B11.1, R12G8.1, ZC373.4, R01E6.1, F20B6.8, F46C3.1, C25F6.4, K04C1.5, F59F3.1…
BP	GO:0006417	regulation of translation	0.411164	1	23	2	914	0.00790514	F57B9.2, F38A6.1
BP	GO:0007067	mitosis	0.411946	1	80	5	848	0.00126582	F57C9.5, Y110A7A.1, W10C6.1, Y69A2AR.30, F55C5.4
BP	GO:0009408	response to heat	0.417248	1	41	2	548	0.00243902	R13H8.1, F26D10.3
BP	GO:0007167	enzyme linked receptor protein signaling pathway	0.418217	1	60	2	407	0.00112994	F38G1.1, T02C5.5
BP	GO:0030182	neuron differentiation	0.41995	1	154	10	1009	0.00067906	F39B2.4, F10G8.4, C17F3.1, F29D11.2, C52E12.2, Y76A2A.2, F54G8.3, F56E3.4, F45B8.4, C47C12.3
BP	GO:0032879	regulation of localization	0.427673	1	98	5	736	0.00105197	C37A5.9, Y106G6E.5, K01A2.8, C09G12.8, F43C9.4
BP	GO:0000280	nuclear division	0.427951	1	81	5	854	0.00123457	F57C9.5, Y110A7A.1, W10C6.1, Y69A2AR.30, F55C5.4
MF	GO:0004867	serine-type endopeptidase inhibitor activity	0.433411	1	51	2	472	0.000784314	F10E7.4, C54D10.10
BP	GO:0048285	organelle fission	0.450637	1	82	5	866	0.00120446	F57C9.5, Y110A7A.1, W10C6.1, F20D12.4, F55C5.4
MF	GO:0042625	ATPase activity, coupled to transmembrane movement of ions	0.452936	1	35	2	672	0.00672269	F02C9.3, F20B6.2
BP	GO:0050795	regulation of behavior	0.45521	1	70	2	390	0.000414079	F09E8.7, R11G10.1
MF	GO:0004497	monooxygenase activity	0.458672	1	86	2	348	0.000273598	Y71G12B.4, C36A4.1
BP	GO:0000087	M phase of mitotic cell cycle	0.459369	1	84	5	857	0.00114745	F57C9.5, Y110A7A.1, W10C6.1, Y69A2AR.30, F18E2.3
CC	GO:0031981	nuclear lumen	0.461833	1	136	8	928	0.000544662	F57B10.12, C09H6.3, Y71F9B.10, K01C8.9, C18E9.3, R144.9, W02A2.6, Y45G5AM.8
BP	GO:0045132	meiotic chromosome segregation	0.462449	1	109	5	706	0.000509684	F31C3.2, F29D11.2, C27A2.1, ZC302.1, C34F6.1
BP	GO:0007051	spindle organization	0.463924	1	71	4	790	0.00201207	T21E12.4, C34F11.9, K01G5.4, R13F6.1
MF	GO:0042626	ATPase activity, coupled to transmembrane movement of substances	0.469332	1	66	4	845	0.0027972	ZK484.2, C48B4.4, F21G4.2, T21E8.2
MF	GO:0043492	ATPase activity, coupled to movement of substances	0.469332	1	66	4	845	0.0027972	ZK484.2, C48B4.4, F21G4.2, T21E8.2
MF	GO:0008233	peptidase activity	0.471258	1	317	44	2277	0.000818592	C34B2.6, F56H1.1, K05C4.1, F11A6.1, Y110A7A.14, Y47H10A.1, T20F5.2, R11A5.7, Y95B8A.1, Y54E10BR.5, F15D4.4, T05A8.4, C06C3.8, F13D12.6, R05H10.7, C07D10.4, F12A10.4, F56D1.5, T04A8.16, T24C4.1, H19M22.3, ZK112.1, F19C7.4, F28E10.5, C10C5.5, Y55F3AM.8, C10C5.3, Y116A8C.4, Y32F6A.5, T07F10.1, F36D3.9, F09F3.9, F21F8.3, T11A5.6, T10H4.12, Y113G7B.15, K11G12.1, F48E3.4, C04A11.4, F54G2.2, T19D2.1, C2…
MF	GO:0016667	oxidoreductase activity, acting on a sulfur group of donors	0.472245	1	35	2	696	0.00168067	Y47H9C.5, F43E2.5
CC	GO:0044451	nucleoplasm part	0.472835	1	63	2	431	0.000512033	R06C1.1, Y111B2A.13
MF	GO:0005215	transporter activity	0.475722	1	667	92	2584	0.000445723	F15D3.7, ZK256.1, M01E5.2, F36H2.1, Y110A7A.3, F32H2.5, Y48G1A.5, T05E7.3, T19D12.10, T13B5.1, C40A11.2, B0281.6, Y53C12A.2, B0491.8, F54D12.3, ZC239.13, E04F6.11, Y76A2A.2, ZK637.1, F54D8.2, R107.1, R13A5.1, F42G9.7, F37A4.7, F55H2.2, Y49E10.11, T20B12.9, T22F7.1, T21C12.1, K02F3.2, ZK652.2, T27E9.9, C02C2.3, R06B10.4, C06E1.4, F42G8.12, C26H9A.1, C43F9.6, F49E11.3, F58G6.7, C49C3.1, ZK185.5, B0…
BP	GO:0007389	pattern specification process	0.476788	1	47	2	544	0.00185014	T05C12.6, W06F12.1
MF	GO:0022892	substrate-specific transporter activity	0.483096	1	514	64	2262	0.000500603	ZK770.1, C17E4.9, F32H2.5, Y48G1A.5, F46F11.5, C40A11.2, T27A1.4, Y74E4A.1, AH6.2, B0491.4, Y54G9A.3, Y56A3A.19, ZC482.1, ZK637.1, C30D11.1, ZK637.8, F35G12.10, C26E6.12, Y47D3B.5, B0280.12, ZK370.7, F11H8.2, T27E9.9, C48A7.1, C48D1.3, F33D4.2, R13A1.4, C17H12.14, C30H6.2, C06G8.3, B0212.4, F55G1.12, F46B6.6, Y113G7A.4, R07B7.1, C54F6.13, T15B7.16, F28A12.1, Y49A3A.2, T05H4.12, T19B10.7, F14H8.6,…
BP	GO:0045165	cell fate commitment	0.496766	1	115	10	1335	0.000915332	K10B4.6, C04A2.3, W03C9.7, C08C3.3, K01B6.1, F52E1.1, C39E6.4, F11C7.5, F13B9.5, T14G8.1
BP	GO:0006468	protein phosphorylation	0.502664	1	369	29	1483	0.000456581	ZK524.4, H37N21.1, ZC581.7, Y54E10BL.6, F52F12.3, F23C8.8, R09D1.12, R107.4, Y47D3A.16, ZK354.6, W03G1.6, ZK617.1, C49C3.10, Y105C5B.2, C18H7.4, B0218.3, B0222.9, F57F5.5, R10D12.10, Y60A3A.12, F20D6.5, W07G4.3, B0302.1, T04C10.1, H42K12.1, F39F10.3, F09B12.6, F15A2.6, K08H2.5
BP	GO:0010646	regulation of cell communication	0.502967	1	68	2	429	0.000438982	C37A5.9, C27F2.2
MF	GO:0016820	hydrolase activity, acting on acid anhydrides, catalyzing transmembrane movement of substances	0.504763	1	68	4	859	0.00263389	ZK484.2, Y49E10.11, F21G4.2, T21E8.2
BP	GO:0048477	oogenesis	0.510622	1	81	7	1292	0.00308642	ZK1127.1, K10B2.5, T04B8.1, F59E10.3, F44F4.2, Y57G11A.2, C47E12.5
CC	GO:0043186	P granule	0.537036	1	45	4	1288	0.00505051	T23G11.3, F49E11.1, W02A2.7, ZC513.6
CC	GO:0045495	pole plasm	0.537036	1	45	4	1288	0.00505051	T23G11.3, F49E11.1, W02A2.7, ZC513.6
CC	GO:0060293	germ plasm	0.537036	1	45	4	1288	0.00505051	T23G11.3, F49E11.1, W02A2.7, ZC513.6
BP	GO:0019915	lipid storage	0.546599	1	374	47	2190	0.000602142	F59C6.5, T08B2.7, W04A4.5, C44E4.6, F54C9.9, F59A6.6, Y27F2A.6, Y57A10B.1, F40H3.5, C47D12.7, ZK1290.2, T12B5.8, T28D6.2, Y47D3B.7, F57B9.6, F56B3.2, C06G3.2, F45E4.6, F25H8.1, Y11D7A.9, C02F4.2, F01G10.2, W06G6.1, K07C6.5, ZK6.7, B0554.6, W05E10.2, ZC302.1, T10C6.10, K12B6.8, T21C9.2, F47B8.4, C56E10.3, F39D8.2, F46G11.3, T19D7.1, C34F6.11, K04E7.2, ZK154.4, T19D2.3, B0310.1, C15C7.5, H05L03.3, …
BP	GO:0006508	proteolysis	0.553733	1	364	61	2791	0.000923319	F46A9.4, F44F1.3, K05C4.1, T05E7.1, F59A3.1, W01A8.6, F53G12.10, Y65B4A.2, Y95B8A.1, Y54E10BR.5, C06C3.8, F18A12.8, ZK546.15, C47D12.6, F13D12.6, T13B5.9, C32B5.7, F33G12.3, F18A12.1, C07D10.4, C08H9.1, F21H12.6, K06H7.6, Y37D8A.13, Y67D2.2, ZK328.1, ZK688.6, Y73B6BL.7, LLC1.1, C43G2.5, C52D10.6, C42C1.11, H34C03.2, F28E10.5, C01G5.6, Y37E11AL.7, C10C5.3, Y116A8C.4, K02E2.2, F25E5.10, W07B8.5, F1…
MF	GO:0004866	endopeptidase inhibitor activity	0.554885	1	58	2	524	0.000604961	F15D3.4, W01F3.3
MF	GO:0061135	endopeptidase regulator activity	0.554885	1	58	2	524	0.000604961	F15D3.4, W01F3.3
BP	GO:0006325	chromatin organization	0.555586	1	78	2	425	0.000333	H06O01.2, F29B9.2
MF	GO:0004553	hydrolase activity, hydrolyzing O-glycosyl compounds	0.567428	1	88	5	921	0.00130617	C33C12.3, F10C2.5, R07B7.11, C04F6.3, F22A3.6
MF	GO:0020037	heme binding	0.57151	1	119	3	482	0.00028486	F53G12.3, ZK1320.4, F14F7.2
BP	GO:0007292	female gamete generation	0.57978	1	100	9	1446	0.00262626	K10B2.5, F54C9.8, F59E10.3, Y54E2A.9, C48D5.1, H02I12.8, Y17G9B.3, T07A9.3, C47E12.5
MF	GO:0015291	secondary active transmembrane transporter activity	0.583144	1	71	2	472	0.000402414	W03G1.1, W04G3.6
MF	GO:0016798	hydrolase activity, acting on glycosyl bonds	0.59087	1	90	5	926	0.00124844	C33C12.3, T19B10.3, F58H1.1, Y70D2A.2, Y26E6A.1
MF	GO:0046906	tetrapyrrole binding	0.591961	1	120	3	491	0.000280112	F53G12.3, ZK1320.4, F14F7.2
BP	GO:0007268	synaptic transmission	0.595278	1	82	2	437	0.000301114	C16C2.2, T01B11.3
BP	GO:0019226	transmission of nerve impulse	0.595278	1	82	2	437	0.000301114	C16C2.2, T01B11.3
BP	GO:0035637	multicellular organismal signaling	0.595278	1	82	2	437	0.000301114	C16C2.2, T01B11.3
MF	GO:0003924	GTPase activity	0.602466	1	85	2	432	0.000280112	C43E11.4, M01D7.7
BP	GO:0022008	neurogenesis	0.60528	1	165	10	1088	0.000591279	Y95B8A.10, T12F5.4, T19B4.7, F46A9.6, F45E10.1, T07C4.6, B0273.4, T14G12.4, F45B8.4, C47C12.3
BP	GO:0048699	generation of neurons	0.60528	1	165	10	1088	0.000591279	Y95B8A.10, T12F5.4, T19B4.7, F46A9.6, F45E10.1, T07C4.6, B0273.4, T14G12.4, F45B8.4, C47C12.3
MF	GO:0008138	protein tyrosine/serine/threonine phosphatase activity	0.608762	1	32	2	959	0.00604839	F25H5.7, C17G10.4
CC	GO:0005578	proteinaceous extracellular matrix	0.613633	1	41	2	773	0.00121951	W03F8.5, F57B7.4
MF	GO:0030246	carbohydrate binding	0.614006	1	97	5	893	0.00064433	C10H11.3, ZK892.1, B0457.1, T01C4.1, R07B1.2
BP	GO:0009628	response to abiotic stimulus	0.619635	1	106	5	839	0.000898473	F46A9.6, M142.6, W02B3.2, F38E11.1, C27A7.4
BP	GO:0009266	response to temperature stimulus	0.620601	1	56	2	600	0.0012987	R13H8.1, B0478.1
MF	GO:0015075	ion transmembrane transporter activity	0.622941	1	429	46	2016	0.000522842	F52F12.1, Y110A7A.3, F39B2.7, C30F8.2, Y74E4A.1, W10G11.16, C40A11.4, F57F10.1, F54D8.2, Y82E9BR.3, T21C12.1, ZK370.7, F11H8.2, T27E9.9, M02B1.1, M04B2.5, F33D4.2, F58G6.7, Y73B6BL.19, Y73F8A.30, F46B6.6, F46F3.2, Y113G7A.4, R07B7.1, F25G6.3, F28A12.1, T05H4.12, F16B3.1, F55C5.3, T05E12.3, F25D1.4, Y39B6A.19, F59B1.9, F47A4.1, F57C7.2, ZC504.2, T19D7.1, F59F3.6, T24D8.1, K11G12.2, C33D12.3, F49H1…
MF	GO:0070011	peptidase activity, acting on L-amino acid peptides	0.624821	1	301	39	2240	0.000730897	Y47G6A.19, F44F1.3, F56H1.1, F11A6.1, Y110A7A.14, Y47H10A.1, Y47G6A.10, Y65B4A.2, Y95B8A.1, Y54E10BR.5, T05A8.4, C06C3.8, F18A12.8, F54F11.2, F18A12.4, ZK1067.2, F58A6.4, F26G1.6, F45G2.1, T24A11.3, F01F1.9, C05D11.1, C33H5.11, T05E11.6, F09E8.6, Y37E11B.4, F21F8.7, T07F10.1, F36D3.9, F21F8.3, T11A5.6, T10H4.12, Y113G7B.15, K10C2.1, F27D9.7, T27A8.1, C26B9.5, C34H3.1, T25B6.2
BP	GO:0016051	carbohydrate biosynthetic process	0.637754	1	57	3	892	0.0018797	C41C4.1, Y50D7A.3, H04M03.4
BP	GO:0051056	regulation of small GTPase mediated signal transduction	0.640305	1	76	2	492	0.000350877	B0393.2, Y102A5C.18
BP	GO:0007369	gastrulation	0.650677	1	90	3	630	0.000749064	W02B9.1, F27D4.2, C44H4.5
BP	GO:0007409	axonogenesis	0.655682	1	123	6	909	0.00079968	ZK524.2, T05E8.3, B0041.5, Y50D4C.1, T21B6.1, F40E10.4
BP	GO:0048667	cell morphogenesis involved in neuron differentiation	0.655682	1	123	6	909	0.00079968	ZK524.2, T05E8.3, B0041.5, Y50D4C.1, T21B6.1, F40E10.4
BP	GO:0048523	negative regulation of cellular process	0.660771	1	151	12	1409	0.000883002	C43E11.3, F39H11.2, C17G10.4, Y79H2A.11, C26E6.2, Y37D8A.9, F45D3.5, T19A5.2, T14G8.1, F58H12.1, F32A6.3, F46G10.7
MF	GO:0004091	carboxylesterase activity	0.665552	1	50	2	711	0.000816327	B0464.9, H23N18.5
BP	GO:0000904	cell morphogenesis involved in differentiation	0.666987	1	124	6	913	0.000786782	T27C10.6, Y106G6A.4, Y105E8A.6, Y50D4C.1, T21B6.1, F40E10.4
BP	GO:0000910	cytokinesis	0.667678	1	136	10	1314	0.00087146	C41G7.2, C25A1.9, K07A1.2, F26E4.1, Y34D9A.4, F33D11.10, K12D12.1, R12B2.4, Y51H4A.3, C25D7.6
BP	GO:0048812	neuron projection morphogenesis	0.670978	1	125	6	911	0.000774194	ZK524.2, T05E8.3, B0041.5, Y50D4C.1, T21B6.1, F40E10.4
BP	GO:0044282	small molecule catabolic process	0.675319	1	87	4	854	0.00160385	Y17G7B.15, F54C8.1, F58F9.7, C29F3.1
BP	GO:0006366	transcription from RNA polymerase II promoter	0.676438	1	124	4	663	0.000262261	K02F3.4, R144.9, C08C3.1, ZK863.3
BP	GO:0007165	signal transduction	0.680694	1	587	93	2918	0.00062794	C10H11.9, T10B11.2, Y92H12BL.4, T07D10.2, Y23H5B.4, F26E4.1, C12C8.1, B0261.2, R11F4.2, C41C4.4, F15D4.8, C30B5.5, C04A2.3, F19H8.3, ZK1067.1, Y59C2A.1, K06A1.6, R06B9.1, T07D4.1, K01G5.2, F02A9.6, B0244.6, ZK632.13, R08D7.6, F13B10.1, C05H8.1, C05D11.4, F43D9.2, F47D12.4, ZK1098.10, C13B9.4, Y71H2B.3, ZK643.3, Y55F3AL.1, Y62E10A.11, C01C7.1, Y51H4A.17, C28C12.10, ZK180.4, C54E4.2, C49C8.5, Y54G2…
MF	GO:0022857	transmembrane transporter activity	0.690444	1	517	59	2228	0.000442325	F21F3.5, M01E5.2, F55H12.1, W08E3.3, W03G9.1, H28O16.1, ZC239.17, F31E8.4, T25D3.4, M195.3, F32A5.5, ZC84.2, R10E11.2, M01G5.5, Y39A3B.2, T23G5.3, T27E9.9, R06B10.4, C06E1.4, W09D10.2, F27C8.1, M04B2.5, F49E11.3, F58G6.7, C06G8.3, ZC410.4, C48A7.2, Y51A2D.5, C06H2.4, K12G11.2, R09B5.11, K08F9.1, F02C9.3, K11C4.5, F31D4.7, F25C8.3, C35A11.4, B0399.1, T21C9.3, Y39B6A.19, F29F11.4, F48E3.7, T04F8.1,…
BP	GO:0045137	development of primary sexual characteristics	0.692614	1	103	4	766	0.0011422	Y54E5B.3, F18A1.2, K07E12.1, R13F6.4
BP	GO:0031175	neuron projection development	0.695434	1	128	6	916	0.000738189	ZK524.2, Y106G6A.4, Y105E8A.6, Y60A3A.1, F08G12.4, F40E10.4
BP	GO:0023052	signaling	0.719273	1	659	108	3075	0.000581151	Y105E8A.7, K02F2.6, C11D9.1, F52A8.2, C34G6.7, C32E12.2, C17D12.2, C41G7.5, M01D7.7, C12C8.1, F57C9.6, C32E8.7, T24F1.3, T07F8.2, C34F11.9, C41C4.4, B0334.8, C18D1.3, F31D5.4, ZK669.5, F08B1.1, F45E10.1, R06B9.1, ZK1290.12, Y48B6A.4, ZK1290.2, R153.1, W03A5.4, F17C8.4, C27F2.2, Y53G8AR.3, H09G03.2, R08D7.6, C05D11.4, T27D1.3, ZK370.2, C13B9.4, F59B2.13, K10F12.3, K04H4.7, R05D3.7, K03H6.5, C05B10…
BP	GO:0010558	negative regulation of macromolecule biosynthetic process	0.753332	1	62	3	979	0.00158646	Y105E8A.17, R166.1, F46G10.3
BP	GO:2000113	negative regulation of cellular macromolecule biosynthetic process	0.753332	1	62	3	979	0.00158646	Y105E8A.17, R166.1, F46G10.3
CC	GO:0005783	endoplasmic reticulum	0.754619	1	72	2	618	0.000782473	Y48G8AL.11, F38A1.8
CC	GO:0031012	extracellular matrix	0.759472	1	52	2	813	0.000754148	F42A6.9, F59D6.7
BP	GO:0006811	ion transport	0.76068	1	394	37	1880	0.000452074	ZK770.1, Y37E3.16, C30F8.2, C24G7.4, VW02B12L.1, ZC239.14, F40G9.2, F22B7.7, K01A11.4, Y39E4A.2, F09E8.7, Y73B6BL.26, C17H12.14, C04C3.2, ZK185.2, ZC168.1, R11G10.1, F28A12.1, H12D21.7, F57G8.5, K12G11.1, F14H8.6, C09H5.2, F11A5.10, F52E1.10, T23B12.6, R04F11.2, F46G10.1, ZC504.2, C53B7.4, F18G5.4, K11G12.2, F49H12.3, C47C12.6, T01H10.1, F08B12.3, C14H10.1
BP	GO:0007154	cell communication	0.767472	1	174	7	898	0.000332204	C37A5.9, Y48B6A.8, B0212.5, F54F3.1, Y22F5A.3, C18C4.10, F48F7.2
BP	GO:0009890	negative regulation of biosynthetic process	0.767514	1	63	3	987	0.0015361	Y105E8A.17, R166.1, F31F6.5
BP	GO:0031327	negative regulation of cellular biosynthetic process	0.767514	1	63	3	987	0.0015361	Y105E8A.17, R166.1, F31F6.5
BP	GO:0042221	response to chemical stimulus	0.767524	1	244	18	1475	0.00050597	Y74C9A.3, T27C10.6, K10B4.1, C18H9.8, F56A8.7, K12H4.8, W09D6.6, F17C8.1, C54C6.2, Y94H6A.4, Y54G2A.17, T07A9.3, C46A5.9, C02F4.2, B0350.2, ZK863.3, C15H9.6, C11E4.2
CC	GO:0005654	nucleoplasm	0.775191	1	78	2	604	0.000666001	C17D12.2, Y111B2A.13
BP	GO:0048666	neuron development	0.778629	1	140	6	933	0.00061665	K07G5.1, Y63D3A.9, F59H6.12, C39F7.2, T22E5.5, C09C7.1
BP	GO:0030001	metal ion transport	0.778821	1	207	7	823	0.000234511	T28F4.2, B0495.4, ZC239.12, T07A9.9, W09C2.3, F52E4.4, C14H10.1
MF	GO:0016788	hydrolase activity, acting on ester bonds	0.795743	1	361	50	2557	0.00093875	E01A2.10, Y95B8A.10, C41D11.8, K02A11.3, C49A1.4, R05D11.9, W04A8.4, K06A5.7, W03F11.4, T23G7.5, C09D8.1, F59G1.5, W02B12.1, ZK938.7, F33A8.6, F59E12.6, T13H5.1, T13C2.4, Y48B6A.3, F32A5.2, T24B8.7, F44G4.8, K12H4.8, C50C3.7, H06I04.5, ZK757.2, F58B6.1, Y71H2AM.16, F48E8.6, F42G9.1, R02D3.8, Y41D4A.5, C05B10.1, Y69A2AR.19, C24D10.1, Y105C5B.15, Y116A8C.34, Y94H6A.12, Y10G11A.1, H35B03.2, Y73B6BL.…
MF	GO:0004222	metalloendopeptidase activity	0.802374	1	91	3	773	0.0004884	T05A8.4, C05D11.6, C01G10.10
BP	GO:0045595	regulation of cell differentiation	0.811863	1	54	2	873	0.00139762	W10C8.2, K04G11.2
BP	GO:0031324	negative regulation of cellular metabolic process	0.812655	1	67	3	1008	0.00135685	C06A5.11, F53G12.5, Y102A5C.18
BP	GO:0044271	cellular nitrogen compound biosynthetic process	0.813243	1	190	13	1408	0.000779727	C36B1.7, F55A3.6, K07A12.3, R53.1, C01G12.8, Y46G5A.2, F17C8.1, M18.3, C49A9.3, F32G8.6, F52E1.10, C46E1.2, K07E3.4
CC	GO:0044427	chromosomal part	0.816938	1	106	3	708	0.000359389	T09A5.8, F35G12.8, Y75B8A.22
MF	GO:0008236	serine-type peptidase activity	0.821479	1	63	2	782	0.00102407	C51E3.7, Y16B4A.2
MF	GO:0017171	serine hydrolase activity	0.821479	1	63	2	782	0.00102407	C51E3.7, Y16B4A.2
BP	GO:0048858	cell projection morphogenesis	0.831009	1	148	6	952	0.000551572	K07G5.1, C17F3.1, EEED8.9, C18C4.10, F08G12.4, F40E10.4
MF	GO:0046873	metal ion transmembrane transporter activity	0.831706	1	89	2	612	0.000510725	K12C11.6, K11G12.4
MF	GO:0042578	phosphoric ester hydrolase activity	0.83267	1	180	16	1758	0.000931099	Y6B3B.5, C48B6.4, C04F12.8, F13G3.5, F26A3.4, F07H5.9, Y62F5A.10, T13C2.4, F14E5.3, F25B5.3, T24A11.1, K04D7.4, H25K10.1, F38H4.4, R13H4.3, F13D11.3
BP	GO:0006357	regulation of transcription from RNA polymerase II promoter	0.836027	1	110	2	538	0.000166806	R144.9, F52E10.1
MF	GO:0046872	metal ion binding	0.838998	1	1190	307	4852	0.000694037	F52B5.5, W02B9.1, Y53H1A.2, Y54E10BR.8, T08B2.5, C25A1.5, F53G12.3, B0041.6, F27D4.4, W02D3.1, C47F8.8, F45H11.1, C09H6.1, W09G3.6, Y47G6A.14, C36B1.9, K11D2.4, F56H1.2, B0511.1, F32A7.4, F59A3.1, T03F1.11, D2030.7, DY3.7, F10G8.5, Y105E8A.14, C27A12.3, K10C3.6, T22A3.4, Y71F9AL.18, F25D7.3, T20F5.7, C06A5.8, F32H2.5, F49B2.6, F21A9.2, F15C11.1, C06A5.9, F55H12.6, T25G3.4, C17D12.1, C27A12.2, F33…
BP	GO:0032990	cell part morphogenesis	0.845286	1	150	6	960	0.000536913	K07G5.1, C17F3.1, EEED8.9, F53C11.8, T14G12.4, F40E10.4
BP	GO:0050877	neurological system process	0.847528	1	163	6	911	0.000378702	F35C5.2, B0304.5, B0212.5, F38E1.5, C18C4.10, C01B7.6
MF	GO:0022891	substrate-specific transmembrane transporter activity	0.856148	1	482	49	2137	0.000439955	ZK770.1, F55H12.1, H28O16.1, F27C1.2, VM106R.1, F37H8.4, T25D3.4, F22E5.6, F54D12.3, C27F2.2, K08E5.2, B0280.12, Y71H2AM.5, K11D9.2, K03F8.2, C06E1.4, C46A5.2, F15E6.2, F58G6.3, C47A4.2, C06G8.3, F55G1.12, F46B6.6, R07B7.1, C54F6.13, R186.3, F53E10.2, F28A12.1, T05H4.12, F16B3.1, F14H8.6, F31D4.7, T05E12.3, T21C9.3, F07C3.7, T23B12.6, C54D2.5, C52B11.2, F41B4.4, T19D7.1, F59F3.6, F11C7.1, K04G11.…
BP	GO:0001708	cell fate specification	0.858359	1	89	4	1076	0.000766088	F02E9.4, F18A1.2, F21H11.3, F11C7.5
MF	GO:0016791	phosphatase activity	0.861091	1	156	12	1606	0.000909843	F26A3.4, F25H5.7, K06A5.7, F08B1.1, K09F6.3, F56D1.4, ZK757.2, Y39A3A.4, K04D7.4, C05B10.1, C17H12.5, T20B5.3
BP	GO:0006950	response to stress	0.870392	1	347	37	2147	0.000549716	ZC328.4, C10G11.8, B0261.6, Y53C10A.12, F26E4.12, T01G9.5, Y34D9A.10, Y71F9AL.18, C07F11.1, F37D6.1, C03D6.3, R09B3.1, Y71A12B.1, F02E9.4, EEED8.9, T01B7.8, F59E12.5, B0495.2, M110.4, ZC84.2, T28A8.7, Y55D5A.5, C07H6.6, D2045.6, C07H6.1, F55G1.10, Y73B6BL.14, F22B3.1, C06H2.3, Y59A8B.14, T25F10.2, T08G5.10, T19B10.6, K11G9.6, F43D2.1, R08F11.7, F48C5.2
CC	GO:0005694	chromosome	0.872118	1	152	6	986	0.000435692	F28B3.7, Y51H7C.11, F59E10.1, C27A2.1, T09A5.8, F56C9.1
BP	GO:0003008	system process	0.876275	1	217	11	1202	0.000426694	T22C1.7, F31D5.3, Y48B6A.8, Y57G11C.46, T20D4.6, Y51A2D.12, Y113G7A.3, Y44A6E.1, R01E6.1, T22E5.5, ZK678.6
MF	GO:0048037	cofactor binding	0.877477	1	195	8	1031	0.000317209	T09F3.3, C05D2.4, C02D5.1, K11H3.1, R08H2.1, F29F11.1, H24K24.5, F47B10.7
BP	GO:0008610	lipid biosynthetic process	0.888634	1	97	2	655	0.000429553	T22C1.3, C42C1.9
BP	GO:0032268	regulation of cellular protein metabolic process	0.891627	1	53	2	1074	0.00145138	R01H2.6, F46H6.2
BP	GO:0030030	cell projection organization	0.896136	1	162	6	979	0.000460087	T05E8.3, Y47G6A.23, C47G2.2, F53C11.8, T14G12.4, Y41G9A.1
BP	GO:0050794	regulation of cellular process	0.902691	1	1444	333	4703	0.000549985	Y18D10A.5, Y39G10AR.2, Y95B8A.10, C32F10.2, C25A1.9, F26E4.8, F18C12.1, W05B5.3, F46A9.4, D1081.2, T21G5.5, C36F7.1, F56G4.5, W10D5.1, Y106G6G.2, T10B11.2, F52A8.2, F11C3.3, F25H2.13, C45E1.1, Y95B8A.12, Y54E10A.2, R06C7.10, C09H6.2, Y47G6A.20, Y52B11A.4, T20F5.3, C25A1.10, ZK973.11, W04A8.7, C43E11.1, H06O01.2, C12C8.1, Y71F9AM.4, Y87G2A.6, F52F12.3, K04G2.8, Y71F9B.10, F57B10.10, C06A8.5, EEED8…
MF	GO:0001071	nucleic acid binding transcription factor activity	0.913178	1	407	18	1246	0.000145242	D1081.2, C25A1.2, T08H4.3, C29E6.5, Y73F8A.16, C50B6.8, F14H3.11, R11G11.12, F44C8.4, C24G6.4, C33G8.11, T27B7.4, F33E11.1, C06B8.1, F41B5.9, W02H5.7, T14G12.4, ZC64.4
MF	GO:0003700	sequence-specific DNA binding transcription factor activity	0.913178	1	407	18	1246	0.000145242	D1081.2, C25A1.2, T08H4.3, C29E6.5, Y73F8A.16, C50B6.8, F14H3.11, R11G11.12, F44C8.4, C24G6.4, C33G8.11, T27B7.4, F33E11.1, C06B8.1, F41B5.9, W02H5.7, T14G12.4, ZC64.4
MF	GO:0043167	ion binding	0.916787	1	1243	317	4917	0.000663296	F52B5.5, W02B9.1, Y53H1A.2, Y54E10BR.8, T08B2.5, C25A1.5, Y105E8B.9, F27D4.6, F52F12.4, R119.2, W02D3.1, F45H11.1, C09H6.1, ZC328.2, Y47G6A.14, C32F10.6, Y47G6A.31, F48C1.1, C34B2.4, F57C9.4, C27C7.3, T03F1.11, F59C6.2, F33H2.7, F16A11.1, F43G9.11, K07A12.1, T22A3.4, Y71A12B.9, T22C1.1, F52F12.6, T20F5.6, F08B6.3, F36F2.3, T23H4.3, Y110A7A.7, F21A9.2, C27A12.6, F14B4.1, Y67A6A.2, Y54E10BR.3, C27A…
MF	GO:0043169	cation binding	0.916787	1	1243	317	4917	0.000663296	F52B5.5, W02B9.1, Y53H1A.2, Y54E10BR.8, T08B2.5, C25A1.5, Y105E8B.9, F27D4.6, F52F12.4, R119.2, W02D3.1, F45H11.1, C09H6.1, ZC328.2, Y47G6A.14, C32F10.6, Y47G6A.31, F48C1.1, C34B2.4, F57C9.4, C27C7.3, T03F1.11, F59C6.2, F33H2.7, F16A11.1, F43G9.11, K07A12.1, T22A3.4, Y71A12B.9, T22C1.1, F52F12.6, T20F5.6, F08B6.3, F36F2.3, T23H4.3, Y110A7A.7, F21A9.2, C27A12.6, F14B4.1, Y67A6A.2, Y54E10BR.3, C27A…
BP	GO:0008406	gonad development	0.918011	1	97	2	711	0.000859107	Y54E5B.3, C16A3.3
MF	GO:0030528	transcription regulator activity	0.918433	1	172	6	978	0.000271998	B0286.4, C30A5.7, Y47D3B.7, Y69A2AR.29, Y102A5C.18, K03A1.6
BP	GO:0048608	reproductive structure development	0.923944	1	99	2	714	0.000824572	Y54E5B.3, R13F6.4
BP	GO:0051246	regulation of protein metabolic process	0.930841	1	58	2	1126	0.00120992	R01H2.6, F42G10.2
BP	GO:0019219	regulation of nucleobase, nucleoside, nucleotide and nucleic acid metabolic process	0.939739	1	625	51	2025	0.000174359	F23C8.9, W05B5.3, K05C4.6, D1081.2, M01E11.5, C34B7.4, K04G2.8, C04A2.1, E02H1.7, C08B11.2, C50E10.4, C47G2.2, F07F6.4, F28C6.2, Y56A3A.1, ZK652.5, Y37D8A.9, Y39A1B.3, ZK1098.8, W09C2.1, Y11D7A.13, H27C11.1, Y94H6A.1, ZC410.1, C04G2.6, W08E12.1, F01D4.6, Y73F8A.16, Y37E11B.4, B0218.3, C03G6.8, F36G9.12, F47C10.3, Y5H2B.2, C25E10.1, F16B4.11, T19A5.4, C54F6.9, C34D1.5, T01G6.8, T24A6.8, W02H5.7, F…
BP	GO:0051171	regulation of nitrogen compound metabolic process	0.939739	1	625	51	2025	0.000174359	F23C8.9, W05B5.3, K05C4.6, D1081.2, M01E11.5, C34B7.4, K04G2.8, C04A2.1, E02H1.7, C08B11.2, C50E10.4, C47G2.2, F07F6.4, F28C6.2, Y56A3A.1, ZK652.5, Y37D8A.9, Y39A1B.3, ZK1098.8, W09C2.1, Y11D7A.13, H27C11.1, Y94H6A.1, ZC410.1, C04G2.6, W08E12.1, F01D4.6, Y73F8A.16, Y37E11B.4, B0218.3, C03G6.8, F36G9.12, F47C10.3, Y5H2B.2, C25E10.1, F16B4.11, T19A5.4, C54F6.9, C34D1.5, T01G6.8, T24A6.8, W02H5.7, F…
BP	GO:0033554	cellular response to stress	0.953019	1	170	8	1286	0.000417682	T01G9.5, Y34D9A.10, Y47H9C.4, F54D10.1, F59E12.5, Y50D7A.2, F08F8.4, F14F9.5
MF	GO:0016746	transferase activity, transferring acyl groups	0.9566	1	113	2	738	0.000474083	F54D5.1, Y46G5A.17
MF	GO:0004725	protein tyrosine phosphatase activity	0.958388	1	92	3	1108	0.000955566	C04F12.8, W03F11.4, C17G10.4
BP	GO:0006974	response to DNA damage stimulus	0.969871	1	131	4	1059	0.00023488	D1081.8, T06D8.2, H14A12.3, F39G3.7
BP	GO:0016070	RNA metabolic process	0.97432	1	741	135	3689	0.000623701	ZC308.1, E01A2.2, T12F5.4, F36F2.5, K05C4.6, C36F7.1, C32F10.6, F54A5.1, F43G9.11, C50F2.3, T20F5.3, F39H11.2, R06A4.7, K06A1.1, T14B4.1, K12H6.1, F22B5.9, C14A4.4, M106.4, T05A7.4, T07F8.3, T01D1.4, C47G2.2, C07E3.6, E02H1.1, C18A3.8, T15H9.6, T02G5.9, C14A4.5, F26C11.2, T08H4.3, Y92C3B.2, C34E10.4, Y48A6B.3, R74.1, C50C3.6, B0336.13, Y92C3B.3, F23F12.9, F02A9.4, C45G9.2, T20H4.3, C28A5.4, Y49E1…
BP	GO:0006355	regulation of transcription, DNA-dependent	0.979667	1	511	34	1804	0.000176509	F26B1.7, W05B5.3, K05C4.6, D1081.2, K10C3.6, ZK970.3, T09A5.6, F42G2.6, W07G1.3, C13G5.1, Y47D3A.10, C38D4.6, K08E4.1, T28H11.4, F28F9.1, Y62E10A.17, C45E5.6, C28D4.1, F16B4.12, F14H3.11, R11G11.2, R11G11.12, F59E11.11, R02C2.4, F38H12.3, F38A6.3, Y70C5C.6, T20C7.2, Y80D3A.3, C06B8.1, Y5H2A.2, F31F6.5, Y16B4A.1, ZC64.4
BP	GO:0016311	dephosphorylation	0.980027	1	113	5	1443	0.000948167	F25H5.7, F59G1.5, T13H5.1, H06I04.5, C17H12.5
MF	GO:0004175	endopeptidase activity	0.98013	1	204	9	1335	0.000289771	K05C4.1, F11A6.1, Y71G12B.24, F18A12.5, F18A12.6, F01G4.2, F57F5.1, C31B8.8, F57C12.1
MF	GO:0050662	coenzyme binding	0.981497	1	133	2	772	0.000341763	F13D12.4, H24K24.5
BP	GO:0051252	regulation of RNA metabolic process	0.981559	1	514	34	1807	0.000174453	F26B1.7, W05B5.3, K05C4.6, D1081.2, F43G9.11, F09E5.15, F28C6.2, F26C11.2, W09B6.2, R10E11.1, K03H1.10, Y75B8A.2, C06G3.1, C26B2.6, Y11D7A.12, C29E6.5, Y67D8A.3, JC8.6, F29F11.5, F52E1.1, T27B7.6, R11G11.2, T06C12.7, Y17D7A.1, F55B12.1, C24G6.4, Y39B6A.47, R07B7.16, Y80D3A.3, C06B8.1, Y5H2A.2, T22B2.4, K11E4.5, ZC64.4
CC	GO:0042995	cell projection	0.983214	1	164	2	693	7.48167e-05	T26C12.4, C36B7.7
MF	GO:0005216	ion channel activity	0.984047	1	226	2	614	3.93314e-05	Y73F8A.1, Y51A2D.19
BP	GO:0009889	regulation of biosynthetic process	0.985539	1	607	61	2428	0.000255545	C04F1.3, Y54E10A.4, F23C8.9, Y47G6A.6, K05C4.6, Y53C10A.12, D1081.8, F39H11.2, K12H6.1, ZK1290.4, C50E10.4, T01D1.4, C07E3.6, F54C9.1, F33G12.4, B0280.8, T07C4.6, E02H9.8, T05G5.10, Y49E10.14, Y71H2AM.12, ZK1128.4, Y75B8A.2, Y41D4B.21, C08F8.8, Y11D7A.13, W03D2.4, T28H11.4, Y37E11AL.8, C09G9.7, F01D4.6, K07A9.2, Y37E11B.4, B0218.3, C03G6.8, R11G11.12, F47C10.3, Y5H2B.2, Y17D7A.1, Y113G7A.6, T25F1…
BP	GO:0031326	regulation of cellular biosynthetic process	0.985539	1	607	61	2428	0.000255545	C04F1.3, Y54E10A.4, F23C8.9, Y47G6A.6, K05C4.6, Y53C10A.12, D1081.8, F39H11.2, K12H6.1, ZK1290.4, C50E10.4, T01D1.4, C07E3.6, F54C9.1, F33G12.4, B0280.8, T07C4.6, E02H9.8, T05G5.10, Y49E10.14, Y71H2AM.12, ZK1128.4, Y75B8A.2, Y41D4B.21, C08F8.8, Y11D7A.13, W03D2.4, T28H11.4, Y37E11AL.8, C09G9.7, F01D4.6, K07A9.2, Y37E11B.4, B0218.3, C03G6.8, R11G11.12, F47C10.3, Y5H2B.2, Y17D7A.1, Y113G7A.6, T25F1…
BP	GO:0090304	nucleic acid metabolic process	0.986628	1	960	202	4275	0.000571342	ZC308.1, F46F11.2, C48E7.11, F26B1.7, F23C8.9, ZC123.3, Y47G6A.6, K05C4.6, W10D5.1, F14B4.3, Y53H1A.5, T23D8.5, DY3.4, Y54E10A.15, C17E4.6, T01G9.5, W10C8.2, E03H4.6, F37E3.1, W02D3.8, F33H2.1, Y18D10A.1, C25A1.3, C48E7.2, F37D6.6, Y71F9B.10, F45C12.15, F49E12.6, F21D12.1, ZC204.2, K06A1.4, K06A1.1, C47D12.6, W01G7.3, EEED8.1, ZK675.2, F28B12.2, F19B10.9, R166.1, E02H1.7, C04A2.3, Y53F4B.15, C25H…
BP	GO:0006351	transcription, DNA-dependent	0.986751	1	539	37	1887	0.000172424	W05B5.3, ZC123.3, K10D3.3, C36F7.1, K10C3.6, Y53C12C.1, F31E8.3, Y38E10A.19, T08H4.3, Y75B8A.1, C38C10.5, C24H11.3, C05D2.1, T09A12.4, Y38F2AL.5, T28H11.4, F13G11.1, Y67D8A.3, JC8.6, W03F9.5, F59E11.10, F52E1.1, F14H3.11, R11G11.12, F07C3.10, Y17D7A.1, F55B12.1, K08B12.2, C03G6.12, Y70C5C.6, F45F2.3, T01G6.8, T24A6.8, T01G6.7, F31F6.5, Y16B4A.1, ZC64.4
MF	GO:0022838	substrate-specific channel activity	0.987791	1	232	2	629	3.7319e-05	C46A5.2, T21C9.3
BP	GO:0032774	RNA biosynthetic process	0.988375	1	542	37	1892	0.000170519	W05B5.3, ZC123.3, K10D3.3, C36F7.1, K10C3.6, E02H1.7, Y62F5A.1, T09A5.6, T24H10.1, T20B12.2, Y39A1C.3, C07G2.2, C24H11.3, Y11D7A.13, C05G6.1, Y94H6A.1, Y11D7A.12, T19E7.2, Y51H4A.17, C03G6.8, F44C8.6, K03B4.3, F52E1.1, R11G11.2, R11G11.12, F48G7.3, C54F6.8, F16B4.1, C33G8.11, Y39B6A.47, M02H5.1, T01G6.8, T24A6.8, T01G6.7, F31F6.5, Y16B4A.1, ZC64.4
MF	GO:0015267	channel activity	0.988693	1	234	2	633	3.66824e-05	C48A7.1, T21C9.3
MF	GO:0022803	passive transmembrane transporter activity	0.988693	1	234	2	633	3.66824e-05	C48A7.1, T21C9.3
MF	GO:0005525	GTP binding	0.989559	1	148	2	786	0.000275786	D1081.4, W08E3.3
MF	GO:0019001	guanyl nucleotide binding	0.989958	1	149	2	787	0.000272084	D1081.4, W08E3.3
MF	GO:0032561	guanyl ribonucleotide binding	0.989958	1	149	2	787	0.000272084	D1081.4, W08E3.3
BP	GO:0009605	response to external stimulus	0.991216	1	136	2	850	0.000108932	F01G10.8, T25F10.5
BP	GO:0010556	regulation of macromolecule biosynthetic process	0.991374	1	603	59	2424	0.000253439	C04F1.3, Y54E10A.4, F23C8.9, Y47G6A.6, K05C4.6, Y53C10A.12, ZK993.1, W04A8.7, ZK546.13, Y48C3A.17, T05A7.4, T01D1.4, C07E3.5, R03C1.3, R13F6.9, B0336.1, C30A5.7, F23F12.9, F21H11.3, F40H6.4, R12B2.1, C24H11.3, F40F12.7, W09C2.1, C04G2.7, F55F10.1, C26B2.6, ZC410.1, F29C4.1, C26B2.3, C09G9.7, F01D4.6, K07A9.2, M02H5.4, C33G8.8, C39F7.4, Y46H3D.7, F44A2.1, C25E10.1, T16G1.11, F16B4.1, K08B12.2, H12…
BP	GO:2000112	regulation of cellular macromolecule biosynthetic process	0.991374	1	603	59	2424	0.000253439	C04F1.3, Y54E10A.4, F23C8.9, Y47G6A.6, K05C4.6, Y53C10A.12, ZK993.1, W04A8.7, ZK546.13, Y48C3A.17, T05A7.4, T01D1.4, C07E3.5, R03C1.3, R13F6.9, B0336.1, C30A5.7, F23F12.9, F21H11.3, F40H6.4, R12B2.1, C24H11.3, F40F12.7, W09C2.1, C04G2.7, F55F10.1, C26B2.6, ZC410.1, F29C4.1, C26B2.3, C09G9.7, F01D4.6, K07A9.2, M02H5.4, C33G8.8, C39F7.4, Y46H3D.7, F44A2.1, C25E10.1, T16G1.11, F16B4.1, K08B12.2, H12…
BP	GO:0006350	transcription	0.991764	1	621	54	2263	0.000202587	F43G9.12, F36F2.5, K10D3.3, Y48G1C.6, F32H2.1, T20F5.3, W04A8.7, F22D3.1, T12C9.5, C47G2.2, C07E3.5, T23G7.1, F28C6.2, T09A5.6, B0286.5, F43G6.5, T05C1.4, R13A5.5, Y54F10AM.4, K04C2.2, ZK1128.4, R10E11.1, C38D4.6, R11A8.4, C08F8.8, F55G1.10, Y38F2AL.5, T28H11.4, Y41D4B.8, C26B2.3, C43G2.1, F01D4.6, K07A9.2, T07A9.8, T13F3.3, F44C8.4, D1014.8, Y40B10A.8, F16B3.1, K08B12.2, T27B7.4, F44C8.10, T27B7…
BP	GO:0045449	regulation of transcription	0.991861	1	577	39	1925	0.000156461	T12F5.4, W05B5.3, D1081.2, Y48G1C.6, ZK993.1, F39H11.2, T12C9.5, T01E8.2, F40H3.4, Y48C3A.12, R144.9, Y71H2AM.12, T20B12.2, C38C10.5, R11A8.4, Y69A2AR.29, F58G6.5, K08E4.1, C04G2.6, M04B2.3, Y37E11B.4, F01G10.8, M02H5.4, C50B6.8, K03B4.3, Y46H3D.6, F57G8.6, F16B3.1, K08B12.2, C33G8.11, VC5.4, M02H5.6, C06B8.1, F09C6.9, F45E6.2, C02F12.10, K04C1.3, ZK455.6, ZC64.4
MF	GO:0003677	DNA binding	0.992875	1	635	70	2650	0.000312973	F52B5.5, C55B7.1, F10G8.7, F26B1.7, T12F5.4, F43G9.12, B0414.6, ZK909.4, C41G7.5, W04A8.7, F33H2.1, Y67A6A.2, K08F8.2, T12C9.5, F23F1.1, C18D1.1, Y48E1A.1, Y48C3A.8, B0286.5, Y43H11AL.1, F27E5.2, C48D5.1, Y41C4A.4, F53A2.5, H10E21.3, R13A5.5, Y56A3A.4, T05G5.2, ZK652.5, T07E3.5, T12A2.8, Y39A1C.3, F26A1.2, Y75B8A.6, C05G6.1, Y94H6A.1, Y73B6BL.9, B0564.10, F55G1.11, F59E11.10, C33G8.8, M02H5.5, Y4…
BP	GO:0031323	regulation of cellular metabolic process	0.993217	1	678	71	2589	0.000244006	C04F1.3, Y54E10A.4, F23C8.9, Y47G6A.6, K05C4.6, W02D3.9, M01E11.5, T20F5.3, H06O01.2, K06A1.1, Y46G5A.1, R166.1, F09E5.15, Y53F4B.15, T05A7.4, T24B8.6, F54C9.1, Y62F5A.1, W09D10.1, F54E7.7, R13F6.9, E02H9.8, W03A3.1, C08C3.3, ZK370.2, F34D10.5, Y75B8A.2, ZK1098.8, Y51H4A.4, H27C11.1, C05G6.1, Y38F2AL.5, W03D2.4, C49C3.5, C26B2.3, C09G9.7, Y73F8A.16, Y45F10A.6, Y37E11B.4, T13F3.3, T22H9.4, F36G9.1…
BP	GO:0080090	regulation of primary metabolic process	0.993604	1	677	71	2595	0.000244727	C04F1.3, C47F8.8, Y54E10A.4, F36F2.5, ZC123.3, F54A5.1, C45E1.1, C41G7.5, F39H11.2, Y48E1C.3, ZK546.13, Y54E2A.11, Y53C12C.1, F09E5.15, Y53F4B.15, F08B1.1, Y53C12B.5, T23G7.1, Y66D12A.7, K02F3.4, R13F6.9, E02H9.8, W03A3.1, C08C3.3, ZK370.2, F34D10.5, Y75B8A.2, F40F12.7, W09C2.1, F58G6.5, H27C11.1, K08E4.1, F55F10.1, R11E3.5, Y41D4B.27, C26B2.3, C09G9.7, F01D4.6, Y73F8A.16, B0218.3, T27B7.6, T01G6…
MF	GO:0043565	sequence-specific DNA binding	0.994604	1	378	12	1228	0.000112276	Y44E3B.1, ZC123.3, C32F10.6, Y41C4A.4, C24A1.2, F54D1.4, Y45G5AM.1, Y22F5A.1, C33G8.12, VC5.6, F58E10.2, C42D8.4
BP	GO:0006470	protein dephosphorylation	0.996333	1	105	3	1403	0.000915751	F26A3.4, W09H1.1, K09F6.3
MF	GO:0005509	calcium ion binding	0.997717	1	163	5	1352	0.000302961	C50C3.2, F09E8.2, C13C12.1, T10H9.8, K04C1.4
BP	GO:0007166	cell surface receptor linked signaling pathway	0.998431	1	332	16	1625	0.000272995	C26C6.2, F28B12.3, ZC101.2, B0336.2, W10C4.1, T21C12.1, F59B2.13, Y41D4B.24, Y37E11AR.6, T03D8.3, F38E1.7, C25B8.7, K04G11.2, F58A3.2, ZC374.1, AH9.1
MF	GO:0004721	phosphoprotein phosphatase activity	0.998745	1	113	3	1477	0.000790139	M05B5.1, W09H1.1, T13H5.1
CC	GO:0016020	membrane	0.999132	1	4312	1547	8327	0.000578836	C36B1.1, F53B6.8, ZK1151.1, Y51F10.3, W10C8.5, Y47G6A.32, Y73E7A.3, T22H2.6, T01A4.1, Y106G6H.16, F25H5.2, W04C9.1, C10H11.6, T28F2.7, Y71G12B.35, F15D3.7, D2092.1, F30A10.6, W03G9.3, F48C1.2, Y71G12B.16, T02G6.5, T23H2.4, F46A9.3, T01G9.1, K11D2.3, M01E11.1, Y18D10A.12, K05C4.2, Y48G8AL.14, ZK858.7, Y47H9C.2, Y48G1C.5, F31C3.4, F32H2.11, F55F8.6, F26A3.6, D1007.5, K07A12.2, C48B6.9, W01A8.4, T27…
CC	GO:0044425	membrane part	0.999359	1	4161	1458	8156	0.000571238	C36B1.1, F53B6.8, ZK1151.1, Y51F10.3, W10C8.5, Y47G6A.32, Y73E7A.3, T22H2.6, T01A4.1, Y106G6H.16, F25H5.2, W04C9.1, C10H11.6, T28F2.7, Y71G12B.35, D2092.1, F30A10.6, W03G9.3, Y105E8A.10, T19B4.1, K06A5.2, M05B5.6, F46A9.3, T01G9.1, K11D2.3, Y18D10A.12, F27C1.3, F21F3.5, Y48G8AL.14, ZK858.7, W01B11.2, F53G12.3, F31C3.4, F55F8.6, C37A5.4, K05C4.10, F48C1.4, W01A8.4, T27F6.10, C49G9.1, F56C11.2, T28…
MF	GO:0046914	transition metal ion binding	0.999625	1	964	179	4144	0.0005386	F52B5.5, Y54E10BR.8, W02A11.3, T08B2.5, C25A1.5, F52F12.4, T07D10.3, C47F8.8, T02E1.3, Y47G6A.19, C27A12.7, ZC328.2, C32F10.6, K11D2.4, F56H1.2, F57C9.4, C27C7.3, F59A3.1, D2030.7, F33H2.7, Y105E8A.14, K10C3.6, E03H4.6, C27A12.8, F25D7.3, C06A5.8, Y40B1A.4, F21A9.2, C06A5.9, T23H4.2, Y54E10BR.3, Y37E3.3, Y37F4.6, Y51H1A.6, C32D5.10, T22C8.5, AH6.5, K06A1.4, F40F8.7, C32D5.11, Y53F4B.20, H20J04.2,…
MF	GO:0008270	zinc ion binding	0.999735	1	793	133	3823	0.000592304	C12C8.3, Y53H1A.2, W02A11.3, Y47H9C.2, F52F12.4, F15D3.1, Y119C1B.5, W05B5.3, Y47G6A.19, F56H1.6, R06C7.9, B0414.6, ZC247.3, C34B2.4, F57C9.4, F02E9.2, DY3.7, F53B6.2, Y71A12B.9, T22C1.1, F56A3.2, T20F5.7, W06H12.1, Y71G12B.24, Y40B1A.4, C26C6.3, C27A12.2, C53D5.2, Y37F4.6, ZC434.9, C32D5.10, K02C4.4, F33H1.4, F43C11.7, Y51H1A.4, F35H8.3, M110.3, Y49F6B.9, ZK1240.9, F58A6.4, Y57A10A.31, T21D11.1,…
BP	GO:0007186	G-protein coupled receptor protein signaling pathway	0.999985	1	220	2	1109	0.000166044	F42C5.2, T02D1.6
CC	GO:0031224	intrinsic to membrane	0.999999	1	4046	1355	8061	0.000524255	C09D4.1, F49B2.3, H27M09.5, T23B3.4, C37A5.8, Y54E5A.1, Y105E8A.27, F25H5.2, ZK849.5, C41D11.9, F25D7.5, T28F2.7, D2092.1, W03G9.3, Y105E8A.10, F48C1.2, T19B4.1, T01G9.3, Y18D10A.23, C24A11.8, F46A9.3, Y71F9B.1, Y18D10A.12, F21F3.5, D2030.1, R05D11.5, K05C4.2, W05F2.3, Y47H9C.2, F53G12.3, F55F8.6, F26A3.6, F48C1.4, F35E2.5, W01A8.4, B0379.7, F27C1.8, F26E4.11, Y39G10AR.6, T05E8.1, K07A1.13, Y119C…
CC	GO:0016021	integral to membrane	0.999999	1	4038	1347	8059	0.000522286	C09D4.1, F49B2.3, H27M09.5, T23B3.4, C37A5.8, Y54E5A.1, Y105E8A.27, F25H5.2, ZK849.5, C41D11.9, F25D7.5, T28F2.7, D2092.1, W03G9.3, Y105E8A.10, F48C1.2, T19B4.1, T01G9.3, Y18D10A.23, C24A11.8, F46A9.3, Y71F9B.1, Y18D10A.12, F21F3.5, D2030.1, R05D11.5, K05C4.2, W05F2.3, Y47H9C.2, F53G12.3, F55F8.6, F26A3.6, F48C1.4, F35E2.5, W01A8.4, B0379.7, F27C1.8, F26E4.11, Y39G10AR.6, T05E8.1, K07A1.13, Y119C…
MF	GO:0004871	signal transducer activity	1	1	428	7	1403	6.56613e-05	C27C7.3, F42G8.3, Y39C12A.7, R13D11.8, F16B4.9, F46G10.5, F59C12.2
MF	GO:0060089	molecular transducer activity	1	1	428	7	1403	6.56613e-05	C27C7.3, F42G8.3, Y39C12A.7, R13D11.8, F16B4.9, F46G10.5, F59C12.2
BP	GO:0000002	mitochondrial genome maintenance	1	1	2	0	17	0
BP	GO:0000018	regulation of DNA recombination	1	1	7	0	64	0
BP	GO:0000041	transition metal ion transport	1	1	35	0	216	0
BP	GO:0000045	autophagic vacuole assembly	1	1	2	0	28	0
BP	GO:0000070	mitotic sister chromatid segregation	1	1	26	0	246	0
BP	GO:0000075	cell cycle checkpoint	1	1	12	0	95	0
BP	GO:0000076	DNA replication checkpoint	1	1	2	0	4	0
BP	GO:0000077	DNA damage checkpoint	1	1	6	0	61	0
BP	GO:0000079	regulation of cyclin-dependent protein kinase activity	1	1	3	0	5	0
BP	GO:0000082	G1/S transition of mitotic cell cycle	1	1	2	0	2	0
BP	GO:0000084	S phase of mitotic cell cycle	1	1	4	0	14	0
BP	GO:0000096	sulfur amino acid metabolic process	1	1	10	0	97	0
BP	GO:0000097	sulfur amino acid biosynthetic process	1	1	7	0	87	0
BP	GO:0000122	negative regulation of transcription from RNA polymerase II promoter	1	1	29	0	166	0
BP	GO:0000132	establishment of mitotic spindle orientation	1	1	26	0	211	0
BP	GO:0000154	rRNA modification	1	1	7	0	29	0
BP	GO:0000165	MAPKKK cascade	1	1	13	0	98	0
BP	GO:0000184	nuclear-transcribed mRNA catabolic process, nonsense-mediated decay	1	1	7	0	293	0.047619
BP	GO:0000187	activation of MAPK activity	1	1	4	0	61	0
BP	GO:0000209	protein polyubiquitination	1	1	1	0	1	NaN
BP	GO:0000212	meiotic spindle organization	1	1	8	0	117	0
BP	GO:0000239	pachytene	1	1	2	0	3	0
BP	GO:0000245	spliceosome assembly	1	1	2	0	3	0
BP	GO:0000270	peptidoglycan metabolic process	1	1	8	0	208	0.0357143
BP	GO:0000271	polysaccharide biosynthetic process	1	1	34	0	489	0.00178253
BP	GO:0000272	polysaccharide catabolic process	1	1	26	0	77	0
BP	GO:0000281	cytokinesis after mitosis	1	1	9	0	101	0
BP	GO:0000302	response to reactive oxygen species	1	1	9	0	118	0.0277778
BP	GO:0000303	response to superoxide	1	1	3	0	70	0.333333
BP	GO:0000305	response to oxygen radical	1	1	3	0	70	0.333333
BP	GO:0000335	negative regulation of transposition, DNA-mediated	1	1	3	0	8	0
BP	GO:0000337	regulation of transposition, DNA-mediated	1	1	3	0	8	0
BP	GO:0000375	RNA splicing, via transesterification reactions	1	1	10	0	76	0
BP	GO:0000377	RNA splicing, via transesterification reactions with bulged adenosine as nucleophile	1	1	9	0	63	0
BP	GO:0000380	alternative nuclear mRNA splicing, via spliceosome	1	1	1	0	1	NaN
BP	GO:0000381	regulation of alternative nuclear mRNA splicing, via spliceosome	1	1	1	0	1	NaN
BP	GO:0000394	RNA splicing, via endonucleolytic cleavage and ligation	1	1	2	0	12	0
BP	GO:0000398	nuclear mRNA splicing, via spliceosome	1	1	9	0	63	0
BP	GO:0000491	small nucleolar ribonucleoprotein complex assembly	1	1	1	0	13	NaN
BP	GO:0000492	box C/D snoRNP assembly	1	1	1	0	13	NaN
BP	GO:0000578	embryonic axis specification	1	1	7	0	132	0
BP	GO:0000723	telomere maintenance	1	1	6	0	24	0
BP	GO:0000724	double-strand break repair via homologous recombination	1	1	2	0	10	0
BP	GO:0000725	recombinational repair	1	1	2	0	10	0
BP	GO:0000726	non-recombinational repair	1	1	3	0	24	0
BP	GO:0000737	DNA catabolic process, endonucleolytic	1	1	10	0	53	0
BP	GO:0000738	DNA catabolic process, exonucleolytic	1	1	2	0	2	0
BP	GO:0000819	sister chromatid segregation	1	1	29	0	300	0
BP	GO:0000916	contractile ring contraction involved in cell cycle cytokinesis	1	1	2	0	20	0
BP	GO:0000920	cytokinetic cell separation	1	1	5	0	26	0
BP	GO:0001101	response to acid	1	1	1	0	14	NaN
BP	GO:0001504	neurotransmitter uptake	1	1	3	0	16	0
BP	GO:0001505	regulation of neurotransmitter levels	1	1	32	0	179	0
BP	GO:0001507	acetylcholine catabolic process in synaptic cleft	1	1	3	0	20	0
BP	GO:0001508	regulation of action potential	1	1	6	0	13	0
BP	GO:0001510	RNA methylation	1	1	5	0	62	0
BP	GO:0001522	pseudouridine synthesis	1	1	6	0	18	0
BP	GO:0001555	oocyte growth	1	1	1	0	36	NaN
BP	GO:0001556	oocyte maturation	1	1	9	0	50	0
BP	GO:0001558	regulation of cell growth	1	1	20	0	154	0
BP	GO:0001659	temperature homeostasis	1	1	2	0	16	0
BP	GO:0001666	response to hypoxia	1	1	4	0	64	0
BP	GO:0001667	ameboidal cell migration	1	1	21	0	172	0
BP	GO:0001676	long-chain fatty acid metabolic process	1	1	2	0	2	0
BP	GO:0001700	embryonic development via the syncytial blastoderm	1	1	2	0	56	0
BP	GO:0001704	formation of primary germ layer	1	1	36	0	232	0
BP	GO:0001705	ectoderm formation	1	1	2	0	15	0
BP	GO:0001706	endoderm formation	1	1	14	0	88	0
BP	GO:0001707	mesoderm formation	1	1	19	0	134	0
BP	GO:0001710	mesodermal cell fate commitment	1	1	8	0	76	0
BP	GO:0001711	endodermal cell fate commitment	1	1	14	0	88	0
BP	GO:0001712	ectodermal cell fate commitment	1	1	2	0	15	0
BP	GO:0001714	endodermal cell fate specification	1	1	12	0	86	0
BP	GO:0001738	morphogenesis of a polarized epithelium	1	1	2	0	7	0
BP	GO:0001764	neuron migration	1	1	23	0	224	0
BP	GO:0001820	serotonin secretion	1	1	2	0	3	0
BP	GO:0001845	phagolysosome assembly	1	1	1	0	21	NaN
BP	GO:0001881	receptor recycling	1	1	1	0	14	NaN
BP	GO:0001906	cell killing	1	1	2	0	11	0
BP	GO:0001932	regulation of protein phosphorylation	1	1	27	0	157	0
BP	GO:0001956	positive regulation of neurotransmitter secretion	1	1	4	0	36	0
BP	GO:0001966	thigmotaxis	1	1	3	0	32	0
BP	GO:0002064	epithelial cell development	1	1	8	0	211	0.0357143
BP	GO:0002097	tRNA wobble base modification	1	1	5	0	25	0
BP	GO:0002098	tRNA wobble uridine modification	1	1	5	0	25	0
BP	GO:0002376	immune system process	1	1	27	0	199	0
BP	GO:0002682	regulation of immune system process	1	1	5	0	19	0
BP	GO:0002683	negative regulation of immune system process	1	1	2	0	2	0
BP	GO:0002684	positive regulation of immune system process	1	1	4	0	18	0
BP	GO:0003001	generation of a signal involved in cell-cell signaling	1	1	23	0	129	0
BP	GO:0003012	muscle system process	1	1	36	0	237	0
BP	GO:0003381	epithelial cell morphogenesis involved in gastrulation	1	1	2	0	40	0
BP	GO:0003382	epithelial cell morphogenesis	1	1	2	0	40	0
BP	GO:0003383	apical constriction	1	1	2	0	40	0
BP	GO:0003384	apical constriction involved in gastrulation	1	1	2	0	40	0
BP	GO:0005978	glycogen biosynthetic process	1	1	4	0	28	0
BP	GO:0005984	disaccharide metabolic process	1	1	7	0	28	0
BP	GO:0005991	trehalose metabolic process	1	1	7	0	28	0
BP	GO:0005992	trehalose biosynthetic process	1	1	2	0	15	0
BP	GO:0006000	fructose metabolic process	1	1	2	0	13	0
BP	GO:0006003	fructose 2,6-bisphosphate metabolic process	1	1	2	0	13	0
BP	GO:0006004	fucose metabolic process	1	1	3	0	4	0
BP	GO:0006005	L-fucose biosynthetic process	1	1	2	0	3	0
BP	GO:0006006	glucose metabolic process	1	1	24	0	265	0.00362319
BP	GO:0006007	glucose catabolic process	1	1	19	0	255	0.00584795
BP	GO:0006012	galactose metabolic process	1	1	1	0	1	NaN
BP	GO:0006013	mannose metabolic process	1	1	5	0	243	0
BP	GO:0006020	inositol metabolic process	1	1	4	0	75	0.166667
BP	GO:0006023	aminoglycan biosynthetic process	1	1	5	0	188	0.1
BP	GO:0006024	glycosaminoglycan biosynthetic process	1	1	5	0	188	0.1
BP	GO:0006026	aminoglycan catabolic process	1	1	26	0	77	0
BP	GO:0006027	glycosaminoglycan catabolic process	1	1	4	0	22	0
BP	GO:0006029	proteoglycan metabolic process	1	1	2	0	2	0
BP	GO:0006030	chitin metabolic process	1	1	31	0	120	0
BP	GO:0006032	chitin catabolic process	1	1	22	0	55	0
BP	GO:0006040	amino sugar metabolic process	1	1	2	0	3	0
BP	GO:0006041	glucosamine metabolic process	1	1	2	0	3	0
BP	GO:0006044	N-acetylglucosamine metabolic process	1	1	2	0	3	0
BP	GO:0006071	glycerol metabolic process	1	1	13	0	176	0
BP	GO:0006072	glycerol-3-phosphate metabolic process	1	1	7	0	34	0
BP	GO:0006081	cellular aldehyde metabolic process	1	1	2	0	19	0
BP	GO:0006084	acetyl-CoA metabolic process	1	1	12	0	117	0
BP	GO:0006094	gluconeogenesis	1	1	3	0	9	0
BP	GO:0006096	glycolysis	1	1	12	0	212	0.0151515
BP	GO:0006098	pentose-phosphate shunt	1	1	6	0	71	0
BP	GO:0006099	tricarboxylic acid cycle	1	1	10	0	114	0
BP	GO:0006102	isocitrate metabolic process	1	1	2	0	58	0
BP	GO:0006108	malate metabolic process	1	1	2	0	95	0
BP	GO:0006120	mitochondrial electron transport, NADH to ubiquinone	1	1	4	0	377	0.166667
BP	GO:0006122	mitochondrial electron transport, ubiquinol to cytochrome c	1	1	2	0	12	0
BP	GO:0006123	mitochondrial electron transport, cytochrome c to oxygen	1	1	2	0	49	0
BP	GO:0006140	regulation of nucleotide metabolic process	1	1	33	0	270	0
BP	GO:0006144	purine base metabolic process	1	1	3	0	34	0
BP	GO:0006166	purine ribonucleoside salvage	1	1	2	0	43	0
BP	GO:0006171	cAMP biosynthetic process	1	1	3	0	16	0
BP	GO:0006182	cGMP biosynthetic process	1	1	9	0	78	0.0277778
BP	GO:0006183	GTP biosynthetic process	1	1	4	0	32	0
BP	GO:0006184	GTP catabolic process	1	1	31	0	255	0
BP	GO:0006188	IMP biosynthetic process	1	1	4	0	51	0
BP	GO:0006189	'de novo' IMP biosynthetic process	1	1	3	0	32	0
BP	GO:0006195	purine nucleotide catabolic process	1	1	31	0	255	0
BP	GO:0006206	pyrimidine base metabolic process	1	1	7	0	190	0.047619
BP	GO:0006207	'de novo' pyrimidine base biosynthetic process	1	1	4	0	175	0.166667
BP	GO:0006208	pyrimidine base catabolic process	1	1	3	0	46	0
BP	GO:0006213	pyrimidine nucleoside metabolic process	1	1	10	0	97	0
BP	GO:0006214	thymidine catabolic process	1	1	2	0	38	0
BP	GO:0006217	deoxycytidine catabolic process	1	1	2	0	24	0
BP	GO:0006220	pyrimidine nucleotide metabolic process	1	1	15	0	189	0
BP	GO:0006221	pyrimidine nucleotide biosynthetic process	1	1	13	0	183	0
BP	GO:0006222	UMP biosynthetic process	1	1	3	0	42	0
BP	GO:0006228	UTP biosynthetic process	1	1	4	0	32	0
BP	GO:0006231	dTMP biosynthetic process	1	1	2	0	27	0
BP	GO:0006233	dTDP biosynthetic process	1	1	2	0	2	0
BP	GO:0006241	CTP biosynthetic process	1	1	4	0	32	0
BP	GO:0006244	pyrimidine nucleotide catabolic process	1	1	1	0	4	NaN
BP	GO:0006259	DNA metabolic process	1	1	158	0	1025	0
BP	GO:0006260	DNA replication	1	1	58	0	338	0
BP	GO:0006261	DNA-dependent DNA replication	1	1	20	0	71	0
BP	GO:0006264	mitochondrial DNA replication	1	1	2	0	17	0
BP	GO:0006265	DNA topological change	1	1	6	0	25	0
BP	GO:0006266	DNA ligation	1	1	2	0	10	0
BP	GO:0006268	DNA unwinding involved in replication	1	1	3	0	9	0
BP	GO:0006269	DNA replication, synthesis of RNA primer	1	1	3	0	15	0
BP	GO:0006270	DNA-dependent DNA replication initiation	1	1	10	0	32	0
BP	GO:0006275	regulation of DNA replication	1	1	6	0	8	0
BP	GO:0006278	RNA-dependent DNA replication	1	1	2	0	3	0
BP	GO:0006281	DNA repair	1	1	72	0	766	0
BP	GO:0006284	base-excision repair	1	1	3	0	6	0
BP	GO:0006289	nucleotide-excision repair	1	1	8	0	109	0
BP	GO:0006298	mismatch repair	1	1	6	0	219	0
BP	GO:0006302	double-strand break repair	1	1	6	0	55	0
BP	GO:0006303	double-strand break repair via nonhomologous end joining	1	1	2	0	23	0
BP	GO:0006304	DNA modification	1	1	7	0	34	0
BP	GO:0006305	DNA alkylation	1	1	5	0	29	0
BP	GO:0006306	DNA methylation	1	1	5	0	29	0
BP	GO:0006308	DNA catabolic process	1	1	13	0	59	0
BP	GO:0006309	DNA fragmentation involved in apoptotic nuclear change	1	1	10	0	53	0
BP	GO:0006310	DNA recombination	1	1	37	0	489	0
BP	GO:0006313	transposition, DNA-mediated	1	1	3	0	8	0
BP	GO:0006323	DNA packaging	1	1	41	0	153	0
BP	GO:0006333	chromatin assembly or disassembly	1	1	54	0	263	0
BP	GO:0006334	nucleosome assembly	1	1	34	0	92	0
BP	GO:0006338	chromatin remodeling	1	1	4	0	53	0
BP	GO:0006342	chromatin silencing	1	1	5	0	21	0
BP	GO:0006354	transcription elongation, DNA-dependent	1	1	9	0	67	0
BP	GO:0006364	rRNA processing	1	1	20	0	93	0
BP	GO:0006368	transcription elongation from RNA polymerase II promoter	1	1	8	0	66	0
BP	GO:0006370	mRNA capping	1	1	3	0	58	0
BP	GO:0006379	mRNA cleavage	1	1	3	0	8	0
BP	GO:0006388	tRNA splicing, via endonucleolytic cleavage and ligation	1	1	2	0	12	0
BP	GO:0006397	mRNA processing	1	1	31	0	226	0
BP	GO:0006400	tRNA modification	1	1	15	0	67	0
BP	GO:0006403	RNA localization	1	1	5	0	123	0
BP	GO:0006413	translational initiation	1	1	15	0	64	0
BP	GO:0006414	translational elongation	1	1	13	0	168	0
BP	GO:0006415	translational termination	1	1	6	0	64	0.0666667
BP	GO:0006419	alanyl-tRNA aminoacylation	1	1	2	0	36	0
BP	GO:0006420	arginyl-tRNA aminoacylation	1	1	2	0	2	0
BP	GO:0006422	aspartyl-tRNA aminoacylation	1	1	5	0	73	0
BP	GO:0006423	cysteinyl-tRNA aminoacylation	1	1	3	0	25	0
BP	GO:0006424	glutamyl-tRNA aminoacylation	1	1	2	0	42	0
BP	GO:0006428	isoleucyl-tRNA aminoacylation	1	1	2	0	16	0
BP	GO:0006429	leucyl-tRNA aminoacylation	1	1	2	0	18	0
BP	GO:0006430	lysyl-tRNA aminoacylation	1	1	2	0	5	0
BP	GO:0006431	methionyl-tRNA aminoacylation	1	1	2	0	263	1
BP	GO:0006432	phenylalanyl-tRNA aminoacylation	1	1	2	0	6	0
BP	GO:0006433	prolyl-tRNA aminoacylation	1	1	2	0	39	1
BP	GO:0006434	seryl-tRNA aminoacylation	1	1	2	0	17	0
BP	GO:0006436	tryptophanyl-tRNA aminoacylation	1	1	2	0	51	0
BP	GO:0006437	tyrosyl-tRNA aminoacylation	1	1	2	0	12	0
BP	GO:0006438	valyl-tRNA aminoacylation	1	1	1	0	420	Inf
BP	GO:0006446	regulation of translational initiation	1	1	2	0	34	0
BP	GO:0006448	regulation of translational elongation	1	1	5	0	102	0
BP	GO:0006449	regulation of translational termination	1	1	2	0	5	0
BP	GO:0006452	translational frameshifting	1	1	2	0	5	0
BP	GO:0006458	'de novo' protein folding	1	1	2	0	3	0
BP	GO:0006465	signal peptide processing	1	1	2	0	94	0
BP	GO:0006469	negative regulation of protein kinase activity	1	1	4	0	33	0
BP	GO:0006471	protein ADP-ribosylation	1	1	4	0	56	0
BP	GO:0006473	protein acetylation	1	1	3	0	16	0
BP	GO:0006476	protein deacetylation	1	1	8	0	30	0
BP	GO:0006479	protein methylation	1	1	18	0	148	0
BP	GO:0006481	C-terminal protein methylation	1	1	2	0	2	0
BP	GO:0006482	protein demethylation	1	1	5	0	61	0
BP	GO:0006486	protein glycosylation	1	1	26	0	117	0
BP	GO:0006487	protein N-linked glycosylation	1	1	5	0	42	0
BP	GO:0006488	dolichol-linked oligosaccharide biosynthetic process	1	1	2	0	19	0
BP	GO:0006493	protein O-linked glycosylation	1	1	1	0	12	NaN
BP	GO:0006497	protein lipidation	1	1	13	0	46	0
BP	GO:0006505	GPI anchor metabolic process	1	1	15	0	128	0
BP	GO:0006506	GPI anchor biosynthetic process	1	1	10	0	38	0
BP	GO:0006509	membrane protein ectodomain proteolysis	1	1	3	0	3	0
BP	GO:0006515	misfolded or incompletely synthesized protein catabolic process	1	1	2	0	220	0
BP	GO:0006516	glycoprotein catabolic process	1	1	13	0	48	0
BP	GO:0006528	asparagine metabolic process	1	1	5	0	39	0
BP	GO:0006529	asparagine biosynthetic process	1	1	5	0	39	0
BP	GO:0006534	cysteine metabolic process	1	1	5	0	23	0
BP	GO:0006535	cysteine biosynthetic process from serine	1	1	3	0	18	0
BP	GO:0006536	glutamate metabolic process	1	1	3	0	376	0.333333
BP	GO:0006537	glutamate biosynthetic process	1	1	2	0	139	0
BP	GO:0006541	glutamine metabolic process	1	1	10	0	166	0.0222222
BP	GO:0006542	glutamine biosynthetic process	1	1	5	0	8	0
BP	GO:0006544	glycine metabolic process	1	1	8	0	152	0
BP	GO:0006546	glycine catabolic process	1	1	5	0	105	0
BP	GO:0006547	histidine metabolic process	1	1	3	0	260	0.333333
BP	GO:0006548	histidine catabolic process	1	1	3	0	260	0.333333
BP	GO:0006555	methionine metabolic process	1	1	5	0	76	0
BP	GO:0006558	L-phenylalanine metabolic process	1	1	2	0	23	0
BP	GO:0006559	L-phenylalanine catabolic process	1	1	2	0	23	0
BP	GO:0006560	proline metabolic process	1	1	5	0	59	0
BP	GO:0006561	proline biosynthetic process	1	1	4	0	34	0
BP	GO:0006563	L-serine metabolic process	1	1	6	0	52	0
BP	GO:0006564	L-serine biosynthetic process	1	1	2	0	4	0
BP	GO:0006568	tryptophan metabolic process	1	1	4	0	11	0
BP	GO:0006569	tryptophan catabolic process	1	1	3	0	10	0
BP	GO:0006570	tyrosine metabolic process	1	1	2	0	44	0
BP	GO:0006573	valine metabolic process	1	1	2	0	22	0
BP	GO:0006575	cellular modified amino acid metabolic process	1	1	8	0	47	0
BP	GO:0006576	cellular biogenic amine metabolic process	1	1	21	0	104	0
BP	GO:0006577	betaine metabolic process	1	1	2	0	4	0
BP	GO:0006578	betaine biosynthetic process	1	1	2	0	4	0
BP	GO:0006581	acetylcholine catabolic process	1	1	4	0	21	0
BP	GO:0006582	melanin metabolic process	1	1	2	0	8	0
BP	GO:0006584	catecholamine metabolic process	1	1	5	0	20	0
BP	GO:0006586	indolalkylamine metabolic process	1	1	5	0	23	0
BP	GO:0006595	polyamine metabolic process	1	1	3	0	13	0
BP	GO:0006596	polyamine biosynthetic process	1	1	3	0	13	0
BP	GO:0006606	protein import into nucleus	1	1	6	0	91	0
BP	GO:0006613	cotranslational protein targeting to membrane	1	1	9	0	362	0.0277778
BP	GO:0006614	SRP-dependent cotranslational protein targeting to membrane	1	1	8	0	345	0.0357143
BP	GO:0006621	protein retention in ER lumen	1	1	1	0	1	NaN
BP	GO:0006624	vacuolar protein processing	1	1	2	0	25	0
BP	GO:0006625	protein targeting to peroxisome	1	1	2	0	2	0
BP	GO:0006626	protein targeting to mitochondrion	1	1	7	0	353	0.047619
BP	GO:0006631	fatty acid metabolic process	1	1	42	0	382	0
BP	GO:0006633	fatty acid biosynthetic process	1	1	22	0	246	0
BP	GO:0006635	fatty acid beta-oxidation	1	1	8	0	62	0
BP	GO:0006636	unsaturated fatty acid biosynthetic process	1	1	7	0	102	0
BP	GO:0006637	acyl-CoA metabolic process	1	1	6	0	9	0
BP	GO:0006643	membrane lipid metabolic process	1	1	20	0	152	0.00526316
BP	GO:0006658	phosphatidylserine metabolic process	1	1	2	0	7	0
BP	GO:0006659	phosphatidylserine biosynthetic process	1	1	2	0	7	0
BP	GO:0006661	phosphatidylinositol biosynthetic process	1	1	10	0	38	0
BP	GO:0006662	glycerol ether metabolic process	1	1	16	0	134	0
BP	GO:0006664	glycolipid metabolic process	1	1	3	0	12	0
BP	GO:0006665	sphingolipid metabolic process	1	1	19	0	151	0.00584795
BP	GO:0006672	ceramide metabolic process	1	1	10	0	103	0.0222222
BP	GO:0006684	sphingomyelin metabolic process	1	1	8	0	100	0.0357143
BP	GO:0006685	sphingomyelin catabolic process	1	1	4	0	67	0.166667
BP	GO:0006686	sphingomyelin biosynthetic process	1	1	4	0	33	0
BP	GO:0006687	glycosphingolipid metabolic process	1	1	2	0	11	0
BP	GO:0006690	icosanoid metabolic process	1	1	3	0	44	0
BP	GO:0006691	leukotriene metabolic process	1	1	2	0	43	0
BP	GO:0006694	steroid biosynthetic process	1	1	13	0	164	0
BP	GO:0006720	isoprenoid metabolic process	1	1	9	0	27	0
BP	GO:0006729	tetrahydrobiopterin biosynthetic process	1	1	2	0	23	0
BP	GO:0006730	one-carbon metabolic process	1	1	50	0	356	0
BP	GO:0006732	coenzyme metabolic process	1	1	59	0	321	0
BP	GO:0006733	oxidoreduction coenzyme metabolic process	1	1	19	0	138	0
BP	GO:0006739	NADP metabolic process	1	1	6	0	71	0
BP	GO:0006740	NADPH regeneration	1	1	6	0	71	0
BP	GO:0006743	ubiquinone metabolic process	1	1	6	0	30	0
BP	GO:0006744	ubiquinone biosynthetic process	1	1	6	0	30	0
BP	GO:0006749	glutathione metabolic process	1	1	3	0	28	0
BP	GO:0006750	glutathione biosynthetic process	1	1	2	0	21	0
BP	GO:0006760	folic acid-containing compound metabolic process	1	1	7	0	17	0
BP	GO:0006766	vitamin metabolic process	1	1	9	0	24	0
BP	GO:0006767	water-soluble vitamin metabolic process	1	1	9	0	24	0
BP	GO:0006769	nicotinamide metabolic process	1	1	2	0	25	0
BP	GO:0006777	Mo-molybdopterin cofactor biosynthetic process	1	1	5	0	8	0
BP	GO:0006778	porphyrin metabolic process	1	1	3	0	3	0
BP	GO:0006779	porphyrin biosynthetic process	1	1	3	0	3	0
BP	GO:0006783	heme biosynthetic process	1	1	2	0	2	0
BP	GO:0006790	sulfur compound metabolic process	1	1	19	0	152	0
BP	GO:0006801	superoxide metabolic process	1	1	6	0	133	0.0666667
BP	GO:0006813	potassium ion transport	1	1	97	0	311	0
BP	GO:0006814	sodium ion transport	1	1	41	0	207	0
BP	GO:0006816	calcium ion transport	1	1	24	0	212	0.00362319
BP	GO:0006817	phosphate transport	1	1	6	0	40	0
BP	GO:0006820	anion transport	1	1	33	0	243	0
BP	GO:0006821	chloride transport	1	1	10	0	47	0
BP	GO:0006825	copper ion transport	1	1	12	0	82	0
BP	GO:0006826	iron ion transport	1	1	16	0	98	0
BP	GO:0006829	zinc ion transport	1	1	3	0	10	0
BP	GO:0006833	water transport	1	1	5	0	48	0
BP	GO:0006835	dicarboxylic acid transport	1	1	9	0	62	0
BP	GO:0006837	serotonin transport	1	1	3	0	4	0
BP	GO:0006839	mitochondrial transport	1	1	9	0	357	0.0277778
BP	GO:0006842	tricarboxylic acid transport	1	1	3	0	48	0
BP	GO:0006857	oligopeptide transport	1	1	3	0	13	0
BP	GO:0006865	amino acid transport	1	1	16	0	98	0
BP	GO:0006869	lipid transport	1	1	22	0	239	0.004329
BP	GO:0006873	cellular ion homeostasis	1	1	20	0	211	0.00526316
BP	GO:0006874	cellular calcium ion homeostasis	1	1	7	0	138	0.047619
BP	GO:0006875	cellular metal ion homeostasis	1	1	12	0	155	0.0151515
BP	GO:0006879	cellular iron ion homeostasis	1	1	4	0	9	0
BP	GO:0006884	cell volume homeostasis	1	1	2	0	6	0
BP	GO:0006885	regulation of pH	1	1	11	0	112	0
BP	GO:0006887	exocytosis	1	1	23	0	186	0
BP	GO:0006888	ER to Golgi vesicle-mediated transport	1	1	6	0	253	0
BP	GO:0006890	retrograde vesicle-mediated transport, Golgi to ER	1	1	1	0	1	NaN
BP	GO:0006891	intra-Golgi vesicle-mediated transport	1	1	2	0	22	0
BP	GO:0006900	membrane budding	1	1	2	0	48	0
BP	GO:0006904	vesicle docking involved in exocytosis	1	1	12	0	53	0
BP	GO:0006906	vesicle fusion	1	1	2	0	74	0
BP	GO:0006909	phagocytosis	1	1	22	0	300	0.004329
BP	GO:0006911	phagocytosis, engulfment	1	1	17	0	281	0.00735294
BP	GO:0006913	nucleocytoplasmic transport	1	1	41	0	320	0
BP	GO:0006914	autophagy	1	1	10	0	81	0
BP	GO:0006916	anti-apoptosis	1	1	9	0	70	0
BP	GO:0006917	induction of apoptosis	1	1	9	0	82	0
BP	GO:0006921	cellular component disassembly involved in apoptosis	1	1	11	0	106	0
BP	GO:0006935	chemotaxis	1	1	83	0	536	0
BP	GO:0006936	muscle contraction	1	1	36	0	237	0
BP	GO:0006937	regulation of muscle contraction	1	1	16	0	146	0
BP	GO:0006939	smooth muscle contraction	1	1	2	0	22	0
BP	GO:0006940	regulation of smooth muscle contraction	1	1	2	0	22	0
BP	GO:0006941	striated muscle contraction	1	1	12	0	86	0
BP	GO:0006942	regulation of striated muscle contraction	1	1	3	0	11	0
BP	GO:0006944	cellular membrane fusion	1	1	12	0	135	0
BP	GO:0006954	inflammatory response	1	1	1	0	1	NaN
BP	GO:0006955	immune response	1	1	27	0	199	0
BP	GO:0006970	response to osmotic stress	1	1	20	0	59	0
BP	GO:0006972	hyperosmotic response	1	1	14	0	43	0
BP	GO:0006973	intracellular accumulation of glycerol	1	1	2	0	10	0
BP	GO:0006979	response to oxidative stress	1	1	42	0	297	0.00116144
BP	GO:0006984	ER-nucleus signaling pathway	1	1	13	0	288	0.0128205
BP	GO:0006986	response to unfolded protein	1	1	15	0	328	0.00952381
BP	GO:0006998	nuclear envelope organization	1	1	5	0	49	0
BP	GO:0006999	nuclear pore organization	1	1	2	0	43	0
BP	GO:0007004	telomere maintenance via telomerase	1	1	2	0	3	0
BP	GO:0007006	mitochondrial membrane organization	1	1	5	0	340	0.1
BP	GO:0007007	inner mitochondrial membrane organization	1	1	5	0	340	0.1
BP	GO:0007015	actin filament organization	1	1	16	0	361	0
BP	GO:0007016	cytoskeletal anchoring at plasma membrane	1	1	4	0	44	0
BP	GO:0007019	microtubule depolymerization	1	1	7	0	25	0
BP	GO:0007020	microtubule nucleation	1	1	8	0	302	0
BP	GO:0007026	negative regulation of microtubule depolymerization	1	1	4	0	21	0
BP	GO:0007028	cytoplasm organization	1	1	4	0	109	0.166667
BP	GO:0007030	Golgi organization	1	1	2	0	4	0
BP	GO:0007031	peroxisome organization	1	1	7	0	13	0
BP	GO:0007032	endosome organization	1	1	3	0	60	0
BP	GO:0007033	vacuole organization	1	1	11	0	104	0
BP	GO:0007034	vacuolar transport	1	1	5	0	50	0
BP	GO:0007040	lysosome organization	1	1	9	0	76	0
BP	GO:0007041	lysosomal transport	1	1	3	0	25	0
BP	GO:0007043	cell-cell junction assembly	1	1	4	0	43	0
BP	GO:0007050	cell cycle arrest	1	1	17	0	102	0
BP	GO:0007052	mitotic spindle organization	1	1	62	0	592	0.000528821
BP	GO:0007062	sister chromatid cohesion	1	1	7	0	123	0
BP	GO:0007064	mitotic sister chromatid cohesion	1	1	5	0	108	0
BP	GO:0007076	mitotic chromosome condensation	1	1	3	0	15	0
BP	GO:0007077	mitotic nuclear envelope disassembly	1	1	2	0	8	0
BP	GO:0007080	mitotic metaphase plate congression	1	1	3	0	23	0
BP	GO:0007088	regulation of mitosis	1	1	9	0	44	0
BP	GO:0007090	regulation of S phase of mitotic cell cycle	1	1	4	0	14	0
BP	GO:0007091	mitotic metaphase/anaphase transition	1	1	12	0	84	0
BP	GO:0007093	mitotic cell cycle checkpoint	1	1	6	0	34	0
BP	GO:0007094	mitotic cell cycle spindle assembly checkpoint	1	1	4	0	14	0
BP	GO:0007098	centrosome cycle	1	1	10	0	45	0
BP	GO:0007099	centriole replication	1	1	4	0	19	0
BP	GO:0007109	cytokinesis, completion of separation	1	1	4	0	25	0
BP	GO:0007127	meiosis I	1	1	19	0	200	0
BP	GO:0007128	meiotic prophase I	1	1	3	0	45	0
BP	GO:0007129	synapsis	1	1	12	0	82	0
BP	GO:0007130	synaptonemal complex assembly	1	1	8	0	63	0
BP	GO:0007131	reciprocal meiotic recombination	1	1	8	0	121	0
BP	GO:0007135	meiosis II	1	1	6	0	110	0
BP	GO:0007138	meiotic anaphase II	1	1	3	0	74	0
BP	GO:0007140	male meiosis	1	1	3	0	60	0
BP	GO:0007143	female meiosis	1	1	14	0	147	0
BP	GO:0007155	cell adhesion	1	1	59	0	355	0
BP	GO:0007156	homophilic cell adhesion	1	1	12	0	65	0
BP	GO:0007160	cell-matrix adhesion	1	1	10	0	67	0
BP	GO:0007163	establishment or maintenance of cell polarity	1	1	47	0	382	0
BP	GO:0007168	receptor guanylyl cyclase signaling pathway	1	1	3	0	4	0
BP	GO:0007169	transmembrane receptor protein tyrosine kinase signaling pathway	1	1	37	0	319	0.0015015
BP	GO:0007172	signal complex assembly	1	1	4	0	49	0
BP	GO:0007173	epidermal growth factor receptor signaling pathway	1	1	6	0	112	0.0666667
BP	GO:0007178	transmembrane receptor protein serine/threonine kinase signaling pathway	1	1	20	0	103	0
BP	GO:0007179	transforming growth factor beta receptor signaling pathway	1	1	19	0	82	0
BP	GO:0007187	G-protein signaling, coupled to cyclic nucleotide second messenger	1	1	7	0	20	0
BP	GO:0007188	G-protein signaling, coupled to cAMP nucleotide second messenger	1	1	7	0	20	0
BP	GO:0007189	activation of adenylate cyclase activity by G-protein signaling pathway	1	1	3	0	16	0
BP	GO:0007190	activation of adenylate cyclase activity	1	1	3	0	16	0
BP	GO:0007191	activation of adenylate cyclase activity by dopamine receptor signaling pathway	1	1	2	0	15	0
BP	GO:0007205	activation of protein kinase C activity by G-protein coupled receptor protein signaling pathway	1	1	7	0	7	0
BP	GO:0007210	serotonin receptor signaling pathway	1	1	5	0	5	0
BP	GO:0007211	octopamine or tyramine signaling pathway	1	1	2	0	2	0
BP	GO:0007212	dopamine receptor signaling pathway	1	1	12	0	118	0
BP	GO:0007213	muscarinic acetylcholine receptor signaling pathway	1	1	4	0	6	0
BP	GO:0007218	neuropeptide signaling pathway	1	1	24	0	137	0
BP	GO:0007219	Notch signaling pathway	1	1	20	0	222	0
BP	GO:0007220	Notch receptor processing	1	1	3	0	3	0
BP	GO:0007223	Wnt receptor signaling pathway, calcium modulating pathway	1	1	5	0	6	0
BP	GO:0007229	integrin-mediated signaling pathway	1	1	3	0	35	0
BP	GO:0007243	intracellular protein kinase cascade	1	1	19	0	129	0
BP	GO:0007254	JNK cascade	1	1	6	0	69	0
BP	GO:0007257	activation of JUN kinase activity	1	1	2	0	52	0
BP	GO:0007258	JUN phosphorylation	1	1	2	0	3	0
BP	GO:0007266	Rho protein signal transduction	1	1	21	0	208	0
BP	GO:0007269	neurotransmitter secretion	1	1	22	0	128	0
BP	GO:0007271	synaptic transmission, cholinergic	1	1	22	0	206	0
BP	GO:0007274	neuromuscular synaptic transmission	1	1	5	0	30	0
BP	GO:0007283	spermatogenesis	1	1	28	0	876	0.00529101
BP	GO:0007286	spermatid development	1	1	9	0	165	0
BP	GO:0007320	insemination	1	1	2	0	14	0
BP	GO:0007346	regulation of mitotic cell cycle	1	1	25	0	150	0
BP	GO:0007350	blastoderm segmentation	1	1	7	0	128	0
BP	GO:0007351	tripartite regional subdivision	1	1	5	0	93	0
BP	GO:0007365	periodic partitioning	1	1	2	0	35	0
BP	GO:0007367	segment polarity determination	1	1	2	0	35	0
BP	GO:0007368	determination of left/right symmetry	1	1	2	0	2	0
BP	GO:0007391	dorsal closure	1	1	2	0	56	0
BP	GO:0007398	ectoderm development	1	1	3	0	33	0
BP	GO:0007411	axon guidance	1	1	59	0	484	0
BP	GO:0007416	synapse assembly	1	1	5	0	58	0
BP	GO:0007442	hindgut morphogenesis	1	1	2	0	26	0
BP	GO:0007492	endoderm development	1	1	17	0	93	0
BP	GO:0007493	endodermal cell fate determination	1	1	2	0	2	0
BP	GO:0007498	mesoderm development	1	1	22	0	160	0
BP	GO:0007501	mesodermal cell fate specification	1	1	7	0	49	0
BP	GO:0007509	mesoderm migration involved in gastrulation	1	1	10	0	73	0
BP	GO:0007517	muscle organ development	1	1	25	0	190	0
BP	GO:0007519	skeletal muscle tissue development	1	1	2	0	9	0
BP	GO:0007528	neuromuscular junction development	1	1	2	0	9	0
BP	GO:0007538	primary sex determination	1	1	5	0	13	0
BP	GO:0007542	primary sex determination, germ-line	1	1	4	0	12	0
BP	GO:0007549	dosage compensation	1	1	11	0	52	0
BP	GO:0007567	parturition	1	1	2	0	25	0
BP	GO:0007586	digestion	1	1	5	0	61	0
BP	GO:0007596	blood coagulation	1	1	2	0	2	0
BP	GO:0007599	hemostasis	1	1	2	0	2	0
BP	GO:0007600	sensory perception	1	1	64	0	279	0
BP	GO:0007606	sensory perception of chemical stimulus	1	1	46	0	209	0
BP	GO:0007608	sensory perception of smell	1	1	2	0	5	0
BP	GO:0007611	learning or memory	1	1	19	0	87	0
BP	GO:0007612	learning	1	1	15	0	61	0
BP	GO:0007617	mating behavior	1	1	29	0	136	0
BP	GO:0007618	mating	1	1	31	0	139	0
BP	GO:0007620	copulation	1	1	2	0	14	0
BP	GO:0007622	rhythmic behavior	1	1	3	0	94	0
BP	GO:0007624	ultradian rhythm	1	1	2	0	20	0
BP	GO:0007626	locomotory behavior	1	1	35	0	187	0
BP	GO:0007631	feeding behavior	1	1	62	0	381	0
BP	GO:0007635	chemosensory behavior	1	1	22	0	49	0
BP	GO:0007638	mechanosensory behavior	1	1	23	0	115	0
BP	GO:0008033	tRNA processing	1	1	34	0	194	0
BP	GO:0008039	synaptic target recognition	1	1	3	0	4	0
BP	GO:0008045	motor axon guidance	1	1	7	0	85	0
BP	GO:0008053	mitochondrial fusion	1	1	2	0	12	0
BP	GO:0008054	cyclin catabolic process	1	1	3	0	72	0
BP	GO:0008064	regulation of actin polymerization or depolymerization	1	1	8	0	83	0
BP	GO:0008078	mesodermal cell migration	1	1	10	0	73	0
BP	GO:0008154	actin polymerization or depolymerization	1	1	8	0	56	0
BP	GO:0008156	negative regulation of DNA replication	1	1	2	0	4	0
BP	GO:0008202	steroid metabolic process	1	1	22	0	196	0
BP	GO:0008203	cholesterol metabolic process	1	1	2	0	11	0
BP	GO:0008213	protein alkylation	1	1	18	0	148	0
BP	GO:0008214	protein dealkylation	1	1	5	0	61	0
BP	GO:0008272	sulfate transport	1	1	8	0	64	0
BP	GO:0008277	regulation of G-protein coupled receptor protein signaling pathway	1	1	3	0	85	0
BP	GO:0008284	positive regulation of cell proliferation	1	1	9	0	30	0
BP	GO:0008285	negative regulation of cell proliferation	1	1	6	0	45	0
BP	GO:0008286	insulin receptor signaling pathway	1	1	14	0	88	0
BP	GO:0008291	acetylcholine metabolic process	1	1	6	0	41	0
BP	GO:0008292	acetylcholine biosynthetic process	1	1	2	0	25	0
BP	GO:0008299	isoprenoid biosynthetic process	1	1	8	0	24	0
BP	GO:0008306	associative learning	1	1	12	0	26	0
BP	GO:0008355	olfactory learning	1	1	11	0	25	0
BP	GO:0008356	asymmetric cell division	1	1	33	0	296	0
BP	GO:0008360	regulation of cell shape	1	1	6	0	171	0.0666667
BP	GO:0008380	RNA splicing	1	1	18	0	106	0
BP	GO:0008543	fibroblast growth factor receptor signaling pathway	1	1	6	0	43	0
BP	GO:0008544	epidermis development	1	1	20	0	723	0
BP	GO:0008584	male gonad development	1	1	2	0	16	0
BP	GO:0008593	regulation of Notch signaling pathway	1	1	12	0	80	0
BP	GO:0008595	anterior/posterior axis specification, embryo	1	1	5	0	93	0
BP	GO:0008608	attachment of spindle microtubules to kinetochore	1	1	3	0	6	0
BP	GO:0008612	peptidyl-lysine modification to hypusine	1	1	4	0	15	0
BP	GO:0008614	pyridoxine metabolic process	1	1	1	0	2	NaN
BP	GO:0008615	pyridoxine biosynthetic process	1	1	1	0	2	NaN
BP	GO:0008616	queuosine biosynthetic process	1	1	2	0	11	0
BP	GO:0008617	guanosine metabolic process	1	1	2	0	11	0
BP	GO:0008618	7-methylguanosine metabolic process	1	1	2	0	11	0
BP	GO:0008629	induction of apoptosis by intracellular signals	1	1	7	0	68	0
BP	GO:0008630	DNA damage response, signal transduction resulting in induction of apoptosis	1	1	7	0	68	0
BP	GO:0008637	apoptotic mitochondrial changes	1	1	2	0	25	0
BP	GO:0008643	carbohydrate transport	1	1	16	0	55	0
BP	GO:0008652	cellular amino acid biosynthetic process	1	1	39	0	375	0
BP	GO:0008653	lipopolysaccharide metabolic process	1	1	17	0	148	0
BP	GO:0008654	phospholipid biosynthetic process	1	1	24	0	138	0
BP	GO:0009060	aerobic respiration	1	1	10	0	114	0
BP	GO:0009062	fatty acid catabolic process	1	1	8	0	62	0
BP	GO:0009063	cellular amino acid catabolic process	1	1	15	0	423	0.00952381
BP	GO:0009064	glutamine family amino acid metabolic process	1	1	17	0	546	0.0147059
BP	GO:0009066	aspartate family amino acid metabolic process	1	1	10	0	115	0
BP	GO:0009067	aspartate family amino acid biosynthetic process	1	1	9	0	110	0
BP	GO:0009069	serine family amino acid metabolic process	1	1	15	0	179	0
BP	GO:0009070	serine family amino acid biosynthetic process	1	1	6	0	41	0
BP	GO:0009071	serine family amino acid catabolic process	1	1	5	0	105	0
BP	GO:0009072	aromatic amino acid family metabolic process	1	1	14	0	119	0
BP	GO:0009074	aromatic amino acid family catabolic process	1	1	5	0	54	0
BP	GO:0009075	histidine family amino acid metabolic process	1	1	3	0	260	0.333333
BP	GO:0009077	histidine family amino acid catabolic process	1	1	3	0	260	0.333333
BP	GO:0009081	branched chain family amino acid metabolic process	1	1	3	0	25	0
BP	GO:0009084	glutamine family amino acid biosynthetic process	1	1	11	0	177	0
BP	GO:0009086	methionine biosynthetic process	1	1	4	0	71	0
BP	GO:0009100	glycoprotein metabolic process	1	1	42	0	384	0.00116144
BP	GO:0009101	glycoprotein biosynthetic process	1	1	28	0	119	0
BP	GO:0009103	lipopolysaccharide biosynthetic process	1	1	17	0	148	0
BP	GO:0009108	coenzyme biosynthetic process	1	1	31	0	129	0
BP	GO:0009109	coenzyme catabolic process	1	1	10	0	114	0
BP	GO:0009110	vitamin biosynthetic process	1	1	9	0	24	0
BP	GO:0009112	nucleobase metabolic process	1	1	10	0	224	0.0222222
BP	GO:0009113	purine base biosynthetic process	1	1	3	0	34	0
BP	GO:0009116	nucleoside metabolic process	1	1	26	0	198	0
BP	GO:0009119	ribonucleoside metabolic process	1	1	20	0	168	0
BP	GO:0009120	deoxyribonucleoside metabolic process	1	1	4	0	60	0
BP	GO:0009123	nucleoside monophosphate metabolic process	1	1	44	0	245	0.00105708
BP	GO:0009124	nucleoside monophosphate biosynthetic process	1	1	44	0	245	0.00105708
BP	GO:0009126	purine nucleoside monophosphate metabolic process	1	1	8	0	73	0
BP	GO:0009127	purine nucleoside monophosphate biosynthetic process	1	1	8	0	73	0
BP	GO:0009129	pyrimidine nucleoside monophosphate metabolic process	1	1	5	0	69	0
BP	GO:0009130	pyrimidine nucleoside monophosphate biosynthetic process	1	1	5	0	69	0
BP	GO:0009132	nucleoside diphosphate metabolic process	1	1	6	0	11	0
BP	GO:0009133	nucleoside diphosphate biosynthetic process	1	1	2	0	2	0
BP	GO:0009138	pyrimidine nucleoside diphosphate metabolic process	1	1	2	0	2	0
BP	GO:0009139	pyrimidine nucleoside diphosphate biosynthetic process	1	1	2	0	2	0
BP	GO:0009143	nucleoside triphosphate catabolic process	1	1	31	0	255	0
BP	GO:0009146	purine nucleoside triphosphate catabolic process	1	1	31	0	255	0
BP	GO:0009147	pyrimidine nucleoside triphosphate metabolic process	1	1	5	0	34	0
BP	GO:0009148	pyrimidine nucleoside triphosphate biosynthetic process	1	1	4	0	32	0
BP	GO:0009154	purine ribonucleotide catabolic process	1	1	31	0	255	0
BP	GO:0009156	ribonucleoside monophosphate biosynthetic process	1	1	12	0	109	0
BP	GO:0009157	deoxyribonucleoside monophosphate biosynthetic process	1	1	2	0	27	0
BP	GO:0009161	ribonucleoside monophosphate metabolic process	1	1	12	0	109	0
BP	GO:0009162	deoxyribonucleoside monophosphate metabolic process	1	1	2	0	27	0
BP	GO:0009163	nucleoside biosynthetic process	1	1	5	0	55	0
BP	GO:0009164	nucleoside catabolic process	1	1	4	0	60	0
BP	GO:0009166	nucleotide catabolic process	1	1	34	0	262	0
BP	GO:0009167	purine ribonucleoside monophosphate metabolic process	1	1	8	0	73	0
BP	GO:0009168	purine ribonucleoside monophosphate biosynthetic process	1	1	8	0	73	0
BP	GO:0009173	pyrimidine ribonucleoside monophosphate metabolic process	1	1	3	0	42	0
BP	GO:0009174	pyrimidine ribonucleoside monophosphate biosynthetic process	1	1	3	0	42	0
BP	GO:0009176	pyrimidine deoxyribonucleoside monophosphate metabolic process	1	1	2	0	27	0
BP	GO:0009177	pyrimidine deoxyribonucleoside monophosphate biosynthetic process	1	1	2	0	27	0
BP	GO:0009186	deoxyribonucleoside diphosphate metabolic process	1	1	5	0	10	0
BP	GO:0009187	cyclic nucleotide metabolic process	1	1	30	0	121	0.00229885
BP	GO:0009189	deoxyribonucleoside diphosphate biosynthetic process	1	1	2	0	2	0
BP	GO:0009190	cyclic nucleotide biosynthetic process	1	1	30	0	121	0.00229885
BP	GO:0009196	pyrimidine deoxyribonucleoside diphosphate metabolic process	1	1	2	0	2	0
BP	GO:0009197	pyrimidine deoxyribonucleoside diphosphate biosynthetic process	1	1	2	0	2	0
BP	GO:0009203	ribonucleoside triphosphate catabolic process	1	1	31	0	255	0
BP	GO:0009207	purine ribonucleoside triphosphate catabolic process	1	1	31	0	255	0
BP	GO:0009208	pyrimidine ribonucleoside triphosphate metabolic process	1	1	4	0	32	0
BP	GO:0009209	pyrimidine ribonucleoside triphosphate biosynthetic process	1	1	4	0	32	0
BP	GO:0009218	pyrimidine ribonucleotide metabolic process	1	1	7	0	74	0
BP	GO:0009219	pyrimidine deoxyribonucleotide metabolic process	1	1	6	0	35	0
BP	GO:0009220	pyrimidine ribonucleotide biosynthetic process	1	1	7	0	74	0
BP	GO:0009221	pyrimidine deoxyribonucleotide biosynthetic process	1	1	4	0	29	0
BP	GO:0009225	nucleotide-sugar metabolic process	1	1	2	0	3	0
BP	GO:0009226	nucleotide-sugar biosynthetic process	1	1	2	0	3	0
BP	GO:0009250	glucan biosynthetic process	1	1	4	0	28	0
BP	GO:0009252	peptidoglycan biosynthetic process	1	1	4	0	187	0.166667
BP	GO:0009253	peptidoglycan catabolic process	1	1	4	0	22	0
BP	GO:0009261	ribonucleotide catabolic process	1	1	31	0	255	0
BP	GO:0009262	deoxyribonucleotide metabolic process	1	1	11	0	48	0
BP	GO:0009263	deoxyribonucleotide biosynthetic process	1	1	5	0	33	0
BP	GO:0009264	deoxyribonucleotide catabolic process	1	1	2	0	5	0
BP	GO:0009265	2'-deoxyribonucleotide biosynthetic process	1	1	4	0	29	0
BP	GO:0009267	cellular response to starvation	1	1	3	0	29	0
BP	GO:0009273	peptidoglycan-based cell wall biogenesis	1	1	4	0	187	0.166667
BP	GO:0009299	mRNA transcription	1	1	2	0	8	0
BP	GO:0009306	protein secretion	1	1	13	0	112	0
BP	GO:0009309	amine biosynthetic process	1	1	49	0	414	0
BP	GO:0009310	amine catabolic process	1	1	19	0	435	0.00584795
BP	GO:0009311	oligosaccharide metabolic process	1	1	14	0	64	0
BP	GO:0009312	oligosaccharide biosynthetic process	1	1	7	0	49	0
BP	GO:0009394	2'-deoxyribonucleotide metabolic process	1	1	6	0	35	0
BP	GO:0009395	phospholipid catabolic process	1	1	4	0	67	0.166667
BP	GO:0009396	folic acid-containing compound biosynthetic process	1	1	7	0	17	0
BP	GO:0009401	phosphoenolpyruvate-dependent sugar phosphotransferase system	1	1	4	0	4	0
BP	GO:0009409	response to cold	1	1	2	0	16	0
BP	GO:0009410	response to xenobiotic stimulus	1	1	8	0	37	0
BP	GO:0009411	response to UV	1	1	8	0	148	0
BP	GO:0009416	response to light stimulus	1	1	8	0	148	0
BP	GO:0009435	NAD biosynthetic process	1	1	5	0	19	0
BP	GO:0009437	carnitine metabolic process	1	1	2	0	4	0
BP	GO:0009448	gamma-aminobutyric acid metabolic process	1	1	3	0	25	0
BP	GO:0009449	gamma-aminobutyric acid biosynthetic process	1	1	2	0	4	0
BP	GO:0009452	RNA capping	1	1	5	0	82	0
BP	GO:0009581	detection of external stimulus	1	1	4	0	24	0
BP	GO:0009582	detection of abiotic stimulus	1	1	4	0	24	0
BP	GO:0009593	detection of chemical stimulus	1	1	1	0	9	NaN
BP	GO:0009607	response to biotic stimulus	1	1	42	0	521	0.00116144
BP	GO:0009611	response to wounding	1	1	10	0	82	0
BP	GO:0009612	response to mechanical stimulus	1	1	26	0	121	0
BP	GO:0009617	response to bacterium	1	1	16	0	118	0
BP	GO:0009620	response to fungus	1	1	12	0	145	0
BP	GO:0009635	response to herbicide	1	1	2	0	25	0
BP	GO:0009636	response to toxin	1	1	11	0	55	0
BP	GO:0009713	catechol biosynthetic process	1	1	4	0	19	0
BP	GO:0009719	response to endogenous stimulus	1	1	15	0	102	0
BP	GO:0009725	response to hormone stimulus	1	1	14	0	88	0
BP	GO:0009786	regulation of asymmetric cell division	1	1	8	0	69	0
BP	GO:0009794	regulation of mitotic cell cycle, embryonic	1	1	3	0	3	0
BP	GO:0009798	axis specification	1	1	20	0	346	0.00526316
BP	GO:0009799	specification of symmetry	1	1	2	0	2	0
BP	GO:0009820	alkaloid metabolic process	1	1	2	0	25	0
BP	GO:0009855	determination of bilateral symmetry	1	1	2	0	2	0
BP	GO:0009877	nodulation	1	1	2	0	11	0
BP	GO:0009880	embryonic pattern specification	1	1	20	0	246	0
BP	GO:0009886	post-embryonic morphogenesis	1	1	14	0	114	0
BP	GO:0009887	organ morphogenesis	1	1	52	0	621	0.0015083
BP	GO:0009894	regulation of catabolic process	1	1	36	0	322	0
BP	GO:0009896	positive regulation of catabolic process	1	1	2	0	22	0
BP	GO:0009913	epidermal cell differentiation	1	1	6	0	537	0
BP	GO:0009946	proximal/distal axis specification	1	1	6	0	69	0
BP	GO:0009948	anterior/posterior axis specification	1	1	14	0	275	0.010989
BP	GO:0009949	polarity specification of anterior/posterior axis	1	1	7	0	180	0.047619
BP	GO:0009954	proximal/distal pattern formation	1	1	6	0	69	0
BP	GO:0009957	epidermal cell fate specification	1	1	4	0	535	0
BP	GO:0009967	positive regulation of signal transduction	1	1	18	0	111	0
BP	GO:0009968	negative regulation of signal transduction	1	1	36	0	251	0
BP	GO:0009991	response to extracellular stimulus	1	1	18	0	243	0
BP	GO:0010033	response to organic substance	1	1	39	0	483	0.00134953
BP	GO:0010035	response to inorganic substance	1	1	30	0	244	0.00229885
BP	GO:0010038	response to metal ion	1	1	21	0	130	0
BP	GO:0010042	response to manganese ion	1	1	3	0	35	0
BP	GO:0010043	response to zinc ion	1	1	3	0	10	0
BP	GO:0010085	polarity specification of proximal/distal axis	1	1	6	0	69	0
BP	GO:0010165	response to X-ray	1	1	4	0	150	0
BP	GO:0010243	response to organic nitrogen	1	1	1	0	14	NaN
BP	GO:0010273	detoxification of copper ion	1	1	2	0	4	0
BP	GO:0010382	cellular cell wall macromolecule metabolic process	1	1	4	0	187	0.166667
BP	GO:0010452	histone H3-K36 methylation	1	1	2	0	67	0
BP	GO:0010453	regulation of cell fate commitment	1	1	20	0	167	0.00526316
BP	GO:0010470	regulation of gastrulation	1	1	3	0	64	0
BP	GO:0010498	proteasomal protein catabolic process	1	1	7	0	299	0
BP	GO:0010520	regulation of reciprocal meiotic recombination	1	1	3	0	47	0
BP	GO:0010528	regulation of transposition	1	1	3	0	8	0
BP	GO:0010529	negative regulation of transposition	1	1	3	0	8	0
BP	GO:0010551	regulation of gene-specific transcription from RNA polymerase II promoter	1	1	13	0	113	0
BP	GO:0010552	positive regulation of gene-specific transcription from RNA polymerase II promoter	1	1	10	0	79	0
BP	GO:0010553	negative regulation of gene-specific transcription from RNA polymerase II promoter	1	1	4	0	36	0
BP	GO:0010565	regulation of cellular ketone metabolic process	1	1	4	0	42	0
BP	GO:0010578	regulation of adenylate cyclase activity involved in G-protein signaling pathway	1	1	3	0	16	0
BP	GO:0010579	positive regulation of adenylate cyclase activity by G-protein signaling pathway	1	1	3	0	16	0
BP	GO:0010627	regulation of intracellular protein kinase cascade	1	1	6	0	78	0
BP	GO:0010628	positive regulation of gene expression	1	1	61	0	374	0
BP	GO:0010631	epithelial cell migration	1	1	5	0	41	0
BP	GO:0010638	positive regulation of organelle organization	1	1	7	0	69	0
BP	GO:0010639	negative regulation of organelle organization	1	1	10	0	51	0
BP	GO:0010648	negative regulation of cell communication	1	1	36	0	251	0
BP	GO:0010668	ectodermal cell differentiation	1	1	2	0	15	0
BP	GO:0010720	positive regulation of cell development	1	1	4	0	34	0
BP	GO:0010721	negative regulation of cell development	1	1	1	0	1	NaN
BP	GO:0010740	positive regulation of intracellular protein kinase cascade	1	1	0	0	0	NaN
BP	GO:0010741	negative regulation of intracellular protein kinase cascade	1	1	3	0	22	0
BP	GO:0010769	regulation of cell morphogenesis involved in differentiation	1	1	18	0	163	0
BP	GO:0010817	regulation of hormone levels	1	1	1	0	1	NaN
BP	GO:0010824	regulation of centrosome duplication	1	1	2	0	3	0
BP	GO:0010833	telomere maintenance via telomere lengthening	1	1	2	0	3	0
BP	GO:0010845	positive regulation of reciprocal meiotic recombination	1	1	2	0	25	0
BP	GO:0010883	regulation of lipid storage	1	1	2	0	67	0
BP	GO:0010921	regulation of phosphatase activity	1	1	2	0	3	0
BP	GO:0010948	negative regulation of cell cycle process	1	1	8	0	47	0
BP	GO:0010959	regulation of metal ion transport	1	1	6	0	18	0
BP	GO:0010970	microtubule-based transport	1	1	12	0	38	0
BP	GO:0010975	regulation of neuron projection development	1	1	18	0	163	0
BP	GO:0012502	induction of programmed cell death	1	1	10	0	89	0
BP	GO:0014016	neuroblast differentiation	1	1	5	0	8	0
BP	GO:0014017	neuroblast fate commitment	1	1	4	0	7	0
BP	GO:0014018	neuroblast fate specification	1	1	3	0	6	0
BP	GO:0014055	acetylcholine secretion	1	1	3	0	4	0
BP	GO:0014075	response to amine stimulus	1	1	1	0	14	NaN
BP	GO:0014706	striated muscle tissue development	1	1	2	0	9	0
BP	GO:0014866	skeletal myofibril assembly	1	1	6	0	62	0
BP	GO:0015012	heparan sulfate proteoglycan biosynthetic process	1	1	2	0	2	0
BP	GO:0015669	gas transport	1	1	25	0	107	0
BP	GO:0015671	oxygen transport	1	1	25	0	107	0
BP	GO:0015684	ferrous iron transport	1	1	12	0	91	0
BP	GO:0015695	organic cation transport	1	1	3	0	50	0
BP	GO:0015697	quaternary ammonium group transport	1	1	2	0	15	0
BP	GO:0015698	inorganic anion transport	1	1	24	0	146	0
BP	GO:0015711	organic anion transport	1	1	3	0	48	0
BP	GO:0015740	C4-dicarboxylate transport	1	1	3	0	48	0
BP	GO:0015744	succinate transport	1	1	3	0	48	0
BP	GO:0015746	citrate transport	1	1	3	0	48	0
BP	GO:0015780	nucleotide-sugar transport	1	1	6	0	14	0
BP	GO:0015791	polyol transport	1	1	3	0	28	0
BP	GO:0015793	glycerol transport	1	1	3	0	28	0
BP	GO:0015833	peptide transport	1	1	5	0	28	0
BP	GO:0015837	amine transport	1	1	28	0	146	0
BP	GO:0015844	monoamine transport	1	1	5	0	6	0
BP	GO:0015849	organic acid transport	1	1	25	0	153	0
BP	GO:0015850	organic alcohol transport	1	1	8	0	54	0
BP	GO:0015858	nucleoside transport	1	1	2	0	5	0
BP	GO:0015860	purine nucleoside transport	1	1	2	0	5	0
BP	GO:0015870	acetylcholine transport	1	1	8	0	74	0
BP	GO:0015871	choline transport	1	1	2	0	15	0
BP	GO:0015886	heme transport	1	1	2	0	13	0
BP	GO:0015893	drug transport	1	1	3	0	34	0
BP	GO:0015904	tetracycline transport	1	1	2	0	10	0
BP	GO:0015914	phospholipid transport	1	1	6	0	123	0.0666667
BP	GO:0015918	sterol transport	1	1	3	0	23	0
BP	GO:0015931	nucleobase, nucleoside, nucleotide and nucleic acid transport	1	1	7	0	128	0
BP	GO:0015936	coenzyme A metabolic process	1	1	5	0	28	0
BP	GO:0015937	coenzyme A biosynthetic process	1	1	4	0	27	0
BP	GO:0015976	carbon utilization	1	1	2	0	47	0
BP	GO:0016042	lipid catabolic process	1	1	30	0	228	0.00229885
BP	GO:0016048	detection of temperature stimulus	1	1	2	0	2	0
BP	GO:0016050	vesicle organization	1	1	4	0	120	0
BP	GO:0016054	organic acid catabolic process	1	1	23	0	457	0.00395257
BP	GO:0016055	Wnt receptor signaling pathway	1	1	22	0	200	0
BP	GO:0016072	rRNA metabolic process	1	1	20	0	93	0
BP	GO:0016079	synaptic vesicle exocytosis	1	1	10	0	41	0
BP	GO:0016081	synaptic vesicle docking involved in exocytosis	1	1	5	0	17	0
BP	GO:0016082	synaptic vesicle priming	1	1	2	0	4	0
BP	GO:0016125	sterol metabolic process	1	1	8	0	27	0
BP	GO:0016126	sterol biosynthetic process	1	1	2	0	2	0
BP	GO:0016137	glycoside metabolic process	1	1	8	0	36	0
BP	GO:0016138	glycoside biosynthetic process	1	1	2	0	15	0
BP	GO:0016197	endosome transport	1	1	11	0	141	0
BP	GO:0016226	iron-sulfur cluster assembly	1	1	5	0	22	0
BP	GO:0016236	macroautophagy	1	1	2	0	28	0
BP	GO:0016264	gap junction assembly	1	1	2	0	24	0
BP	GO:0016331	morphogenesis of embryonic epithelium	1	1	12	0	117	0
BP	GO:0016337	cell-cell adhesion	1	1	18	0	132	0
BP	GO:0016344	meiotic chromosome movement towards spindle pole	1	1	4	0	83	0
BP	GO:0016358	dendrite development	1	1	2	0	14	0
BP	GO:0016476	regulation of embryonic cell shape	1	1	3	0	121	0.333333
BP	GO:0016481	negative regulation of transcription	1	1	50	0	248	0
BP	GO:0016485	protein processing	1	1	11	0	164	0
BP	GO:0016540	protein autoprocessing	1	1	3	0	36	0
BP	GO:0016558	protein import into peroxisome matrix	1	1	2	0	2	0
BP	GO:0016568	chromatin modification	1	1	26	0	259	0
BP	GO:0016569	covalent chromatin modification	1	1	17	0	193	0
BP	GO:0016570	histone modification	1	1	17	0	193	0
BP	GO:0016571	histone methylation	1	1	6	0	124	0
BP	GO:0016575	histone deacetylation	1	1	4	0	10	0
BP	GO:0016577	histone demethylation	1	1	4	0	60	0
BP	GO:0016601	Rac protein signal transduction	1	1	2	0	48	0
BP	GO:0016925	protein sumoylation	1	1	3	0	49	0
BP	GO:0016998	cell wall macromolecule catabolic process	1	1	9	0	47	0
BP	GO:0016999	antibiotic metabolic process	1	1	2	0	7	1
BP	GO:0017001	antibiotic catabolic process	1	1	2	0	7	1
BP	GO:0017015	regulation of transforming growth factor beta receptor signaling pathway	1	1	8	0	22	0
BP	GO:0017144	drug metabolic process	1	1	2	0	7	1
BP	GO:0017145	stem cell division	1	1	10	0	113	0
BP	GO:0017148	negative regulation of translation	1	1	10	0	766	0.0222222
BP	GO:0017182	peptidyl-diphthamide metabolic process	1	1	1	0	36	NaN
BP	GO:0017183	peptidyl-diphthamide biosynthetic process from peptidyl-histidine	1	1	1	0	36	NaN
BP	GO:0018105	peptidyl-serine phosphorylation	1	1	6	0	35	0
BP	GO:0018107	peptidyl-threonine phosphorylation	1	1	2	0	31	0
BP	GO:0018108	peptidyl-tyrosine phosphorylation	1	1	3	0	40	0
BP	GO:0018149	peptide cross-linking	1	1	1	0	26	NaN
BP	GO:0018193	peptidyl-amino acid modification	1	1	19	0	141	0
BP	GO:0018196	peptidyl-asparagine modification	1	1	1	0	1	NaN
BP	GO:0018202	peptidyl-histidine modification	1	1	1	0	36	NaN
BP	GO:0018205	peptidyl-lysine modification	1	1	5	0	16	0
BP	GO:0018209	peptidyl-serine modification	1	1	6	0	35	0
BP	GO:0018210	peptidyl-threonine modification	1	1	2	0	31	0
BP	GO:0018212	peptidyl-tyrosine modification	1	1	4	0	41	0
BP	GO:0018279	protein N-linked glycosylation via asparagine	1	1	1	0	1	NaN
BP	GO:0018342	protein prenylation	1	1	2	0	6	0
BP	GO:0018410	C-terminal protein amino acid modification	1	1	2	0	2	0
BP	GO:0018904	organic ether metabolic process	1	1	16	0	134	0
BP	GO:0018993	somatic sex determination	1	1	5	0	13	0
BP	GO:0019099	female germ-line sex determination	1	1	2	0	10	0
BP	GO:0019100	male germ-line sex determination	1	1	2	0	2	0
BP	GO:0019102	male somatic sex determination	1	1	2	0	2	0
BP	GO:0019216	regulation of lipid metabolic process	1	1	5	0	49	0
BP	GO:0019217	regulation of fatty acid metabolic process	1	1	4	0	42	0
BP	GO:0019220	regulation of phosphate metabolic process	1	1	31	0	162	0
BP	GO:0019319	hexose biosynthetic process	1	1	6	0	250	0
BP	GO:0019320	hexose catabolic process	1	1	19	0	255	0.00584795
BP	GO:0019321	pentose metabolic process	1	1	2	0	9	0
BP	GO:0019344	cysteine biosynthetic process	1	1	3	0	18	0
BP	GO:0019359	nicotinamide nucleotide biosynthetic process	1	1	5	0	19	0
BP	GO:0019362	pyridine nucleotide metabolic process	1	1	13	0	113	0
BP	GO:0019363	pyridine nucleotide biosynthetic process	1	1	5	0	19	0
BP	GO:0019370	leukotriene biosynthetic process	1	1	2	0	43	0
BP	GO:0019395	fatty acid oxidation	1	1	8	0	62	0
BP	GO:0019400	alditol metabolic process	1	1	13	0	176	0
BP	GO:0019405	alditol catabolic process	1	1	5	0	19	0
BP	GO:0019438	aromatic compound biosynthetic process	1	1	18	0	75	0
BP	GO:0019439	aromatic compound catabolic process	1	1	5	0	54	0
BP	GO:0019464	glycine decarboxylation via glycine cleavage system	1	1	2	0	72	0
BP	GO:0019509	L-methionine salvage from methylthioadenosine	1	1	4	0	71	0
BP	GO:0019563	glycerol catabolic process	1	1	5	0	19	0
BP	GO:0019673	GDP-mannose metabolic process	1	1	1	0	2	NaN
BP	GO:0019674	NAD metabolic process	1	1	5	0	19	0
BP	GO:0019720	Mo-molybdopterin cofactor metabolic process	1	1	5	0	8	0
BP	GO:0019722	calcium-mediated signaling	1	1	5	0	10	0
BP	GO:0019725	cellular homeostasis	1	1	77	0	481	0.000341763
BP	GO:0019748	secondary metabolic process	1	1	5	0	34	0
BP	GO:0019751	polyol metabolic process	1	1	17	0	235	0.00735294
BP	GO:0019835	cytolysis	1	1	0	0	0	NaN
BP	GO:0019856	pyrimidine base biosynthetic process	1	1	4	0	175	0.166667
BP	GO:0019933	cAMP-mediated signaling	1	1	8	0	21	0
BP	GO:0019935	cyclic-nucleotide-mediated signaling	1	1	8	0	21	0
BP	GO:0019987	negative regulation of anti-apoptosis	1	1	2	0	23	0
BP	GO:0021700	developmental maturation	1	1	10	0	65	0
BP	GO:0022401	negative adaptation of signaling pathway	1	1	2	0	5	0
BP	GO:0022406	membrane docking	1	1	13	0	60	0
BP	GO:0022411	cellular component disassembly	1	1	31	0	231	0.00215054
BP	GO:0022600	digestive system process	1	1	2	0	39	0
BP	GO:0022604	regulation of cell morphogenesis	1	1	19	0	164	0
BP	GO:0022610	biological adhesion	1	1	59	0	355	0
BP	GO:0022613	ribonucleoprotein complex biogenesis	1	1	33	0	417	0
BP	GO:0022618	ribonucleoprotein complex assembly	1	1	5	0	41	0
BP	GO:0022898	regulation of transmembrane transporter activity	1	1	1	0	2	NaN
BP	GO:0023014	signal transduction via phosphorylation event	1	1	19	0	129	0
BP	GO:0023057	negative regulation of signaling	1	1	36	0	251	0
BP	GO:0023058	adaptation of signaling pathway	1	1	2	0	5	0
BP	GO:0023061	signal release	1	1	23	0	129	0
BP	GO:0030003	cellular cation homeostasis	1	1	14	0	198	0.010989
BP	GO:0030004	cellular monovalent inorganic cation homeostasis	1	1	2	0	43	0
BP	GO:0030010	establishment of cell polarity	1	1	36	0	334	0
BP	GO:0030031	cell projection assembly	1	1	26	0	127	0
BP	GO:0030035	microspike assembly	1	1	2	0	26	0
BP	GO:0030041	actin filament polymerization	1	1	8	0	56	0
BP	GO:0030042	actin filament depolymerization	1	1	2	0	18	0
BP	GO:0030048	actin filament-based movement	1	1	2	0	2	0
BP	GO:0030071	regulation of mitotic metaphase/anaphase transition	1	1	7	0	19	0
BP	GO:0030100	regulation of endocytosis	1	1	10	0	228	0.0222222
BP	GO:0030104	water homeostasis	1	1	6	0	87	0
BP	GO:0030111	regulation of Wnt receptor signaling pathway	1	1	5	0	47	0
BP	GO:0030148	sphingolipid biosynthetic process	1	1	9	0	111	0.0277778
BP	GO:0030149	sphingolipid catabolic process	1	1	5	0	68	0.1
BP	GO:0030150	protein import into mitochondrial matrix	1	1	2	0	2	0
BP	GO:0030155	regulation of cell adhesion	1	1	5	0	32	0
BP	GO:0030166	proteoglycan biosynthetic process	1	1	2	0	2	0
BP	GO:0030174	regulation of DNA-dependent DNA replication initiation	1	1	2	0	4	0
BP	GO:0030178	negative regulation of Wnt receptor signaling pathway	1	1	4	0	30	0
BP	GO:0030198	extracellular matrix organization	1	1	13	0	106	0
BP	GO:0030201	heparan sulfate proteoglycan metabolic process	1	1	2	0	2	0
BP	GO:0030203	glycosaminoglycan metabolic process	1	1	9	0	209	0.0277778
BP	GO:0030237	female sex determination	1	1	2	0	10	0
BP	GO:0030238	male sex determination	1	1	5	0	8	0
BP	GO:0030240	skeletal muscle thin filament assembly	1	1	2	0	34	0
BP	GO:0030241	skeletal muscle myosin thick filament assembly	1	1	4	0	51	0
BP	GO:0030261	chromosome condensation	1	1	6	0	52	0
BP	GO:0030262	apoptotic nuclear change	1	1	10	0	53	0
BP	GO:0030301	cholesterol transport	1	1	2	0	15	0
BP	GO:0030307	positive regulation of cell growth	1	1	4	0	34	0
BP	GO:0030308	negative regulation of cell growth	1	1	3	0	39	0
BP	GO:0030317	sperm motility	1	1	2	0	7	0
BP	GO:0030330	DNA damage response, signal transduction by p53 class mediator	1	1	6	0	79	0
BP	GO:0030334	regulation of cell migration	1	1	44	0	308	0
BP	GO:0030335	positive regulation of cell migration	1	1	2	0	17	0
BP	GO:0030336	negative regulation of cell migration	1	1	2	0	21	0
BP	GO:0030397	membrane disassembly	1	1	2	0	8	0
BP	GO:0030422	production of siRNA involved in RNA interference	1	1	2	0	27	0
BP	GO:0030431	sleep	1	1	3	0	32	0
BP	GO:0030433	ER-associated protein catabolic process	1	1	3	0	221	0
BP	GO:0030511	positive regulation of transforming growth factor beta receptor signaling pathway	1	1	3	0	7	0
BP	GO:0030512	negative regulation of transforming growth factor beta receptor signaling pathway	1	1	4	0	14	0
BP	GO:0030516	regulation of axon extension	1	1	16	0	129	0
BP	GO:0030517	negative regulation of axon extension	1	1	1	0	1	NaN
BP	GO:0030522	intracellular receptor mediated signaling pathway	1	1	2	0	2	0
BP	GO:0030534	adult behavior	1	1	3	0	21	0
BP	GO:0030537	larval behavior	1	1	2	0	11	0
BP	GO:0030538	embryonic genitalia morphogenesis	1	1	3	0	255	0.333333
BP	GO:0030539	male genitalia development	1	1	5	0	101	0.1
BP	GO:0030540	female genitalia development	1	1	1	0	2	NaN
BP	GO:0030588	pseudocleavage	1	1	2	0	35	0
BP	GO:0030590	first cell cycle pseudocleavage	1	1	2	0	35	0
BP	GO:0030641	regulation of cellular pH	1	1	2	0	43	0
BP	GO:0030653	beta-lactam antibiotic metabolic process	1	1	2	0	7	1
BP	GO:0030655	beta-lactam antibiotic catabolic process	1	1	2	0	7	1
BP	GO:0030703	eggshell formation	1	1	6	0	105	0
BP	GO:0030704	vitelline membrane formation	1	1	9	0	32	0
BP	GO:0030705	cytoskeleton-dependent intracellular transport	1	1	12	0	38	0
BP	GO:0030728	ovulation	1	1	25	0	350	0.00333333
BP	GO:0030799	regulation of cyclic nucleotide metabolic process	1	1	3	0	16	0
BP	GO:0030802	regulation of cyclic nucleotide biosynthetic process	1	1	3	0	16	0
BP	GO:0030808	regulation of nucleotide biosynthetic process	1	1	3	0	16	0
BP	GO:0030811	regulation of nucleotide catabolic process	1	1	30	0	254	0
BP	GO:0030814	regulation of cAMP metabolic process	1	1	3	0	16	0
BP	GO:0030817	regulation of cAMP biosynthetic process	1	1	3	0	16	0
BP	GO:0030832	regulation of actin filament length	1	1	8	0	83	0
BP	GO:0030833	regulation of actin filament polymerization	1	1	8	0	83	0
BP	GO:0030834	regulation of actin filament depolymerization	1	1	2	0	18	0
BP	GO:0030835	negative regulation of actin filament depolymerization	1	1	2	0	18	0
BP	GO:0030837	negative regulation of actin filament polymerization	1	1	2	0	18	0
BP	GO:0030838	positive regulation of actin filament polymerization	1	1	4	0	49	0
BP	GO:0030855	epithelial cell differentiation	1	1	9	0	212	0.0277778
BP	GO:0030865	cortical cytoskeleton organization	1	1	3	0	86	0
BP	GO:0030866	cortical actin cytoskeleton organization	1	1	2	0	80	0
BP	GO:0030953	spindle astral microtubule organization	1	1	3	0	174	0.333333
BP	GO:0030968	endoplasmic reticulum unfolded protein response	1	1	13	0	288	0.0128205
BP	GO:0031023	microtubule organizing center organization	1	1	11	0	46	0
BP	GO:0031050	dsRNA fragmentation	1	1	5	0	73	0
BP	GO:0031053	primary microRNA processing	1	1	3	0	46	0
BP	GO:0031081	nuclear pore distribution	1	1	2	0	327	1
BP	GO:0031098	stress-activated protein kinase signaling cascade	1	1	6	0	69	0
BP	GO:0031099	regeneration	1	1	3	0	35	0
BP	GO:0031102	neuron projection regeneration	1	1	3	0	35	0
BP	GO:0031103	axon regeneration	1	1	3	0	35	0
BP	GO:0031109	microtubule polymerization or depolymerization	1	1	11	0	129	0
BP	GO:0031110	regulation of microtubule polymerization or depolymerization	1	1	5	0	23	0
BP	GO:0031111	negative regulation of microtubule polymerization or depolymerization	1	1	4	0	21	0
BP	GO:0031114	regulation of microtubule depolymerization	1	1	5	0	23	0
BP	GO:0031122	cytoplasmic microtubule organization	1	1	4	0	195	0.166667
BP	GO:0031124	mRNA 3'-end processing	1	1	3	0	14	0
BP	GO:0031134	sister chromatid biorientation	1	1	2	0	19	0
BP	GO:0031163	metallo-sulfur cluster assembly	1	1	5	0	22	0
BP	GO:0031167	rRNA methylation	1	1	4	0	26	0
BP	GO:0031268	pseudopodium organization	1	1	2	0	7	0
BP	GO:0031279	regulation of cyclase activity	1	1	3	0	16	0
BP	GO:0031281	positive regulation of cyclase activity	1	1	3	0	16	0
BP	GO:0031329	regulation of cellular catabolic process	1	1	31	0	255	0
BP	GO:0031333	negative regulation of protein complex assembly	1	1	2	0	18	0
BP	GO:0031334	positive regulation of protein complex assembly	1	1	4	0	49	0
BP	GO:0031344	regulation of cell projection organization	1	1	23	0	173	0
BP	GO:0031345	negative regulation of cell projection organization	1	1	2	0	2	0
BP	GO:0031346	positive regulation of cell projection organization	1	1	4	0	34	0
BP	GO:0031347	regulation of defense response	1	1	4	0	11	0
BP	GO:0031348	negative regulation of defense response	1	1	2	0	2	0
BP	GO:0031349	positive regulation of defense response	1	1	3	0	10	0
BP	GO:0031396	regulation of protein ubiquitination	1	1	2	0	28	0
BP	GO:0031398	positive regulation of protein ubiquitination	1	1	1	0	14	NaN
BP	GO:0031399	regulation of protein modification process	1	1	30	0	190	0
BP	GO:0031401	positive regulation of protein modification process	1	1	3	0	31	0
BP	GO:0031468	nuclear envelope reassembly	1	1	2	0	14	0
BP	GO:0031497	chromatin assembly	1	1	35	0	103	0
BP	GO:0031503	protein complex localization	1	1	2	0	327	1
BP	GO:0031532	actin cytoskeleton reorganization	1	1	3	0	41	0
BP	GO:0031570	DNA integrity checkpoint	1	1	7	0	64	0
BP	GO:0031577	spindle checkpoint	1	1	4	0	14	0
BP	GO:0031589	cell-substrate adhesion	1	1	10	0	67	0
BP	GO:0031644	regulation of neurological system process	1	1	17	0	163	0
BP	GO:0031646	positive regulation of neurological system process	1	1	6	0	97	0
BP	GO:0031667	response to nutrient levels	1	1	16	0	238	0
BP	GO:0031668	cellular response to extracellular stimulus	1	1	5	0	34	0
BP	GO:0031669	cellular response to nutrient levels	1	1	3	0	29	0
BP	GO:0031929	TOR signaling cascade	1	1	1	0	13	NaN
BP	GO:0031987	locomotion involved in locomotory behavior	1	1	5	0	24	0
BP	GO:0031991	regulation of contractile ring contraction involved in cell cycle cytokinesis	1	1	2	0	20	0
BP	GO:0032011	ARF protein signal transduction	1	1	6	0	89	0
BP	GO:0032012	regulation of ARF protein signal transduction	1	1	12	0	165	0
BP	GO:0032042	mitochondrial DNA metabolic process	1	1	2	0	17	0
BP	GO:0032094	response to food	1	1	7	0	9	0
BP	GO:0032101	regulation of response to external stimulus	1	1	11	0	77	0
BP	GO:0032102	negative regulation of response to external stimulus	1	1	1	0	1	NaN
BP	GO:0032147	activation of protein kinase activity	1	1	8	0	10	0
BP	GO:0032196	transposition	1	1	3	0	8	0
BP	GO:0032200	telomere organization	1	1	6	0	24	0
BP	GO:0032222	regulation of synaptic transmission, cholinergic	1	1	6	0	97	0
BP	GO:0032224	positive regulation of synaptic transmission, cholinergic	1	1	6	0	97	0
BP	GO:0032228	regulation of synaptic transmission, GABAergic	1	1	2	0	92	0
BP	GO:0032230	positive regulation of synaptic transmission, GABAergic	1	1	2	0	92	0
BP	GO:0032259	methylation	1	1	38	0	255	0
BP	GO:0032269	negative regulation of cellular protein metabolic process	1	1	10	0	766	0.0222222
BP	GO:0032270	positive regulation of cellular protein metabolic process	1	1	10	0	135	0
BP	GO:0032271	regulation of protein polymerization	1	1	8	0	83	0
BP	GO:0032272	negative regulation of protein polymerization	1	1	2	0	18	0
BP	GO:0032273	positive regulation of protein polymerization	1	1	4	0	49	0
BP	GO:0032297	negative regulation of DNA-dependent DNA replication initiation	1	1	2	0	4	0
BP	GO:0032312	regulation of ARF GTPase activity	1	1	6	0	79	0
BP	GO:0032313	regulation of Rab GTPase activity	1	1	17	0	103	0
BP	GO:0032318	regulation of Ras GTPase activity	1	1	25	0	186	0
BP	GO:0032319	regulation of Rho GTPase activity	1	1	2	0	9	0
BP	GO:0032320	positive regulation of Ras GTPase activity	1	1	2	0	15	0
BP	GO:0032324	molybdopterin cofactor biosynthetic process	1	1	5	0	8	0
BP	GO:0032386	regulation of intracellular transport	1	1	3	0	35	0
BP	GO:0032387	negative regulation of intracellular transport	1	1	2	0	34	0
BP	GO:0032392	DNA geometric change	1	1	4	0	55	0
BP	GO:0032409	regulation of transporter activity	1	1	1	0	2	NaN
BP	GO:0032412	regulation of ion transmembrane transporter activity	1	1	1	0	2	NaN
BP	GO:0032456	endocytic recycling	1	1	5	0	54	0
BP	GO:0032465	regulation of cytokinesis	1	1	3	0	22	0
BP	GO:0032483	regulation of Rab protein signal transduction	1	1	17	0	103	0
BP	GO:0032506	cytokinetic process	1	1	7	0	39	0
BP	GO:0032507	maintenance of protein location in cell	1	1	11	0	74	0
BP	GO:0032508	DNA duplex unwinding	1	1	4	0	55	0
BP	GO:0032509	endosome transport via multivesicular body sorting pathway	1	1	2	0	35	0
BP	GO:0032510	endosome to lysosome transport via multivesicular body sorting pathway	1	1	2	0	35	0
BP	GO:0032569	gene-specific transcription from RNA polymerase II promoter	1	1	13	0	113	0
BP	GO:0032582	negative regulation of gene-specific transcription	1	1	7	0	51	0
BP	GO:0032583	regulation of gene-specific transcription	1	1	24	0	176	0
BP	GO:0032784	regulation of transcription elongation, DNA-dependent	1	1	6	0	53	0
BP	GO:0032787	monocarboxylic acid metabolic process	1	1	44	0	387	0
BP	GO:0032793	positive regulation of CREB transcription factor activity	1	1	2	0	2	0
BP	GO:0032801	receptor catabolic process	1	1	3	0	36	0
BP	GO:0032868	response to insulin stimulus	1	1	14	0	88	0
BP	GO:0032869	cellular response to insulin stimulus	1	1	14	0	88	0
BP	GO:0032870	cellular response to hormone stimulus	1	1	14	0	88	0
BP	GO:0032875	regulation of DNA endoreduplication	1	1	1	0	1	NaN
BP	GO:0032880	regulation of protein localization	1	1	25	0	270	0
BP	GO:0032886	regulation of microtubule-based process	1	1	7	0	26	0
BP	GO:0032954	regulation of cytokinetic process	1	1	2	0	20	0
BP	GO:0032956	regulation of actin cytoskeleton organization	1	1	11	0	109	0
BP	GO:0032963	collagen metabolic process	1	1	2	0	5	0
BP	GO:0032970	regulation of actin filament-based process	1	1	16	0	195	0
BP	GO:0032984	macromolecular complex disassembly	1	1	17	0	127	0.00735294
BP	GO:0033013	tetrapyrrole metabolic process	1	1	4	0	4	0
BP	GO:0033014	tetrapyrrole biosynthetic process	1	1	4	0	4	0
BP	GO:0033043	regulation of organelle organization	1	1	33	0	193	0
BP	GO:0033044	regulation of chromosome organization	1	1	3	0	22	0
BP	GO:0033058	directional locomotion	1	1	11	0	139	0
BP	GO:0033121	regulation of purine nucleotide catabolic process	1	1	30	0	254	0
BP	GO:0033124	regulation of GTP catabolic process	1	1	30	0	254	0
BP	GO:0033157	regulation of intracellular protein transport	1	1	3	0	35	0
BP	GO:0033205	cell cycle cytokinesis	1	1	20	0	152	0
BP	GO:0033206	cytokinesis after meiosis	1	1	12	0	84	0
BP	GO:0033261	regulation of S phase	1	1	5	0	15	0
BP	GO:0033555	multicellular organismal response to stress	1	1	3	0	10	0
BP	GO:0033559	unsaturated fatty acid metabolic process	1	1	8	0	103	0
BP	GO:0033563	dorsal/ventral axon guidance	1	1	14	0	157	0
BP	GO:0033564	anterior/posterior axon guidance	1	1	3	0	6	0
BP	GO:0033619	membrane protein proteolysis	1	1	4	0	4	0
BP	GO:0033673	negative regulation of kinase activity	1	1	4	0	33	0
BP	GO:0033674	positive regulation of kinase activity	1	1	18	0	92	0
BP	GO:0033692	cellular polysaccharide biosynthetic process	1	1	29	0	319	0
BP	GO:0033865	nucleoside bisphosphate metabolic process	1	1	5	0	28	0
BP	GO:0034086	maintenance of sister chromatid cohesion	1	1	2	0	19	0
BP	GO:0034088	maintenance of mitotic sister chromatid cohesion	1	1	2	0	19	0
BP	GO:0034227	tRNA thio-modification	1	1	1	0	10	NaN
BP	GO:0034243	regulation of transcription elongation from RNA polymerase II promoter	1	1	6	0	53	0
BP	GO:0034312	diol biosynthetic process	1	1	4	0	19	0
BP	GO:0034314	Arp2/3 complex-mediated actin nucleation	1	1	3	0	39	0
BP	GO:0034329	cell junction assembly	1	1	4	0	43	0
BP	GO:0034330	cell junction organization	1	1	8	0	61	0
BP	GO:0034394	protein localization at cell surface	1	1	2	0	15	0
BP	GO:0034440	lipid oxidation	1	1	8	0	62	0
BP	GO:0034453	microtubule anchoring	1	1	6	0	29	0
BP	GO:0034470	ncRNA processing	1	1	55	0	299	0
BP	GO:0034502	protein localization to chromosome	1	1	1	0	1	NaN
BP	GO:0034504	protein localization to nucleus	1	1	7	0	92	0
BP	GO:0034508	centromere complex assembly	1	1	5	0	23	0
BP	GO:0034599	cellular response to oxidative stress	1	1	4	0	76	0.166667
BP	GO:0034606	response to hermaphrodite contact	1	1	10	0	61	0
BP	GO:0034607	turning behavior involved in mating	1	1	12	0	35	0
BP	GO:0034608	vulval location	1	1	6	0	10	0
BP	GO:0034609	spicule insertion	1	1	2	0	33	0
BP	GO:0034614	cellular response to reactive oxygen species	1	1	3	0	75	0.333333
BP	GO:0034620	cellular response to unfolded protein	1	1	15	0	328	0.00952381
BP	GO:0034623	cellular macromolecular complex disassembly	1	1	17	0	127	0.00735294
BP	GO:0034629	cellular protein complex localization	1	1	2	0	327	1
BP	GO:0034655	nucleobase, nucleoside, nucleotide and nucleic acid catabolic process	1	1	39	0	314	0
BP	GO:0034656	nucleobase, nucleoside and nucleotide catabolic process	1	1	39	0	314	0
BP	GO:0034720	histone H3-K4 demethylation	1	1	2	0	15	0
BP	GO:0034728	nucleosome organization	1	1	34	0	92	0
BP	GO:0034762	regulation of transmembrane transport	1	1	4	0	37	0
BP	GO:0034763	negative regulation of transmembrane transport	1	1	2	0	34	0
BP	GO:0034765	regulation of ion transmembrane transport	1	1	1	0	2	NaN
BP	GO:0034968	histone lysine methylation	1	1	5	0	123	0
BP	GO:0034976	response to endoplasmic reticulum stress	1	1	15	0	290	0.00952381
BP	GO:0035020	regulation of Rac protein signal transduction	1	1	2	0	44	0
BP	GO:0035023	regulation of Rho protein signal transduction	1	1	21	0	145	0
BP	GO:0035047	centrosomal and pronuclear rotation	1	1	4	0	58	0
BP	GO:0035058	sensory cilium assembly	1	1	16	0	28	0
BP	GO:0035112	genitalia morphogenesis	1	1	6	0	291	0.0666667
BP	GO:0035148	tube formation	1	1	2	0	16	0
BP	GO:0035150	regulation of tube size	1	1	6	0	177	0.0666667
BP	GO:0035176	social behavior	1	1	1	0	7	NaN
BP	GO:0035177	larval foraging behavior	1	1	1	0	3	NaN
BP	GO:0035178	turning behavior	1	1	12	0	35	0
BP	GO:0035188	hatching	1	1	16	0	172	0
BP	GO:0035195	gene silencing by miRNA	1	1	5	0	63	0
BP	GO:0035196	production of miRNAs involved in gene silencing by miRNA	1	1	3	0	46	0
BP	GO:0035239	tube morphogenesis	1	1	2	0	16	0
BP	GO:0035262	gonad morphogenesis	1	1	21	0	131	0
BP	GO:0035265	organ growth	1	1	5	0	63	0
BP	GO:0035282	segmentation	1	1	7	0	128	0
BP	GO:0035295	tube development	1	1	2	0	16	0
BP	GO:0035303	regulation of dephosphorylation	1	1	2	0	3	0
BP	GO:0035383	thioester metabolic process	1	1	6	0	9	0
BP	GO:0035418	protein localization to synapse	1	1	5	0	34	0
BP	GO:0035437	maintenance of protein localization in endoplasmic reticulum	1	1	1	0	1	NaN
BP	GO:0035567	non-canonical Wnt receptor signaling pathway	1	1	9	0	55	0
BP	GO:0035601	protein deacylation	1	1	8	0	30	0
BP	GO:0040013	negative regulation of locomotion	1	1	17	0	96	0
BP	GO:0040015	negative regulation of multicellular organism growth	1	1	69	0	724	0.00170503
BP	GO:0040019	positive regulation of embryonic development	1	1	20	0	75	0
BP	GO:0040032	post-embryonic body morphogenesis	1	1	10	0	101	0
BP	GO:0040034	regulation of development, heterochronic	1	1	13	0	616	0.0128205
BP	GO:0040036	regulation of fibroblast growth factor receptor signaling pathway	1	1	2	0	33	0
BP	GO:0040038	polar body extrusion after meiotic divisions	1	1	11	0	83	0
BP	GO:0040040	thermosensory behavior	1	1	9	0	10	0
BP	GO:0042001	hermaphrodite somatic sex determination	1	1	2	0	2	0
BP	GO:0042006	masculinization of hermaphroditic germ-line	1	1	8	0	277	0.0357143
BP	GO:0042023	DNA endoreduplication	1	1	2	0	2	0
BP	GO:0042026	protein refolding	1	1	9	0	119	0
BP	GO:0042044	fluid transport	1	1	5	0	48	0
BP	GO:0042048	olfactory behavior	1	1	18	0	40	0
BP	GO:0042058	regulation of epidermal growth factor receptor signaling pathway	1	1	2	0	4	0
BP	GO:0042060	wound healing	1	1	2	0	2	0
BP	GO:0042073	intraflagellar transport	1	1	10	0	20	0
BP	GO:0042074	cell migration involved in gastrulation	1	1	16	0	136	0
BP	GO:0042078	germ-line stem cell division	1	1	9	0	112	0
BP	GO:0042133	neurotransmitter metabolic process	1	1	6	0	41	0
BP	GO:0042135	neurotransmitter catabolic process	1	1	4	0	21	0
BP	GO:0042136	neurotransmitter biosynthetic process	1	1	2	0	25	0
BP	GO:0042138	meiotic DNA double-strand break formation	1	1	2	0	9	0
BP	GO:0042157	lipoprotein metabolic process	1	1	15	0	62	0
BP	GO:0042158	lipoprotein biosynthetic process	1	1	13	0	46	0
BP	GO:0042168	heme metabolic process	1	1	2	0	2	0
BP	GO:0042176	regulation of protein catabolic process	1	1	5	0	84	0
BP	GO:0042254	ribosome biogenesis	1	1	29	0	398	0
BP	GO:0042255	ribosome assembly	1	1	1	0	22	NaN
BP	GO:0042262	DNA protection	1	1	2	0	5	0
BP	GO:0042278	purine nucleoside metabolic process	1	1	10	0	83	0
BP	GO:0042306	regulation of protein import into nucleus	1	1	3	0	35	0
BP	GO:0042308	negative regulation of protein import into nucleus	1	1	2	0	34	0
BP	GO:0042309	homoiothermy	1	1	2	0	16	0
BP	GO:0042325	regulation of phosphorylation	1	1	29	0	160	0
BP	GO:0042330	taxis	1	1	92	0	560	0
BP	GO:0042350	GDP-L-fucose biosynthetic process	1	1	2	0	3	0
BP	GO:0042353	fucose biosynthetic process	1	1	2	0	3	0
BP	GO:0042354	L-fucose metabolic process	1	1	2	0	3	0
BP	GO:0042364	water-soluble vitamin biosynthetic process	1	1	9	0	24	0
BP	GO:0042375	quinone cofactor metabolic process	1	1	6	0	30	0
BP	GO:0042384	cilium assembly	1	1	22	0	62	0
BP	GO:0042391	regulation of membrane potential	1	1	6	0	13	0
BP	GO:0042394	ecdysis, protein-based cuticle	1	1	5	0	41	0
BP	GO:0042395	ecdysis, collagen and cuticulin-based cuticle	1	1	5	0	41	0
BP	GO:0042398	cellular modified amino acid biosynthetic process	1	1	6	0	36	0
BP	GO:0042401	cellular biogenic amine biosynthetic process	1	1	10	0	57	0
BP	GO:0042402	cellular biogenic amine catabolic process	1	1	7	0	31	0
BP	GO:0042407	cristae formation	1	1	2	0	8	0
BP	GO:0042416	dopamine biosynthetic process	1	1	4	0	19	0
BP	GO:0042417	dopamine metabolic process	1	1	4	0	19	0
BP	GO:0042423	catecholamine biosynthetic process	1	1	4	0	19	0
BP	GO:0042427	serotonin biosynthetic process	1	1	2	0	13	0
BP	GO:0042428	serotonin metabolic process	1	1	2	0	13	0
BP	GO:0042430	indole-containing compound metabolic process	1	1	5	0	23	0
BP	GO:0042435	indole-containing compound biosynthetic process	1	1	2	0	13	0
BP	GO:0042436	indole-containing compound catabolic process	1	1	3	0	10	0
BP	GO:0042438	melanin biosynthetic process	1	1	2	0	8	0
BP	GO:0042439	ethanolamine-containing compound metabolic process	1	1	8	0	60	0
BP	GO:0042440	pigment metabolic process	1	1	7	0	44	0
BP	GO:0042451	purine nucleoside biosynthetic process	1	1	5	0	55	0
BP	GO:0042455	ribonucleoside biosynthetic process	1	1	5	0	55	0
BP	GO:0042464	dosage compensation, by hypoactivation of X chromosome	1	1	10	0	51	0
BP	GO:0042542	response to hydrogen peroxide	1	1	4	0	15	0
BP	GO:0042546	cell wall biogenesis	1	1	4	0	187	0.166667
BP	GO:0042558	pteridine-containing compound metabolic process	1	1	15	0	49	0
BP	GO:0042559	pteridine-containing compound biosynthetic process	1	1	14	0	48	0
BP	GO:0042592	homeostatic process	1	1	111	0	642	0.0001638
BP	GO:0042594	response to starvation	1	1	9	0	229	0
BP	GO:0042632	cholesterol homeostasis	1	1	2	0	15	0
BP	GO:0042659	regulation of cell fate specification	1	1	20	0	167	0.00526316
BP	GO:0042661	regulation of mesodermal cell fate specification	1	1	2	0	17	0
BP	GO:0042693	muscle cell fate commitment	1	1	6	0	26	0
BP	GO:0042694	muscle cell fate specification	1	1	5	0	25	0
BP	GO:0042742	defense response to bacterium	1	1	16	0	118	0
BP	GO:0042755	eating behavior	1	1	54	0	289	0
BP	GO:0042759	long-chain fatty acid biosynthetic process	1	1	2	0	2	0
BP	GO:0042770	signal transduction in response to DNA damage	1	1	8	0	81	0
BP	GO:0042771	DNA damage response, signal transduction by p53 class mediator resulting in induction of apoptosis	1	1	4	0	65	0
BP	GO:0042816	vitamin B6 metabolic process	1	1	1	0	2	NaN
BP	GO:0042819	vitamin B6 biosynthetic process	1	1	1	0	2	NaN
BP	GO:0042891	antibiotic transport	1	1	2	0	10	0
BP	GO:0042938	dipeptide transport	1	1	2	0	11	0
BP	GO:0042982	amyloid precursor protein metabolic process	1	1	3	0	3	0
BP	GO:0042987	amyloid precursor protein catabolic process	1	1	3	0	3	0
BP	GO:0042990	regulation of transcription factor import into nucleus	1	1	3	0	35	0
BP	GO:0042991	transcription factor import into nucleus	1	1	3	0	35	0
BP	GO:0042992	negative regulation of transcription factor import into nucleus	1	1	2	0	34	0
BP	GO:0043050	pharyngeal pumping	1	1	53	0	288	0
BP	GO:0043051	regulation of pharyngeal pumping	1	1	33	0	174	0
BP	GO:0043052	thermotaxis	1	1	5	0	9	0
BP	GO:0043053	dauer entry	1	1	16	0	146	0
BP	GO:0043054	dauer exit	1	1	6	0	64	0
[truncated: 1,734 more rows]

## Sheet: column content information
column name	content
KEGG:ID	ID for KEGG pathway
KEGG:Term	KEGG pathway name
p-value	p-value of Fishers Exact Test
padj	adjusted (FDR) p-value
size	total number of genes in KEGG pathway
connected	number of connected genes in the reduced difference network
neighborhood	number of genes connected in the difference network which in the neighborhood (not in KEGG pathway) of connected genes
strong.connected	maximum number of genes which are connected as one component (every gene is connected in one subgraph)
kegg.subgraph.density	graph denity value of genes in KEGG pathway
genes	names of connected genes
GO:Ontology	one of the three gene ontology super-categories: BP (biological process), MF (molecular function) or CC (cellular component)
GO:ID	GO-ID number
GO:Term	GO-term name
p-value	p-value of Fishers Exact Test
p.adj	adjusted (FDR) p-value
GO:size	total number of genes in GO category
connected	number of connected genes in the reduced difference network
neighborhood	number of genes connected in the difference network which in the neighborhood (not in GO category) of connected genes
go.subgraph.density	graph denity value of genes in GO category
genes	names of connected genes
gray colored rows (KEGG-pathways or GO-categories) are insignificant (adjusted p-value (FDR) > 0.05)
