# Supplementary material for: Extension of Life Span by Impaired Glucose Metabolism in Caenorhabditis elegans Is Accompanied by Structural Rearrangements of the Transcriptomic Network
Source: PLoS One. 2013 Oct 30;8(10):e77776. doi: 10.1371/journal.pone.0077776 (PMC3813781; doi:10.1371/journal.pone.0077776)
Supplement: Table S6 — Mutual information network parameters. Excel file containing the estimated parameter values from the different mutual information networks, shown in Figure 6. (XLS) [file pone.0077776.s011.xls]

## Sheet: MIN_network_properties
Mutual information network properties
	mTOR pathway		Oxphos pathway		glutathione pathway		glycolysis pathway		background*
network paramater	DMSO	DOG	DMSO	DOG	DMSO	DOG	DMSO	DOG	DMSO	DOG
number of nodes	25	25	104	104	37	37	36	36	1000	1000
number of edges	160	155	2444	3452	303	267	309	271	92076	94137
average node degree	12.8	12.4	47	66.39	16.38	14.43	17.17	15.06	184.15	188.27
transitivity	0.745	0.752	0.814	0.888	0.672	0.72	0.73	0.726	0.9	0.887
average coreness	10.72	10.04	38.03	58.57	13.41	10.84	13.42	11.11	167.97	166.82
average nearest neighbour degree	20.674	20.995	61.842	97.331	18.88	17.16	25.238	22.15	204.29	219.58
average graph strength	32.54	33.938	130.17	209.03	36.608	32.96	40.142	34.7	645.25	665.86
average graph diversity	0.763	0.719	0.842	0.857	0.751	0.74	0.748	0.787	0.916	0.914
average neighbourhood size	24.52	24.84	83.35	98.08	33.919	28.95	33	29.06	474.28	438.21
graph cohesion	7	6	9	12	8	3	5	4	not calculated	not calculated
diameter (average shortest path)	0.687	0.657	0.973	0.817	0.811	0.99	0.669	0.96	2.633	2.439
*1000 randomly chosen genes

## Sheet: parameter_information
parameter	explanation
number of nodes
number of edges
average node degree
transitivity
average coreness
average nearest neighbour degree
average graph strength
average graph diversity
average neighbourhood size
graph cohesion
diameter (average shortest path)
