# Supplementary material for: Extension of Life Span by Impaired Glucose Metabolism in Caenorhabditis elegans Is Accompanied by Structural Rearrangements of the Transcriptomic Network
Source: PLoS One. 2013 Oct 30;8(10):e77776. doi: 10.1371/journal.pone.0077776 (PMC3813781; doi:10.1371/journal.pone.0077776)
Supplement: Table S7 — DEG analysis results by DESeq and edgeR. Excel file containing the results from the analysis of DEG identified by DESeq [44] and edgeR [43] for each of the 4 age groups. The table contains the mean RPKM expression values, fold-changes, and statistical test results. (XLS) [file pone.0077776.s012.xls]

## Sheet: DMSO.vs.DOG
gene	external_gene_id	wikigene_description	RPKM.1d_DMSO	RPKM.1d_DOG	log2FoldChange.of.RPKM	DESeq.padj	edgeR.padj	DEG.by.DESeq&edgeR	RPKM.5d_DMSO	RPKM.5d_DOG	log2FoldChange.of.RPKM	DESeq.padj	edgeR.padj	DEG.by.DESeq&edgeR	RPKM.10d_DMSO	RPKM.10d_DOG	log2FoldChange.of.RPKM	DESeq.padj	edgeR.padj	DEG.by.DESeq&edgeR	RPKM.20d_DMSO	RPKM.20d_DOG	log2FoldChange.of.RPKM	DESeq.padj	edgeR.padj	DEG.by.DESeq&edgeR
2L52.1	2L52.1	hypothetical protein	10.5849	4.47912	-1.24072	6.00189e-25	9.72366e-40	TRUE	10.5572	6.70468	-0.654984	2.38495e-05	4.24583e-07	TRUE	12.4777	11.8858	-0.07012	0.988102	0.588962	FALSE	16.3487	12.1186	-0.43195	0.248454	0.0313308	FALSE
2RSSE.1	2RSSE.1	hypothetical protein	12.6469	6.11343	-1.04872	1.02917e-21	2.61694e-33	TRUE	13.3039	10.4286	-0.351304	0.0586244	0.0128696	FALSE	13.7088	13.9074	0.0207436	0.962176	0.936819	FALSE	15.4506	18.7716	0.280894	0.00304938	0.194222	FALSE
2RSSE.2	2RSSE.2	hypothetical protein	1.1233	0.677486	-0.729475	0.143336	0.0137836	FALSE	1.15251	1.25561	0.123606	0.868851	0.823543	FALSE	0.862231	1.33758	0.633476	0.582039	0.0578379	FALSE	1.31657	1.50997	0.197731	0.631858	0.611559	FALSE
2RSSE.6			4.67526	1.17011	-1.9984	0.0222032	0.000150503	FALSE	2.50888	1.83306	-0.452791	0.961824	0.74298	FALSE	2.42126	1.83245	-0.401985	0.980126	0.699548	FALSE	5.0611	4.72553	-0.0989739	1	1	FALSE
3R5.1	pot-3	hypothetical protein	11.5081	13.5573	0.236427	0.10928	0.0148758	FALSE	15.4835	16.3303	0.0768198	0.644577	0.73911	FALSE	12.8993	13.2108	0.0344329	0.943944	0.873921	FALSE	13.2386	10.6584	-0.31276	0.603259	0.165186	FALSE
4R79.1	nas-6	Nematode AStacin protease	0.149811	0.233728	0.641687	0.478651	0.16018	FALSE	0.111765	0.024175	-2.20888	0.240624	0.0205129	FALSE	0.0802402	0.0544652	-0.558989	0.962176	0.65912	FALSE	0.774856	0.273854	-1.50052	0.0481027	1.44476e-05	FALSE
4R79.2	4R79.2	hypothetical protein	0.252156	0.252196	0.000230665	0.981812	1	FALSE	0.245051	0.212783	-0.2037	0.946836	0.764457	FALSE	0.316818	0.289777	-0.12871	1	0.809916	FALSE	0.838742	0.834915	-0.00659796	0.797326	1	FALSE
AC3.1	sri-20	Serpentine Receptor, class I	0.0370597	0.0496428	0.421735	0.988518	1	FALSE	0.0665261	0.10384	0.642375	0.880498	0.724615	FALSE	0.11844	0.0684911	-0.790165	0.937578	0.505194	FALSE	0.365277	0.277269	-0.397705	0.902516	0.550856	FALSE
AC3.10	spe-10	defective SPErmatogenesis	0.248397	0.376659	0.60061	0.377307	0.0914927	FALSE	0.0721435	0.0352354	-1.03384	0.887375	0.674831	FALSE	0.0380653	0.0320699	-0.247257	1	1	FALSE	0.103459	0.178884	0.789967	0.655869	0.337973	FALSE
AC3.2	ugt-49	UDP-GlucuronosylTransferase	6.19855	6.47086	0.0620269	0.732145	0.549075	FALSE	2.50709	2.79669	0.157708	0.555399	0.497699	FALSE	2.27437	1.92931	-0.237385	0.767331	0.126522	FALSE	4.7991	5.00678	0.0611192	0.568039	0.815766	FALSE
AC3.5	AC3.5	hypothetical protein	11.557	11.6521	0.0118272	0.925683	0.922379	FALSE	7.8808	7.5311	-0.0654826	0.968009	0.75458	FALSE	6.68292	4.66193	-0.519552	1.42333e-05	2.05916e-16	TRUE	4.72043	3.21239	-0.555273	0.127016	0.00340799	FALSE
AC3.6	col-151	COLlagen	0.0587049	0.0842435	0.521084	0.911518	0.734661	FALSE	0.146137	0.132506	-0.141264	1	1	FALSE	0.0893912	0.0676646	-0.401733	1	0.867074	FALSE	0.355729	0.133459	-1.41438	0.404427	0.0233111	FALSE
AC3.7	ugt-1	UDP-GlucuronosylTransferase	5.46294	6.31618	0.209376	0.144642	0.031885	FALSE	2.79685	2.20997	-0.339775	0.298209	0.0730675	FALSE	1.15379	1.20668	0.0646625	1	0.897041	FALSE	3.8443	4.24075	0.141596	0.284361	0.591425	FALSE
AC3.8	ugt-2	UDP-GlucuronosylTransferase	2.54392	2.32535	-0.129607	0.636001	0.412686	FALSE	2.47178	2.49092	0.0111285	0.961819	1	FALSE	2.08573	1.56349	-0.415787	0.452323	0.0051798	FALSE	7.09189	3.67605	-0.948015	7.96388e-05	7.49826e-07	TRUE
AC7.1	tag-49	Temporarily Assigned Gene name	0.335153	0.435698	0.378509	0.433174	0.142765	FALSE	0.271248	0.230726	-0.233431	0.856635	0.660201	FALSE	0.251689	0.208863	-0.269082	0.998662	0.650594	FALSE	0.442555	0.317536	-0.478934	0.700431	0.203316	FALSE
AC7.2	soc-2	Suppressor Of Clr	3.96821	3.10168	-0.35544	5.9552e-05	1.06122e-05	TRUE	3.49119	2.57905	-0.436881	0.00486121	0.000822774	TRUE	3.66646	3.28568	-0.158197	0.667861	0.0874986	FALSE	5.69095	5.12947	-0.14986	1	0.552087	FALSE
AC8.1			0.190227	0.149581	-0.346795	0.634854	0.357928	FALSE	0.10296	0.144074	0.484726	0.694506	0.49079	FALSE	0.118774	0.112847	-0.0738558	1	0.965864	FALSE	0.127771	0.148795	0.219765	0.879182	0.844336	FALSE
AH10.1	acs-10	hypothetical protein	0.85857	1.13103	0.397629	0.358443	0.0428732	FALSE	0.108816	0.0731947	-0.572079	0.880498	0.65033	FALSE	0.142765	0.13329	-0.0990703	1	1	FALSE	0.471283	0.449698	-0.0676387	1	0.889477	FALSE
AH10.3	AH10.3		0.86978	0.441283	-0.978947	0.248862	0.0198951	FALSE	0.661726	0.488474	-0.437952	0.848521	0.543839	FALSE	0.517321	0.488122	-0.0838186	1	0.987117	FALSE	1.77981	1.6815	-0.0819689	1	1	FALSE
AH6.2	sfxn-1.1	SideroFleXiN (mitochondrial iron transporter)	0.474429	0.580843	0.291955	0.684635	0.4274	FALSE	0.0781933	0.040534	-0.947913	0.889671	0.674831	FALSE	0.0985097	0.0589775	-0.740101	0.953721	0.657597	FALSE	0.128617	0.0908423	-0.501649	0.885914	0.722611	FALSE
AH6.3	AH6.3	hypothetical protein	0.636086	1.14334	0.845955	0.0316002	0.000837715	FALSE	0.0224073	0.0555848	1.31072	0.89414	0.867492	FALSE	0.0862218	0.0871956	0.0162033	1	1	FALSE	0.148218	0.113613	-0.383597	0.934749	0.807601	FALSE
AH6.5	mex-6	Muscle EXcess	156.5	159.069	0.0234858	0.929438	0.803732	FALSE	214.665	208.66	-0.0409328	1	0.860839	FALSE	190.806	193.211	0.018076	0.631917	0.904214	FALSE	145.635	154.413	0.0844455	0.00541646	0.752132	FALSE
AH9.1	AH9.1	hypothetical protein	0.260769	0.257739	-0.0168621	1	1	FALSE	0.276529	0.330164	0.255749	0.865093	0.696563	FALSE	0.306092	0.187477	-0.707253	0.753316	0.118268	FALSE	0.657319	0.352149	-0.90041	0.267135	0.00822051	FALSE
AH9.2	crn-4	Cell-death-Related Nuclease	11.6716	13.8709	0.249067	0.116975	0.00652973	FALSE	15.8862	16.625	0.0655798	0.649917	0.776272	FALSE	14.8564	14.8082	-0.00469323	0.997409	1	FALSE	25.5715	20.994	-0.28456	0.411662	0.17593	FALSE
AH9.3	AH9.3	hypothetical protein	16.151	11.8802	-0.443063	1.27027e-05	3.04757e-07	TRUE	20.4953	12.0282	-0.768871	8.62035e-09	2.31429e-10	TRUE	27.1944	24.4231	-0.155066	0.65124	0.0782298	FALSE	29.7362	22.6987	-0.389608	0.0895567	0.0494475	FALSE
AH9.4	AH9.4	hypothetical protein	0.0836157	0.160339	0.939276	0.495808	0.170375	FALSE	0.112243	0.0704225	-0.672515	0.853455	0.587228	FALSE	0.101264	0.135666	0.421934	0.994588	0.70284	FALSE	0.372113	0.324449	-0.197746	0.966505	0.738723	FALSE
AH9.6	AH9.6	hypothetical protein	0.778495	0.731122	-0.090575	0.908143	0.854039	FALSE	0.554832	0.442639	-0.325921	0.825109	0.566321	FALSE	0.45316	0.430268	-0.0747834	1	1	FALSE	1.95397	0.581643	-1.7482	0.000605091	3.86613e-10	TRUE
B0001.1	lin-24	abnormal cell LINeage	61.5664	81.358	0.402141	1.19085e-07	1.2319e-08	TRUE	90.4792	101.804	0.170135	0.0539502	0.257885	FALSE	77.5665	76.8935	-0.0125722	0.986641	0.954236	FALSE	104.632	116.617	0.156449	0.000268181	0.51064	FALSE
B0001.2	B0001.2	hypothetical protein	49.7965	42.5975	-0.225273	0.000141074	0.00157344	TRUE	49.7419	49.8186	0.00222104	0.875587	1	FALSE	45.1654	43.5942	-0.0510826	1	0.630083	FALSE	34.2002	32.1865	-0.0875501	0.599542	0.745814	FALSE
B0001.3	B0001.3	hypothetical protein	18.2591	16.0329	-0.187585	0.00333809	0.0123974	FALSE	17.7983	18.1057	0.024709	0.776667	0.942223	FALSE	17.1697	17.9632	0.0651767	0.43255	0.531212	FALSE	16.9687	17.9878	0.0841423	0.0226106	0.758641	FALSE
B0001.4	B0001.4	hypothetical protein	63.8567	59.5867	-0.0998481	0.102388	0.212992	FALSE	78.8251	73.5052	-0.100809	0.735082	0.566742	FALSE	74.3235	73.478	-0.0165064	0.975464	0.9243	FALSE	73.7522	82.159	0.155734	0.000597885	0.512621	FALSE
B0001.5	B0001.5	hypothetical protein	30.8168	30.0264	-0.0374835	0.49881	0.685395	FALSE	24.5883	25.6944	0.063484	0.569264	0.768977	FALSE	26.1933	28.0461	0.0986023	0.237953	0.281138	FALSE	18.0368	16.2203	-0.153146	1	0.524528	FALSE
B0001.6	B0001.6	hypothetical protein	17.4419	15.3903	-0.180534	0.013177	0.0165321	FALSE	20.4455	19.7132	-0.0526195	1	0.813464	FALSE	27.7165	30.0815	0.118131	0.0745827	0.133861	FALSE	40.2793	36.4261	-0.145064	0.98036	0.545641	FALSE
B0001.7	B0001.7	hypothetical protein	28.7343	24.9768	-0.202181	0.0014341	0.0060497	TRUE	35.6552	31.4614	-0.180528	0.231491	0.222146	FALSE	34.985	33.4193	-0.0660516	0.95556	0.49502	FALSE	29.3747	31.537	0.102468	0.0040568	0.693334	FALSE
B0001.8	B0001.8	hypothetical protein	13.1401	12.6665	-0.0529563	0.437585	0.55462	FALSE	16.9644	16.9377	-0.00227547	0.889057	1	FALSE	15.5771	15.1115	-0.0437805	1	0.710691	FALSE	10.9939	11.0028	0.00117504	0.214863	1	FALSE
B0019.1	amx-2	AMine oXidase family	5.69997	5.94892	0.0616725	0.930668	0.612232	FALSE	3.11791	2.41888	-0.36624	0.124953	0.0226948	FALSE	4.09847	3.68448	-0.153625	0.839008	0.204183	FALSE	5.04357	4.94127	-0.029563	0.659691	0.939368	FALSE
B0019.2	B0019.2	hypothetical protein	12.532	12.656	0.0142132	1	0.901281	FALSE	18.553	21.2099	0.193083	0.0352513	0.183423	FALSE	17.681	18.9944	0.103368	0.176672	0.224527	FALSE	22.2745	23.1496	0.0555901	0.10837	0.849243	FALSE
B0024.1	col-149	COLlagen	37.3289	55.4824	0.571737	5.1226e-07	1.57167e-15	TRUE	2.23389	0.584151	-1.93514	9.23825e-09	1.24974e-17	TRUE	0.277978	0.0596382	-2.22066	0.250828	0.000128368	FALSE	1.2224	0.221276	-2.46579	0.000419064	3.78099e-13	TRUE
B0024.10	B0024.10	hypothetical protein	38.4982	33.5314	-0.199277	0.00599113	0.00780707	TRUE	52.5033	52.7798	0.00757673	0.891948	1	FALSE	49.9901	50.5733	0.0167323	0.814126	0.923162	FALSE	47.2221	55.2897	0.227548	1.61701e-05	0.290531	FALSE
B0024.11	B0024.11	hypothetical protein	52.884	55.5206	0.0701933	0.601569	0.396331	FALSE	64.6523	71.6945	0.149162	0.127988	0.336214	FALSE	60.6526	64.9047	0.0977546	0.266313	0.2473	FALSE	60.5014	66.9126	0.145308	0.000271379	0.54589	FALSE
B0024.12	gna-1	Glucosamine phosphate N-Acetyl transferase	2.80069	2.51617	-0.154552	0.466386	0.290095	FALSE	2.59352	2.59512	0.000889356	0.989372	1	FALSE	2.84561	2.60571	-0.127062	0.968103	0.530368	FALSE	3.27717	3.22073	-0.0250616	0.809899	0.960596	FALSE
B0024.13	B0024.13	hypothetical protein	26.2879	30.8843	0.232472	0.00825465	0.00184805	TRUE	42.442	47.2115	0.153644	0.0897034	0.322515	FALSE	36.5641	36.2466	-0.0125807	0.962176	0.953794	FALSE	36.6367	36.4045	-0.00917341	0.220306	0.987843	FALSE
B0024.14	crm-1	CRiM (Cysteine RIch motor neuron protein) homolog	1.27438	1.23188	-0.0489361	0.563877	0.623654	FALSE	1.44271	1.21184	-0.251581	0.153507	0.0835382	FALSE	2.38408	2.42823	0.0264716	0.85271	0.854947	FALSE	5.59989	5.94775	0.086945	0.00496861	0.745216	FALSE
B0024.15	B0024.15	hypothetical protein	0.112614	0.117743	0.064264	1	1	FALSE	0.0708064	0.104257	0.558188	0.873073	0.555685	FALSE	0.0807678	0.0614844	-0.393559	1	0.762685	FALSE	0.208534	0.0482383	-2.11203	0.08026	0.000106958	FALSE
B0024.2	col-150	COLlagen	11.1519	15.4109	0.466667	0.00527902	8.53348e-08	TRUE	1.44849	1.59725	0.141037	0.839686	0.743821	FALSE	0.397821	0.371352	-0.0993295	1	0.915269	FALSE	0.799262	0.359041	-1.15452	0.235985	0.00436979	FALSE
B0024.3	B0024.3	hypothetical protein	1.29041	1.13637	-0.183405	0.62088	0.457356	FALSE	0.47862	0.32582	-0.554803	0.693794	0.356019	FALSE	0.547738	0.615687	0.168711	0.991008	0.781217	FALSE	1.28152	0.90755	-0.497803	0.720157	0.212012	FALSE
B0024.4	B0024.4	hypothetical protein	0.498049	0.538612	0.112959	0.927218	0.799768	FALSE	1.71388	2.29874	0.423578	0.37152	0.0630481	FALSE	1.08987	1.14787	0.0747952	1	0.918615	FALSE	7.25322	14.3751	0.986879	3.8865e-10	4.65062e-08	TRUE
B0024.6	gcy-6	Guanylyl CYclase	0.0208673	0.0206573	-0.0145899	1	1	FALSE	0.0164951	0.0354146	1.1023	0.665758	0.490147	FALSE	0.0300591	0.0401779	0.4186	0.985414	0.757332	FALSE	0.0795691	0.0548608	-0.536433	0.861623	0.58287	FALSE
B0024.8	che-12	abnormal CHEmotaxis	0.297682	0.203867	-0.546148	0.209429	0.029594	FALSE	0.183073	0.193313	0.0785198	0.959201	0.948954	FALSE	0.204489	0.193624	-0.0787675	1	0.896705	FALSE	1.01751	0.629912	-0.691824	0.132131	0.00298101	FALSE
B0024.9	trx-2	ThioRedoXin [see also xtr]	35.1015	42.4308	0.273582	0.00180566	0.000297542	TRUE	32.9468	38.3397	0.2187	0.0571713	0.13691	FALSE	35.9497	37.3806	0.056309	0.620115	0.633098	FALSE	39.9303	33.8721	-0.237386	0.689118	0.276106	FALSE
B0025.1	vps-34	related to yeast Vacuolar Protein Sorting factor	5.28702	4.16369	-0.344595	8.38529e-07	2.24357e-06	TRUE	5.63816	5.24155	-0.10523	0.717339	0.552224	FALSE	6.36576	6.21356	-0.0349126	1	0.781251	FALSE	8.54855	7.9639	-0.102205	0.697362	0.694227	FALSE
B0025.2	csn-2	COP-9 SigNalosome subunit	30.9606	27.0062	-0.197143	0.00303294	0.00649872	TRUE	39.321	33.3327	-0.238361	0.0401688	0.0790991	FALSE	44.4356	43.2938	-0.0375572	1	0.744122	FALSE	60.4546	48.9801	-0.303656	0.0461703	0.130706	FALSE
B0025.4	B0025.4	hypothetical protein	32.6666	38.4418	0.234859	0.0386406	0.0026499	FALSE	36.9579	39.0902	0.0809253	0.506688	0.686845	FALSE	33.0405	30.6377	-0.108927	0.882011	0.251842	FALSE	37.3418	26.4059	-0.49993	0.00303931	0.00783748	TRUE
B0025.5	B0025.5		3.76537	6.35836	0.755861	0.00997136	2.83143e-05	TRUE	0.529357	0.176878	-1.58148	0.421918	0.105661	FALSE	0.546095	0.281568	-0.95567	0.832699	0.299759	FALSE	0.545096	0.741687	0.444301	0.909564	0.728733	FALSE
B0034.1	B0034.1	hypothetical protein	1.5591	2.67203	0.77722	0.00198396	1.2367e-06	TRUE	0.43313	0.374076	-0.211469	0.942478	0.810807	FALSE	0.473102	0.297307	-0.6702	0.743262	0.129194	FALSE	1.95856	1.08693	-0.849539	0.179187	0.00303264	FALSE
B0034.3	casy-1	CAlSYntenin/Alcadein homolog	7.2799	6.48968	-0.165772	0.0272026	0.0328167	FALSE	6.40656	5.63447	-0.18527	0.31645	0.222345	FALSE	8.09311	7.50725	-0.108409	0.759376	0.206519	FALSE	18.6161	17.8675	-0.0592065	0.347217	0.836546	FALSE
B0034.5	B0034.5		0.219836	0.309866	0.495217	0.608184	0.332717	FALSE	0.300752	0.179274	-0.746409	0.662144	0.261762	FALSE	0.213682	0.174039	-0.296053	1	0.844861	FALSE	0.423272	0.35593	-0.249992	0.987504	0.721599	FALSE
B0034.7	B0034.7	hypothetical protein	1.38605	1.63263	0.236214	0.790095	0.552838	FALSE	0.856057	0.714791	-0.260185	0.970464	0.854243	FALSE	0.660883	0.652386	-0.0186687	1	1	FALSE	2.04101	1.33176	-0.615953	0.742422	0.248216	FALSE
B0035.1	B0035.1	hypothetical protein	61.1346	57.6574	-0.0844829	0.101228	0.287293	FALSE	88.2855	74.4666	-0.245583	0.0397878	0.0674729	FALSE	91.5433	92.4345	0.0139773	0.783693	0.939784	FALSE	98.0033	91.873	-0.0931897	0.554067	0.721775	FALSE
B0035.10	his-45	HIStone	0.148014	0.331624	1.16381	0.265137	0.0580105	FALSE	0.1695	0.266173	0.651083	0.759791	0.501243	FALSE	0.230512	0.237271	0.0416938	1	1	FALSE	0.248372	0.135911	-0.869844	0.701924	0.293938	FALSE
B0035.11	B0035.11	hypothetical protein	91.5618	98.8114	0.109931	0.249806	0.15354	FALSE	131.442	135.704	0.0460412	0.541544	0.837963	FALSE	133.313	135.005	0.0181959	0.709097	0.905651	FALSE	156.346	152.253	-0.0382733	0.17652	0.900081	FALSE
B0035.12	B0035.12	hypothetical protein	22.6812	17.7063	-0.35723	1.23862e-08	1.94788e-07	TRUE	23.8508	20.575	-0.213143	0.0922676	0.126708	FALSE	20.2069	19.8296	-0.027191	1	0.835427	FALSE	19.7271	21.205	0.10422	0.00104009	0.685067	FALSE
B0035.13	B0035.13	hypothetical protein	39.8377	40.4318	0.0213548	0.992599	0.845263	FALSE	23.7284	22.4266	-0.0814034	0.899437	0.687074	FALSE	27.4937	26.0228	-0.0793281	1	0.504448	FALSE	5.08001	2.06788	-1.29668	0.0798857	1.13651e-09	FALSE
B0035.14	dnj-1	DNaJ domain (prokaryotic heat shock protein)	33.7343	29.407	-0.198059	0.00161107	0.00688757	TRUE	34.4518	32.6854	-0.075935	0.854585	0.69348	FALSE	31.6964	29.7299	-0.0924028	0.857126	0.290665	FALSE	31.7967	29.6225	-0.102184	0.746991	0.693067	FALSE
B0035.15	B0035.15	hypothetical protein	40.6813	51.5868	0.342635	2.70376e-05	2.51573e-06	TRUE	40.0758	44.756	0.159348	0.12184	0.312894	FALSE	31.4481	33.3095	0.0829637	0.420837	0.421535	FALSE	39.5147	34.6573	-0.189231	0.865346	0.40801	FALSE
B0035.16	B0035.16	hypothetical protein	3.82193	4.13447	0.113401	0.594663	0.312737	FALSE	5.7967	6.39002	0.140588	0.400532	0.455757	FALSE	5.3623	4.81511	-0.155284	0.830278	0.170899	FALSE	4.91763	3.55959	-0.466253	0.171088	0.0245376	FALSE
B0035.18	B0035.18	hypothetical protein	58.0193	88.6054	0.610861	5.45807e-05	1.77924e-14	TRUE	94.3035	89.9283	-0.0685351	0.945275	0.747113	FALSE	74.5594	81.138	0.121986	0.474054	0.236163	FALSE	75.2673	62.1451	-0.276383	0.527312	0.194746	FALSE
B0035.2	dnj-2	DNaJ domain (prokaryotic heat shock protein)	14.3513	15.0268	0.0663597	0.806896	0.473064	FALSE	15.2037	14.7464	-0.0440607	1	0.858402	FALSE	12.1155	11.905	-0.0252934	1	0.888643	FALSE	12.7399	14.3918	0.175891	0.0110122	0.460412	FALSE
B0035.3	B0035.3	hypothetical protein	68.4206	84.3037	0.301165	0.00190531	3.39315e-05	TRUE	92.4253	91.1553	-0.019962	0.967656	0.959028	FALSE	75.2682	69.3479	-0.118188	0.727978	0.157726	FALSE	70.1762	64.7523	-0.11605	1	0.643372	FALSE
B0035.4	pfd-4	PreFolDin (molecular chaperone)	68.665	79.892	0.218476	0.0353831	0.00270055	FALSE	62.8652	62.9379	0.00166702	0.88531	1	FALSE	56.4407	57.487	0.0265	0.757153	0.854947	FALSE	48.9261	44.5018	-0.136741	0.976151	0.578942	FALSE
B0035.5	gspd-1	glucose-6-phosphate-1-dehydrogenase	31.5076	30.6673	-0.0389976	0.61978	0.670084	FALSE	28.7928	29.0153	0.0111073	0.855374	0.997185	FALSE	25.979	25.6993	-0.0156198	0.965523	0.930439	FALSE	26.0107	27.7242	0.0920367	0.00785848	0.729014	FALSE
B0035.6	B0035.6	hypothetical protein	61.6328	62.4079	0.0180293	1	0.859055	FALSE	94.9918	102.977	0.116442	0.22115	0.484397	FALSE	90.5814	100.814	0.154409	0.0304489	0.0271169	FALSE	81.2712	104.002	0.355792	1.52531e-13	0.0687236	FALSE
B0041.1	B0041.1		0.34463	0.225958	-0.60899	0.530836	0.284628	FALSE	0.0653745	0.109072	0.738474	0.891948	0.921565	FALSE	0.172622	0.204901	0.247314	1	0.915269	FALSE	0.249399	0.266312	0.094658	1	1	FALSE
B0041.2	ain-2	hypothetical protein	20.8812	15.1161	-0.466114	1.6308e-16	4.79612e-12	TRUE	23.8734	20.016	-0.254251	0.0216322	0.0551515	FALSE	28.9493	25.9222	-0.159341	0.241149	0.0193479	FALSE	35.4104	32.4745	-0.12487	0.794368	0.61184	FALSE
B0041.3	B0041.3	hypothetical protein	9.65147	9.89331	0.0357042	0.90292	0.924959	FALSE	13.0226	11.1989	-0.217658	0.606145	0.211871	FALSE	11.8092	11.4141	-0.0490885	1	0.817722	FALSE	12.5879	13.0912	0.0565601	0.533891	0.887999	FALSE
B0041.4	rpl-4	Ribosomal Protein, Large subunit	1075.96	1194.17	0.150377	0.0949488	0.0357357	FALSE	782.728	944.203	0.270586	0.0219137	0.0358425	FALSE	882.664	957.773	0.117819	0.098649	0.113161	FALSE	973.514	972.335	-0.00174762	0.0697927	1	FALSE
B0041.5	B0041.5	hypothetical protein	62.1144	62.3228	0.00483032	0.801804	0.987102	FALSE	63.2803	68.0476	0.104789	0.254339	0.546779	FALSE	54.4559	55.4487	0.0260654	0.683976	0.851335	FALSE	51.729	48.1218	-0.104283	0.766573	0.68565	FALSE
B0041.6	ptps-1	Pyruvoyl TetrahydrobioPterin Synthase	11.4588	16.7675	0.549204	3.23213e-06	3.38217e-10	TRUE	8.1665	12.1721	0.575794	0.000288712	3.2712e-05	TRUE	5.83446	4.9292	-0.243246	0.705037	0.0822846	FALSE	3.87914	3.11972	-0.314319	0.705534	0.232863	FALSE
B0041.7	xnp-1	human XNP gene related	40.4265	29.9603	-0.432249	4.31745e-11	2.22963e-10	TRUE	45.7098	42.4913	-0.105336	0.633185	0.540463	FALSE	52.6041	51.2279	-0.0382471	1	0.736442	FALSE	61.9342	60.7025	-0.0289816	0.493926	0.93048	FALSE
B0041.8	B0041.8	hypothetical protein	120.953	144.931	0.260921	0.00136414	0.000239953	TRUE	141.915	149.259	0.0727913	0.402689	0.708372	FALSE	113.604	112.881	-0.00919902	0.931994	0.975466	FALSE	90.3977	91.6116	0.0192439	0.101152	0.963777	FALSE
B0047.1	bath-20	BTB and MATH domain containing	0.462644	0.584529	0.337374	0.465405	0.162081	FALSE	0.165193	0.272572	0.722481	0.501474	0.146382	FALSE	0.255431	0.291303	0.189589	0.981531	0.754176	FALSE	0.312673	0.20694	-0.595445	0.710002	0.234836	FALSE
B0047.2	btb-3	BTB (Broad/complex/Tramtrack/Bric a brac) domain protein	1.99602	2.31107	0.211433	0.454169	0.212637	FALSE	1.70378	1.80337	0.0819557	0.908244	0.884027	FALSE	1.92655	2.15821	0.163811	0.911708	0.573274	FALSE	2.23579	2.06315	-0.115931	0.959464	0.824659	FALSE
B0047.3	bath-24	BTB and MATH domain containing	4.49394	6.19052	0.462079	0.00126187	6.25185e-06	TRUE	4.99194	6.19943	0.312534	0.116661	0.0663182	FALSE	6.16423	6.5263	0.0823441	0.783151	0.597651	FALSE	5.45665	4.78512	-0.18946	0.944733	0.474986	FALSE
B0047.5			3.71333	4.67609	0.332589	0.0949248	0.00858813	FALSE	3.12861	3.53349	0.175571	0.615716	0.514335	FALSE	3.82592	3.26461	-0.228897	0.850802	0.191998	FALSE	3.67938	2.65797	-0.469134	0.507495	0.0708924	FALSE
B0198.1	tsp-20	TetraSPanin family	2.4345	1.42915	-0.768465	0.000162597	3.25195e-08	TRUE	1.15936	0.772516	-0.585692	0.229788	0.0228937	FALSE	0.859318	0.746702	-0.202659	0.973105	0.52822	FALSE	2.02966	1.55537	-0.38398	0.706837	0.173452	FALSE
B0198.2	B0198.2	hypothetical protein	0.66703	0.653791	-0.0289228	0.918153	0.938797	FALSE	0.555271	0.399387	-0.475405	0.400101	0.11103	FALSE	0.697316	0.678632	-0.0391815	1	0.958096	FALSE	0.825036	0.635547	-0.376458	0.69634	0.201593	FALSE
B0198.3	B0198.3	hypothetical protein	1.66977	1.00123	-0.737877	5.25532e-06	3.19424e-10	TRUE	0.870163	0.610404	-0.511521	0.131235	0.0117164	FALSE	1.28149	0.879282	-0.543425	0.101565	2.07591e-05	FALSE	2.20012	1.45763	-0.593956	0.095507	0.00486615	FALSE
B0205.1	B0205.1	hypothetical protein	11.809	9.62356	-0.295239	8.93168e-05	3.82928e-05	TRUE	15.0603	14.6324	-0.0415877	1	0.861346	FALSE	16.1486	16.5004	0.0310911	0.686162	0.809916	FALSE	15.4331	15.6128	0.0167008	0.061414	0.968999	FALSE
B0205.10	B0205.10	hypothetical protein	0.868425	1.29419	0.575575	0.00650746	1.90264e-05	TRUE	0.0504709	0.0222415	-1.1822	0.650817	0.272412	FALSE	0.143921	0.0306506	-2.23129	0.474742	7.04191e-06	FALSE	0.201282	0.357534	0.828859	0.42461	0.0350334	FALSE
B0205.11	mrpl-9	hypothetical protein	53.4426	51.6878	-0.0481675	0.484426	0.598656	FALSE	51.8349	52.033	0.0055037	0.899403	1	FALSE	53.0604	49.6223	-0.0966453	0.869666	0.292836	FALSE	60.3299	51.469	-0.22917	0.629932	0.293225	FALSE
B0205.12	B0205.12	hypothetical protein	27.0076	35.9952	0.414438	0.0409163	0.000196335	FALSE	21.6915	22.1911	0.0328503	0.955306	0.954654	FALSE	22.0355	19.992	-0.140402	0.949819	0.436876	FALSE	23.1294	16.591	-0.479327	0.407922	0.0293307	FALSE
B0205.13	B0205.13	hypothetical protein	2.53631	2.81634	0.151088	0.844954	0.619906	FALSE	2.13429	3.442	0.689489	0.120444	0.0131435	FALSE	5.82516	5.6634	-0.0406297	1	0.942204	FALSE	37.8487	42.2434	0.158484	0.0712064	0.530516	FALSE
B0205.14	B0205.14	hypothetical protein	0.59	0.713418	0.274032	0.888287	0.734584	FALSE	0.556086	1.05524	0.924191	0.515238	0.20964	FALSE	1.87717	2.15713	0.200554	0.999777	0.764917	FALSE	14.9429	17.8725	0.258283	0.248374	0.350121	FALSE
B0205.2	srz-85	Serpentine Receptor, class Z	0.028709	0.0236599	-0.279058	1	1	FALSE	0.0341541	0.040759	0.255061	1	1	FALSE	0.107666	0.0924819	-0.219316	1	0.905885	FALSE	0.666125	0.377658	-0.818713	0.376557	0.0200742	FALSE
B0205.3	rpn-10	proteasome Regulatory Particle, Non-ATPase-like	85.4263	84.6762	-0.0127233	0.747166	0.906622	FALSE	92.2481	76.1162	-0.277315	0.00910062	0.032197	FALSE	94.4611	87.2896	-0.11391	0.541448	0.13751	FALSE	92.9542	86.5182	-0.103516	0.641227	0.685823	FALSE
B0205.4	B0205.4	hypothetical protein	0.58374	0.0958459	-2.60654	1.70142e-06	7.24702e-13	TRUE	0.143372	0.167165	0.221516	0.939697	0.849162	FALSE	0.0708932	0.0768417	0.116241	1	1	FALSE	0.272032	0.222402	-0.290604	0.988184	0.733373	FALSE
B0205.6	B0205.6	hypothetical protein	42.1138	41.1372	-0.0338489	0.656288	0.727367	FALSE	39.8905	35.6803	-0.160916	0.392679	0.301429	FALSE	36.6496	33.7037	-0.120889	0.658138	0.150448	FALSE	41.628	36.7633	-0.179287	0.923947	0.438472	FALSE
B0205.7	kin-3	protein KINase	192.446	177.97	-0.112823	0.0650198	0.133895	FALSE	181.332	172.526	-0.0718219	0.860223	0.708764	FALSE	238.623	243.385	0.0285088	0.634853	0.820437	FALSE	287.177	249.715	-0.201654	0.650937	0.35848	FALSE
B0205.8	B0205.8	hypothetical protein	49.4444	62.3419	0.334394	0.00104769	1.95129e-05	TRUE	57.6338	59.2063	0.0388347	0.788567	0.890838	FALSE	56.4875	58.081	0.0401353	0.809505	0.780133	FALSE	73.7993	48.7933	-0.596924	0.000155963	0.00107557	TRUE
B0205.9	B0205.9	hypothetical protein	39.513	38.7682	-0.0274536	0.706407	0.784276	FALSE	53.0761	55.879	0.0742439	0.419301	0.701499	FALSE	54.4215	56.6982	0.0591268	0.531764	0.566239	FALSE	46.7774	49.0845	0.0694558	0.0148377	0.803819	FALSE
B0207.1	B0207.1	hypothetical protein	0.187956	0.195046	0.053422	1	1	FALSE	0.0209001	0	-Inf	0.715625	0.322515	FALSE	0.0593286	0.0462401	-0.359582	1	0.915269	FALSE	0.205084	0.162936	-0.331909	1	0.721338	FALSE
B0207.12	avr-14	altered AVeRmectin sensitivity	0.865409	0.955854	0.143409	0.716544	0.395326	FALSE	0.679689	0.753253	0.148261	0.745742	0.634938	FALSE	0.644238	0.523459	-0.299516	0.799545	0.147003	FALSE	1.40427	0.896637	-0.647227	0.0937493	0.00294975	FALSE
B0207.2	B0207.2	hypothetical protein	0.510268	0.732433	0.52144	0.29612	0.0459098	FALSE	0.405335	0.603723	0.574771	0.423047	0.149613	FALSE	0.450781	0.335972	-0.424086	0.922668	0.358717	FALSE	0.411421	0.27162	-0.599025	0.742074	0.216492	FALSE
B0207.3	gpa-14	G Protein, Alpha subunit	0.181073	0.169772	-0.0929722	0.918494	0.846518	FALSE	0.16306	0.164863	0.0158637	1	1	FALSE	0.231026	0.18368	-0.33086	0.974252	0.578683	FALSE	0.479991	0.320145	-0.58428	0.692288	0.157298	FALSE
B0207.4	air-2	Aurora/Ipl1 Related kinase	94.5986	103.605	0.131201	0.21602	0.0860317	FALSE	117.227	121.641	0.0533294	0.49861	0.806772	FALSE	100.767	100.703	-0.000916895	0.922668	1	FALSE	99.2505	96.9547	-0.0337629	0.251463	0.913349	FALSE
B0207.5	B0207.5	hypothetical protein	0.0819983	0.0545706	-0.587472	0.180701	0.0266444	FALSE	0.0867726	0.0930902	0.101391	0.882623	0.879465	FALSE	0.0993851	0.0911356	-0.125015	1	0.804059	FALSE	0.227008	0.127407	-0.833301	0.157812	0.00197356	FALSE
B0207.6	B0207.6	hypothetical protein	40.8556	41.6491	0.0277525	1	0.796564	FALSE	58.007	58.7145	0.0174897	0.821733	0.972898	FALSE	48.862	47.1171	-0.0524605	1	0.654087	FALSE	51.046	48.0502	-0.087255	0.719852	0.746753	FALSE
B0212.1	otpl-1		0.409186	0.539525	0.398932	0.520361	0.162255	FALSE	0.346952	0.333192	-0.0583825	1	0.941444	FALSE	0.548841	0.376731	-0.542855	0.640759	0.0654763	FALSE	0.886647	0.636238	-0.478793	0.590757	0.127172	FALSE
B0212.2	sre-5	Serpentine Receptor, class E (epsilon)	0.0665336	0.103782	0.641403	0.698432	0.527809	FALSE	0.259761	0.111173	-1.22438	0.356801	0.0531097	FALSE	0.13718	0.143453	0.0645135	1	1	FALSE	1.26242	1.71165	0.439195	0.215613	0.140523	FALSE
B0212.3	B0212.3	hypothetical protein	7.62164	6.02113	-0.340067	0.0102097	0.000131838	FALSE	9.22145	10.9574	0.24884	0.0795758	0.0945007	FALSE	7.23957	9.33912	0.367383	0.000916284	2.46805e-06	TRUE	7.59549	10.1913	0.424127	0.000349662	0.0330287	FALSE
B0212.4	nstp-6	hypothetical protein	0.924653	0.960398	0.0547209	1	0.846664	FALSE	0.840092	0.797002	-0.0759643	0.978379	0.815532	FALSE	0.663239	0.617704	-0.102613	1	0.70284	FALSE	0.923818	0.939782	0.0247161	0.74878	0.985787	FALSE
B0212.5	osm-9	OSMotic avoidance abnormal	0.16259	0.22986	0.499517	0.402766	0.124183	FALSE	0.125922	0.161096	0.355396	0.73887	0.571405	FALSE	0.296936	0.254322	-0.223496	0.985807	0.588613	FALSE	0.916235	0.736774	-0.314495	0.766611	0.276579	FALSE
B0212.6	B0212.6	hypothetical protein	0.309564	0.220748	-0.487838	0.791119	0.581479	FALSE	0.315564	0.139423	-1.17847	0.698039	0.344066	FALSE	0.214291	0.207972	-0.0431864	1	1	FALSE	0.481256	0.773282	0.68419	0.613603	0.33116	FALSE
B0213.10	cyp-34A5	CYtochrome P450 family	0.37737	0.414741	0.136232	0.892614	0.732503	FALSE	1.17541	1.33796	0.186875	0.729	0.597465	FALSE	1.39726	0.728982	-0.938641	0.0359283	1.14451e-07	FALSE	1.54365	0.642134	-1.2654	0.021219	5.11168e-06	FALSE
B0213.11	cyp-34A6	CYtochrome P450 family	0.489453	0.637884	0.382125	0.481759	0.16754	FALSE	0.48652	0.492196	0.0167352	1	1	FALSE	0.494713	0.389085	-0.346506	0.895178	0.379216	FALSE	0.807581	0.630627	-0.35682	0.851727	0.378678	FALSE
B0213.12	cyp-34A7	CYtochrome P450 family	0.0553934	0.0783849	0.500862	0.77241	0.65776	FALSE	0.143211	0.149362	0.0606723	1	1	FALSE	0.223027	0.256207	0.200092	1	0.863066	FALSE	0.507904	0.582609	0.197971	0.844252	0.790497	FALSE
B0213.14	cyp-34A8	CYtochrome P450 family	6.67055	5.23315	-0.350125	0.00474643	0.000270026	TRUE	5.36417	6.18727	0.205948	0.237475	0.243158	FALSE	4.53303	2.67021	-0.763522	0.000111104	1.92245e-14	TRUE	5.35995	2.64328	-1.01989	0.000236531	3.25002e-07	TRUE
B0213.15	cyp-34A9	CYtochrome P450 family	0.612738	1.1831	0.94923	4.99534e-05	2.78551e-13	TRUE	9.55447	8.3129	-0.200825	0.285946	0.180761	FALSE	7.01885	7.28514	0.053723	0.921512	0.673553	FALSE	5.52997	6.79492	0.297185	0.00356749	0.15498	FALSE
B0213.16	cyp-34A10	CYtochrome P450 family	0.0792174	0.128819	0.70145	0.503653	0.231153	FALSE	0.302943	0.285042	-0.0878697	1	1	FALSE	0.084723	0.115189	0.44318	0.983813	0.70284	FALSE	0.180329	0.228816	0.343559	0.87004	0.789952	FALSE
B0213.17	nlp-34	Neuropeptide-Like Protein	2.77052	6.26038	1.17609	0.00980013	1.44672e-08	TRUE	25.4595	41.1857	0.693943	0.000760414	3.53158e-07	TRUE	84.1311	81.3017	-0.0493526	1	0.707796	FALSE	169.417	183.017	0.111401	0.075352	0.67296	FALSE
B0213.2	nlp-27	Neuropeptide-Like Protein	78.1856	111.412	0.510932	3.7985e-07	6.52297e-13	TRUE	60.9941	74.2966	0.284626	0.382668	0.0364462	FALSE	88.6737	82.4932	-0.104232	0.926677	0.236778	FALSE	131.158	146.113	0.155783	0.151941	0.516291	FALSE
B0213.3	nlp-28	Neuropeptide-Like Protein	70.7992	73.9441	0.0627013	0.861392	0.540634	FALSE	49.0645	38.6687	-0.343511	0.101524	0.0144336	FALSE	75.277	52.8912	-0.50918	6.24774e-06	4.43001e-13	TRUE	62.6199	52.7939	-0.246248	0.743849	0.275031	FALSE
B0213.4	nlp-29	Neuropeptide-Like Protein	40.85	57.0824	0.482709	0.0020331	2.7592e-09	TRUE	88.2806	112.078	0.34433	0.00159582	0.0082808	TRUE	131.504	104.165	-0.33623	0.00773936	2.63993e-07	TRUE	113.431	141.323	0.317185	0.0989088	0.122139	FALSE
B0213.5	nlp-30	Neuropeptide-Like Protein	1.86949	2.27923	0.285897	0.525767	0.170847	FALSE	1.89743	2.03407	0.100324	0.877412	0.843376	FALSE	2.21599	1.70793	-0.3757	0.749999	0.119439	FALSE	6.96215	7.20228	0.04892	0.696863	0.945199	FALSE
B0213.6	nlp-31	Neuropeptide-Like Protein	22.4075	23.0951	0.0436093	0.918494	0.731562	FALSE	43.3501	62.641	0.531074	3.54623e-06	1.4525e-05	TRUE	89.05	75.4977	-0.238182	0.100906	0.000966493	FALSE	158.862	133.113	-0.255124	0.61251	0.225956	FALSE
B0218.1	faah-1	hypothetical protein	1.89402	1.97065	0.0572195	0.729	0.543061	FALSE	1.39676	1.24524	-0.165656	0.506183	0.313787	FALSE	1.4036	1.32417	-0.0840458	1	0.473816	FALSE	1.64631	1.44543	-0.187738	1	0.432148	FALSE
B0218.2	faah-2	hypothetical protein	5.94589	5.46191	-0.122486	0.488612	0.186073	FALSE	8.91579	5.52973	-0.689154	3.50156e-06	3.58835e-09	TRUE	5.52233	5.59957	0.0200391	0.922668	0.91835	FALSE	34.3206	43.7753	0.351042	0.000242844	0.0731643	FALSE
B0218.3	pmk-1	P38 Map Kinase family	17.2443	10.5635	-0.707025	2.94083e-13	1.04085e-17	TRUE	16.8399	12.7954	-0.39626	0.0199584	0.00335158	FALSE	17.7063	16.2841	-0.120803	0.882218	0.244441	FALSE	24.8932	23.6633	-0.0731009	0.664575	0.801852	FALSE
B0218.5	B0218.5	hypothetical protein	0.476138	0.643644	0.434881	0.494046	0.178978	FALSE	0.203521	0.178859	-0.18635	0.994205	0.920319	FALSE	0.160831	0.194234	0.272251	1	0.843922	FALSE	0.273256	0.324725	0.248965	0.875233	0.851696	FALSE
B0218.6	clec-51	C-type LECtin	10.7061	14.0062	0.387637	0.000599361	4.76473e-06	TRUE	1.73254	2.30508	0.411927	0.317523	0.0747126	FALSE	0.91345	0.904762	-0.0137871	1	1	FALSE	0.416215	0.341125	-0.28703	1	0.731273	FALSE
B0218.7	B0218.7	hypothetical protein	1.52312	1.83312	0.267273	0.479392	0.129338	FALSE	0.0900872	0.0532117	-0.759579	0.873073	0.590138	FALSE	0.0710731	0.0124655	-2.51137	0.747233	0.117852	FALSE	0.248629	0.350678	0.49615	0.788409	0.550856	FALSE
B0218.8	clec-52	C-type LECtin	15.0645	16.9985	0.174257	0.170898	0.0532805	FALSE	15.6144	20.1866	0.37052	0.0047819	0.00688339	TRUE	6.35118	3.93586	-0.690346	0.00990424	5.89851e-11	TRUE	1.44957	0.882744	-0.715558	0.393038	0.0267092	FALSE
B0222.1	B0222.1	hypothetical protein	0.426686	0.506059	0.24613	0.81558	0.596164	FALSE	0.324721	0.301712	-0.106027	1	0.946309	FALSE	0.292776	0.505653	0.788347	0.614496	0.0699808	FALSE	1.18657	0.75888	-0.644855	0.429829	0.0449424	FALSE
B0222.11	B0222.11	hypothetical protein	0.80305	0.825684	0.0400985	1	0.94797	FALSE	0.328333	0.400413	0.286328	0.839958	0.722849	FALSE	0.527979	0.461128	-0.195313	1	0.781207	FALSE	0.577322	0.283915	-1.02392	0.388093	0.0245355	FALSE
B0222.3	B0222.3	hypothetical protein	2.13258	2.0512	-0.0561315	0.801804	0.753554	FALSE	1.07612	1.07451	-0.00215879	0.994634	1	FALSE	1.50395	1.25744	-0.258259	0.81423	0.198536	FALSE	5.9608	5.93092	-0.00724969	0.633872	1	FALSE
B0222.4	tag-38	Temporarily Assigned Gene name	3.39411	4.12089	0.279922	0.144103	0.00644601	FALSE	2.51656	1.97047	-0.352908	0.309244	0.0607338	FALSE	2.40743	1.54502	-0.639868	0.0304504	3.58287e-07	FALSE	0.862934	0.699082	-0.303789	0.885296	0.431421	FALSE
B0222.5	B0222.5	hypothetical protein	9.68897	10.2195	0.0769159	0.788465	0.475764	FALSE	5.54769	5.88054	0.084062	0.69939	0.732477	FALSE	7.30243	4.12454	-0.824142	7.38853e-08	2.14682e-21	TRUE	8.7836	9.65708	0.136774	0.16218	0.587303	FALSE
B0222.6	col-144	COLlagen	6.72303	8.6372	0.361451	0.0550098	0.000220384	FALSE	3.70867	0.270275	-3.7784	3.4282e-30	4.58093e-53	TRUE	0.150361	0.120997	-0.313454	1	0.87529	FALSE	0.150357	0.115884	-0.375707	0.988872	0.829805	FALSE
B0222.7	col-145	COLlagen	8.36732	13.0179	0.637665	9.23968e-05	9.74093e-12	TRUE	1.64593	0.0484881	-5.08513	3.98803e-15	2.56296e-31	TRUE	0.118242	0.0166312	-2.82977	0.672191	0.0209517	FALSE	0.0648331	0.0294347	-1.13921	0.905455	0.657822	FALSE
B0222.8	col-10	COLlagen	6.1778	7.30029	0.24086	0.203155	0.0215461	FALSE	5.15216	0.300993	-4.09738	9.92082e-39	2.73301e-72	TRUE	0.392274	0.243715	-0.686663	0.814126	0.23849	FALSE	0.515815	0.436323	-0.241457	1	0.830294	FALSE
B0222.9	gad-3	hypothetical protein	4.26088	3.85911	-0.142883	0.178367	0.127357	FALSE	4.29311	3.73522	-0.20083	0.441029	0.22065	FALSE	3.39229	2.74526	-0.305317	0.47462	0.000745739	FALSE	5.18458	4.28782	-0.273983	0.642419	0.222783	FALSE
B0228.1	B0228.1	hypothetical protein	9.00474	12.3268	0.453045	0.000999192	4.30842e-06	TRUE	3.14767	2.83281	-0.152053	0.865153	0.621337	FALSE	4.72654	3.5925	-0.395797	0.525919	0.0069604	FALSE	6.22721	4.31213	-0.530186	0.366923	0.0321482	FALSE
B0228.4	cpna-2	Temporarily Assigned Gene name	3.31173	2.76317	-0.26126	0.000385401	0.000216853	TRUE	1.47803	1.36728	-0.112369	0.886242	0.520479	FALSE	1.4165	1.16341	-0.283973	0.00828597	1.79467e-05	TRUE	1.72957	1.8167	0.0709101	0.450534	0.793434	FALSE
B0228.5	trx-1	ThioRedoXin [see also xtr]	0.26735	0.100213	-1.41566	0.116999	0.00461251	FALSE	0.171265	0.158052	-0.11583	1	0.979228	FALSE	0.234798	0.217026	-0.113552	1	0.929941	FALSE	0.547362	0.598061	0.127797	0.844664	0.875427	FALSE
B0228.6	B0228.6	hypothetical protein	8.90052	1.61941	-2.45842	1.89606e-18	1.01841e-48	TRUE	3.75938	2.37134	-0.66479	0.125968	0.00736071	FALSE	4.78427	6.18454	0.370367	0.431045	0.03568	FALSE	8.93082	5.97457	-0.579958	0.230919	0.0136927	FALSE
B0228.7	B0228.7	hypothetical protein	17.071	21.2659	0.316993	0.00384386	2.30524e-05	TRUE	16.0628	18.1058	0.172727	0.137898	0.27393	FALSE	13.2924	14.1491	0.0901082	0.584774	0.3896	FALSE	13.083	12.5868	-0.0557825	0.636506	0.854361	FALSE
B0238.1	B0238.1	hypothetical protein	2.06565	3.24993	0.653817	3.64864e-05	5.46225e-09	TRUE	3.41992	4.94711	0.532625	0.00181623	0.000252131	TRUE	3.26033	3.47713	0.0928754	0.819298	0.585135	FALSE	2.66362	2.92227	0.133699	0.377536	0.632304	FALSE
B0238.10	B0238.10	hypothetical protein	45.0473	48.0124	0.0919675	0.451252	0.254738	FALSE	61.5823	62.8236	0.0287921	0.664669	0.921565	FALSE	53.7428	55.0144	0.0337362	0.65148	0.783667	FALSE	59.5607	56.4607	-0.077113	0.515637	0.776133	FALSE
B0238.11	B0238.11	hypothetical protein	62.5163	62.7748	0.00595231	0.76146	0.976998	FALSE	64.8243	65.44	0.0136378	0.775326	0.986227	FALSE	58.9831	59.4132	0.0104824	0.814104	0.96558	FALSE	62.7027	54.5252	-0.201604	0.717385	0.361013	FALSE
B0238.12	B0238.12	hypothetical protein	2.90886	4.04008	0.473931	0.0783569	0.00288316	FALSE	24.8115	12.9174	-0.941698	3.24112e-10	1.10834e-14	TRUE	50.7375	35.2911	-0.523749	3.90442e-06	1.84902e-15	TRUE	137.409	129.297	-0.0877805	0.703346	0.745838	FALSE
B0238.13	B0238.13	hypothetical protein	0.00537738	0	-Inf	0.996969	0.618983	FALSE	0.0684037	0.0401969	-0.766991	0.761704	0.523316	FALSE	0.0811621	0.073853	-0.136151	1	0.997428	FALSE	0.0575885	0.0528359	-0.124263	1	0.931287	FALSE
B0238.15	B0238.15	hypothetical protein	2.02993	2.56696	0.338631	0.652538	0.361488	FALSE	1.71823	1.17452	-0.548857	0.622599	0.339911	FALSE	1.68939	1.70988	0.0173945	1	1	FALSE	1.15095	0.960107	-0.261555	0.939508	0.698672	FALSE
B0238.9	B0238.9	hypothetical protein	36.3269	37.9474	0.0629609	0.759735	0.453299	FALSE	46.4633	57.3562	0.303858	0.000148037	0.0164518	FALSE	46.0489	48.5858	0.0773668	0.192378	0.39185	FALSE	44.8732	50.3291	0.165537	1.72812e-05	0.477593	FALSE
B0240.1	rhr-2	RH (Rhesus) antigen Related	1.33273	1.20269	-0.148119	0.65795	0.479723	FALSE	0.725924	0.598932	-0.277427	0.808486	0.501223	FALSE	0.521003	0.448655	-0.215686	0.975015	0.598436	FALSE	1.09666	0.48231	-1.18508	0.085513	0.000155123	FALSE
B0240.2	spe-42	defective SPErmatogenesis	0.0762594	0.0789551	0.0501185	0.918677	0.937435	FALSE	0.0437299	0.0179351	-1.28583	0.665842	0.357327	FALSE	0.0490018	0.0542001	0.145462	1	0.997833	FALSE	0.104643	0.0659954	-0.665031	0.927867	0.482291	FALSE
B0240.3	daf-11	abnormal DAuer Formation	0.18589	0.154231	-0.269358	0.685599	0.422907	FALSE	0.0996946	0.0985355	-0.016871	1	1	FALSE	0.0919899	0.120157	0.385377	0.942173	0.552224	FALSE	0.209655	0.134713	-0.63813	0.600306	0.11126	FALSE
B0240.4	npp-22	Nuclear Pore complex Protein	37.8732	37.3164	-0.0213678	0.600079	0.826179	FALSE	49.5236	46.4938	-0.0910777	0.757214	0.610067	FALSE	46.6518	46.2945	-0.011092	0.947963	0.956043	FALSE	38.0561	41.1687	0.113423	0.0169352	0.654055	FALSE
B0244.10	B0244.10		1.41653	1.33368	-0.0869413	0.678282	0.606962	FALSE	1.11814	1.03184	-0.115877	0.94103	0.706673	FALSE	1.12737	1.03406	-0.124648	1	0.672122	FALSE	1.2571	0.94436	-0.412694	0.535521	0.113969	FALSE
B0244.2	ida-1	related to Islet cell Diabetes Autoantigen	11.8557	12.1759	0.0384544	1	0.711474	FALSE	9.14109	8.73148	-0.0661399	1	0.768393	FALSE	12.4885	13.1951	0.0793978	0.518537	0.459352	FALSE	25.2365	24.9925	-0.0140153	0.222348	0.977982	FALSE
B0244.4	B0244.4	hypothetical protein	0.51606	0.369452	-0.482153	0.400892	0.16737	FALSE	0.0589702	0.0688462	0.223391	1	1	FALSE	0.0658821	0.0885187	0.426096	1	0.914131	FALSE	0.203399	0.131973	-0.624077	0.815403	0.486165	FALSE
B0244.5	B0244.5		0.391615	0.512173	0.387197	0.726655	0.304384	FALSE	0.462946	0.281188	-0.719309	0.432603	0.131931	FALSE	0.696683	0.646428	-0.108011	1	0.865319	FALSE	1.62588	1.19694	-0.441871	0.694804	0.172118	FALSE
B0244.6	B0244.6		0.447638	0.395093	-0.18014	0.756918	0.511704	FALSE	0.329388	0.269627	-0.288825	0.796795	0.484397	FALSE	0.338825	0.324233	-0.0635096	1	0.905406	FALSE	0.800315	0.534468	-0.582464	0.352102	0.0287142	FALSE
B0244.7	B0244.7	hypothetical protein	0.254496	0.147264	-0.789239	0.457883	0.103378	FALSE	0.136238	0.125731	-0.11579	1	1	FALSE	0.201087	0.204652	0.0253524	1	1	FALSE	0.314884	0.178321	-0.820345	0.713412	0.296225	FALSE
B0244.8	egg-1	EGG sterile (unfertilizable)	202.945	208.132	0.0364071	0.912836	0.677271	FALSE	287.347	284.138	-0.0162015	0.919617	0.972966	FALSE	210.926	207.585	-0.0230288	0.984841	0.862515	FALSE	158.216	193.123	0.287621	4.83579e-13	0.156432	FALSE
B0244.9	B0244.9	hypothetical protein	0.688892	1.11016	0.688419	0.200568	0.0227348	FALSE	0.0966623	0.0715021	-0.434968	0.99095	0.921565	FALSE	0.0898844	0.0972773	0.114033	1	1	FALSE	0.495416	0.330376	-0.584534	0.814746	0.397338	FALSE
B0250.1	rpl-2	Ribosomal Protein, Large subunit	137.716	121.124	-0.185219	0.0791913	0.0100826	FALSE	97.8164	87.856	-0.154935	0.367453	0.308552	FALSE	104.751	94.286	-0.151849	0.248779	0.0314758	FALSE	106.912	98.7569	-0.114475	0.747005	0.647863	FALSE
B0250.11			0.40264	0.663264	0.720091	0.585843	0.307944	FALSE	0.396438	0.639929	0.690817	0.631171	0.428482	FALSE	0.373209	0.507988	0.444809	0.962176	0.616814	FALSE	0.659507	0.331845	-0.990879	0.739223	0.244945	FALSE
B0250.12			1.27837	0.57295	-1.15782	0.00402761	6.4906e-06	TRUE	0.635637	0.614395	-0.0490357	1	1	FALSE	1.2296	1.41363	0.201218	0.907721	0.531417	FALSE	2.10258	0.923246	-1.18738	0.0334978	2.08724e-05	FALSE
B0250.2	calf-1	hypothetical protein	1.54533	1.29248	-0.257777	0.437817	0.228994	FALSE	0.796668	0.728599	-0.128854	0.976386	0.830548	FALSE	1.08445	1.27182	0.229937	0.921357	0.571798	FALSE	2.01796	1.23014	-0.714074	0.352253	0.0162363	FALSE
B0250.3			1.67109	1.88264	0.171968	0.761404	0.268976	FALSE	1.51556	1.65989	0.131238	0.87688	0.689061	FALSE	1.45959	1.50274	0.0420336	1	0.801333	FALSE	0.835803	1.80949	1.11435	0.0925112	0.000697204	FALSE
B0250.4			3.53528	1.51033	-1.22696	1.66569e-11	1.55607e-21	TRUE	2.97467	2.54589	-0.224563	0.593889	0.282708	FALSE	5.16021	4.5228	-0.190213	0.795893	0.134251	FALSE	10.4585	4.18598	-1.32104	2.41966e-12	2.73438e-13	TRUE
B0250.5	B0250.5	hypothetical protein	96.8602	93.2198	-0.0552674	0.409701	0.520496	FALSE	64.1152	63.3454	-0.0174271	0.960144	0.969052	FALSE	56.5159	54.0846	-0.0634396	0.99678	0.54537	FALSE	42.6795	39.6946	-0.1046	0.817116	0.686387	FALSE
B0250.7			11.6733	13.5645	0.216623	0.19102	0.0411675	FALSE	11.2459	15.3516	0.44899	0.00827407	0.00257385	TRUE	13.1347	14.6463	0.157145	0.479778	0.199133	FALSE	11.3291	13.9671	0.301993	0.0547678	0.196321	FALSE
B0250.8	B0250.8	hypothetical protein	0.477743	0.690711	0.531848	0.458767	0.146853	FALSE	0.412873	0.707006	0.776026	0.349025	0.103834	FALSE	0.418497	0.511327	0.289029	0.989845	0.750733	FALSE	0.296044	0.369624	0.32025	0.859372	0.811969	FALSE
B0250.9	dhcr-7	hypothetical protein	0.639519	0.78708	0.299523	0.635544	0.282729	FALSE	0.355494	0.299387	-0.247811	0.903968	0.696563	FALSE	0.432808	0.502451	0.215256	0.957519	0.672006	FALSE	0.876275	1.01823	0.21661	0.643145	0.618791	FALSE
B0252.1	B0252.1		1.95888	1.55382	-0.334212	0.0948458	0.0114359	FALSE	1.43474	1.12698	-0.348337	0.376801	0.101466	FALSE	2.76645	1.17709	-1.23281	6.27293e-10	9.21302e-30	TRUE	2.51232	0.713631	-1.81577	6.88553e-10	5.05144e-18	TRUE
B0252.2	asm-1	Acid SphingoMyelinase	4.46057	2.88345	-0.629431	1.10223e-05	2.01532e-09	TRUE	3.61928	2.72774	-0.407995	0.12241	0.014086	FALSE	4.13937	3.6551	-0.1795	0.886964	0.148645	FALSE	5.46495	6.22448	0.187745	0.239793	0.415445	FALSE
B0252.3	B0252.3	hypothetical protein	3.19079	3.17328	-0.0079399	0.872977	0.963206	FALSE	2.16947	2.1622	-0.0048406	0.965115	1	FALSE	2.26385	2.05066	-0.142694	0.891039	0.209329	FALSE	2.21772	2.10427	-0.0757558	0.74893	0.819094	FALSE
B0252.4	cyn-10	CYclophyliN	29.3287	35.6432	0.281312	0.00358365	0.000262627	TRUE	38.5444	39.7928	0.0459856	0.646518	0.850627	FALSE	34.7504	33.6176	-0.0478129	1	0.706865	FALSE	33.9043	30.4898	-0.153142	1	0.523164	FALSE
B0252.5	B0252.5	hypothetical protein	1.29607	1.50889	0.219346	0.581451	0.310716	FALSE	0.269507	0.275986	0.0342697	0.993735	1	FALSE	0.307268	0.202482	-0.6017	0.918663	0.410583	FALSE	0.202342	0.331044	0.710227	0.629672	0.341361	FALSE
B0252.8	B0252.8	hypothetical protein	4.85898	6.74337	0.472816	0.0949488	0.00663401	FALSE	3.11141	4.11439	0.403109	0.453412	0.238978	FALSE	3.70697	3.3266	-0.156189	1	0.717499	FALSE	3.7985	2.737	-0.472832	0.739223	0.2299	FALSE
B0261.1	B0261.1	hypothetical protein	45.8924	44.283	-0.0515015	0.422885	0.547056	FALSE	51.2176	55.2709	0.10988	0.227937	0.520179	FALSE	52.4377	56.1813	0.0994838	0.0958638	0.231378	FALSE	69.4773	65.5671	-0.083569	0.667475	0.754322	FALSE
B0261.2	let-363	LEThal	9.63497	6.52395	-0.562535	1.04882e-19	4.16439e-17	TRUE	11.7492	9.92489	-0.243446	0.204594	0.0694562	FALSE	13.4694	13.1617	-0.0333422	1	0.776243	FALSE	12.7219	13.3328	0.0676597	0.00840341	0.806535	FALSE
B0261.4	mrpl-47	hypothetical protein	28.5266	32.9698	0.208835	0.0421772	0.00615933	FALSE	26.2422	30.6998	0.22634	0.0407146	0.113796	FALSE	24.9278	27.7851	0.156556	0.0882843	0.0534609	FALSE	31.216	28.8103	-0.115699	0.843027	0.64973	FALSE
B0261.5	B0261.5	hypothetical protein	0.471329	0.858512	0.865105	0.178775	0.0185317	FALSE	0.0969455	0.142795	0.558703	0.864933	0.817787	FALSE	0.109818	0.0741819	-0.56598	1	0.869838	FALSE	0.0808933	0.10018	0.308504	1	1	FALSE
B0261.6	B0261.6	hypothetical protein	2.03883	3.12226	0.61485	0.00701423	1.88608e-05	TRUE	0.0833917	0.11605	0.476765	0.930171	0.760686	FALSE	0.188949	0.15862	-0.252421	1	0.799203	FALSE	0.444644	0.589094	0.405848	0.963516	0.591098	FALSE
B0261.7	B0261.7	hypothetical protein	137.42	145.726	0.0846746	0.493373	0.287293	FALSE	173.035	186.042	0.104568	0.202712	0.542685	FALSE	143.253	152.757	0.0926705	0.116719	0.272284	FALSE	153.643	156.739	0.0287799	0.0223077	0.931789	FALSE
B0261.8	B0261.8	hypothetical protein	26.3253	24.3494	-0.112564	0.373692	0.255515	FALSE	18.3137	18.8434	0.0411405	0.836774	0.897418	FALSE	20.0541	21.1798	0.0787912	0.823305	0.590608	FALSE	22.6147	19.3497	-0.224946	0.775853	0.329153	FALSE
B0261.9	B0261.9		0.173429	0.410839	1.24423	0.313373	0.0707842	FALSE	0.215232	0.592335	1.46052	0.174762	0.03319	FALSE	0.21138	0.22302	0.0773318	1	1	FALSE	0.579918	0.444899	-0.382371	0.976917	0.750674	FALSE
B0272.1	tbb-4	Tubulin, Beta	3.34663	0.671431	-2.3174	1.83699e-29	2.60637e-55	TRUE	3.27505	0.818671	-2.00016	2.68379e-18	1.09932e-31	TRUE	9.21444	7.28401	-0.339164	0.0795987	7.33481e-05	FALSE	13.8423	5.38388	-1.36236	2.55539e-12	6.95423e-15	TRUE
B0272.2	memb-1	GOlgi Snap Receptor complex member	15.3646	17.4018	0.179628	0.405036	0.0904341	FALSE	16.2218	15.2511	-0.0890227	0.89992	0.685102	FALSE	13.3274	13.6159	0.0308898	0.965717	0.908241	FALSE	9.68342	11.6074	0.26146	0.16029	0.311236	FALSE
B0272.3	B0272.3	hypothetical protein	40.6791	45.0632	0.14766	0.0819436	0.0515141	FALSE	38.6768	30.1565	-0.359001	0.00150667	0.00394767	TRUE	35.7004	35.9886	0.0116011	0.921512	0.964107	FALSE	31.3253	32.1694	0.0383587	0.0792747	0.903399	FALSE
B0272.4	B0272.4	hypothetical protein	15.1741	12.442	-0.286401	0.0314093	0.00214782	FALSE	10.2989	9.5637	-0.106855	0.847065	0.607456	FALSE	7.34596	5.08573	-0.530497	0.0323478	7.62939e-07	FALSE	17.0557	20.7406	0.282203	0.010917	0.192403	FALSE
B0273.1	B0273.1	hypothetical protein	1.33606	1.76246	0.399614	0.469818	0.109304	FALSE	0.360189	0.442223	0.296021	0.833484	0.707994	FALSE	0.674358	0.784582	0.218411	0.968336	0.70284	FALSE	3.21057	2.9288	-0.132519	0.954763	0.762891	FALSE
B0273.2	puf-7	PUF (Pumilio/FBF) domain-containing	2.6056	3.29339	0.337958	0.00442238	0.000104661	TRUE	3.40466	4.1923	0.300232	0.0223171	0.036411	FALSE	3.12598	2.81312	-0.152138	0.736948	0.136358	FALSE	2.5972	2.64394	0.0257321	0.56297	0.96859	FALSE
B0273.3	B0273.3	hypothetical protein	0.302321	0.393804	0.381399	0.63957	0.302493	FALSE	0.294179	0.380298	0.370437	0.685573	0.501685	FALSE	0.341735	0.383037	0.164606	0.993115	0.802132	FALSE	0.301777	0.376096	0.317617	0.730018	0.596251	FALSE
B0273.4	unc-5	UNCoordinated	4.00178	1.7201	-1.21814	1.15755e-33	3.86512e-48	TRUE	2.48887	1.81251	-0.457502	0.0141505	0.00103014	FALSE	3.21472	3.12976	-0.0386388	1	0.829192	FALSE	5.13767	4.51666	-0.185859	0.901936	0.429628	FALSE
B0280.1	ggtb-1	hypothetical protein	23.1758	27.7394	0.259315	0.00240065	0.000461202	TRUE	28.1237	33.5731	0.255523	0.00633995	0.0612943	FALSE	26.8221	27.856	0.0545701	0.568688	0.625769	FALSE	26.284	26.4849	0.0109818	0.169988	0.988266	FALSE
B0280.10	pot-1	hypothetical protein	16.2449	19.4206	0.257603	0.0347206	0.00227672	FALSE	19.1553	21.882	0.191998	0.153604	0.229541	FALSE	16.7405	17.0263	0.0244234	0.92899	0.905727	FALSE	18.2251	15.2127	-0.260649	0.662017	0.239203	FALSE
B0280.11	B0280.11	hypothetical protein	0.370035	0.481696	0.380459	0.579902	0.279849	FALSE	0.0429155	0.0150886	-1.50804	0.866318	0.542685	FALSE	0.0932447	0.0258174	-1.85268	0.672191	0.0678533	FALSE	0.196031	0.216977	0.146461	0.887022	0.896654	FALSE
B0280.12	glr-2	GLutamate Receptor family (AMPA)	0.212933	0.260528	0.291036	0.558053	0.202665	FALSE	0.223465	0.223657	0.00123377	1	1	FALSE	0.224019	0.204501	-0.131509	1	0.779249	FALSE	0.427078	0.228442	-0.90267	0.11013	0.000734351	FALSE
B0280.13	B0280.13	hypothetical protein	0.357066	0.439568	0.299895	0.510653	0.170847	FALSE	0.21352	0.248158	0.216893	0.725376	0.62985	FALSE	0.278355	0.26437	-0.0743669	1	0.915526	FALSE	0.388055	0.322115	-0.268688	0.988596	0.570151	FALSE
B0280.17	B0280.17	hypothetical protein	4.22558	4.34806	0.0412211	0.955716	0.827666	FALSE	0.833866	1.26101	0.596689	0.245315	0.0612943	FALSE	1.11492	1.13687	0.0281252	1	1	FALSE	1.78049	1.73657	-0.0360371	0.873263	0.978538	FALSE
B0280.2	B0280.2	hypothetical protein	0.24122	0.255356	0.0821645	0.978356	0.917708	FALSE	0.106775	0.0824667	-0.372692	0.900384	0.687074	FALSE	0.106164	0.100051	-0.0855556	1	0.977371	FALSE	0.583952	0.63727	0.126056	0.92476	0.896399	FALSE
B0280.3	rpia-1	hypothetical protein	31.3983	37.6632	0.26247	0.00101069	0.000249211	TRUE	29.8508	33.3339	0.159224	0.0844864	0.302108	FALSE	28.0345	26.6989	-0.0704224	0.992239	0.480563	FALSE	31.6262	28.6963	-0.140253	1	0.562355	FALSE
B0280.4	odd-1	Drosophila ODD-skipped-like	2.35258	0.943635	-1.31794	4.18393e-05	1.80941e-10	TRUE	1.43813	0.958089	-0.58596	0.353593	0.0777917	FALSE	1.43137	1.11498	-0.360376	0.843595	0.269955	FALSE	1.17646	1.07638	-0.128266	0.986704	0.855918	FALSE
B0280.5	cpg-2	Chondroitin ProteoGlycan	731.325	709.789	-0.0431227	0.329254	0.612562	FALSE	1289.04	1220.62	-0.0786852	0.852327	0.670385	FALSE	931.818	952.797	0.0321211	0.47965	0.783445	FALSE	729.121	996.393	0.450556	1.94378e-26	0.0151866	FALSE
B0280.7	B0280.7	hypothetical protein	0.37532	0.375197	-0.000473791	0.988062	1	FALSE	0.645031	0.384339	-0.74699	0.360274	0.0618822	FALSE	0.299062	0.225327	-0.408426	0.962176	0.598605	FALSE	0.262582	0.117397	-1.16137	0.52125	0.0698143	FALSE
B0280.8	nhr-10	Nuclear Hormone Receptor family	7.92369	6.0813	-0.381792	2.73765e-05	2.94335e-06	TRUE	8.97393	6.69545	-0.42256	0.00343241	0.00107149	TRUE	8.89126	8.38921	-0.083852	0.959717	0.449679	FALSE	13.1228	10.7146	-0.292499	0.405164	0.163514	FALSE
B0280.9	B0280.9	hypothetical protein	64.9154	64.8881	-0.000606485	0.812617	1	FALSE	70.8533	73.7584	0.0579731	0.524197	0.785087	FALSE	61.8121	61.2712	-0.0126788	0.965961	0.94974	FALSE	62.9162	63.1595	0.00556864	0.117088	1	FALSE
B0281.3	B0281.3	hypothetical protein	5.44581	6.3059	0.211558	0.197422	0.0531016	FALSE	9.32728	6.78477	-0.459158	0.0154431	0.00139559	FALSE	10.1687	8.23284	-0.304677	0.388145	0.00177863	FALSE	8.9607	6.38092	-0.489847	0.213428	0.0228191	FALSE
B0281.4	B0281.4	hypothetical protein	2.05348	2.95436	0.524778	0.0756585	0.00286566	FALSE	0.658033	0.78664	0.257542	0.845152	0.704693	FALSE	0.490153	0.502748	0.0366042	1	1	FALSE	0.587799	0.441534	-0.412796	0.945856	0.615934	FALSE
B0281.5	B0281.5	hypothetical protein	15.0881	4.98754	-1.59701	1.92034e-50	6.6788e-73	TRUE	9.77768	5.85584	-0.739616	0.000443235	1.07416e-08	TRUE	12.8843	11.6454	-0.145849	0.82742	0.148288	FALSE	13.4583	7.14669	-0.913149	1.70447e-06	6.17608e-07	TRUE
B0281.6	B0281.6	hypothetical protein	0.327935	0.152675	-1.10295	0.370208	0.0490972	FALSE	0.295676	0.358864	0.279417	0.91567	0.862774	FALSE	0.586579	0.588042	0.00359302	1	1	FALSE	0.520674	0.44077	-0.240355	0.907771	0.68703	FALSE
B0284.1	B0284.1	hypothetical protein	0.168319	0.235999	0.487586	0.680383	0.371829	FALSE	1.10433	1.43714	0.380028	0.438296	0.147414	FALSE	2.16388	2.40773	0.154055	0.784581	0.40915	FALSE	9.87759	15.4396	0.644406	0.000298803	0.000470713	TRUE
B0284.2	B0284.2	hypothetical protein	0.194449	0.0904685	-1.10391	0.226953	0.046821	FALSE	0.371263	0.517068	0.477911	0.525132	0.306567	FALSE	0.904122	1.15706	0.355872	0.65576	0.14953	FALSE	6.73835	9.37032	0.475704	0.00996768	0.0225728	FALSE
B0284.3	B0284.3	hypothetical protein	5.10523	2.51907	-1.01909	9.30114e-06	3.2391e-11	TRUE	3.16633	2.81195	-0.171237	0.831802	0.581069	FALSE	5.06927	4.81288	-0.0748786	1	0.766771	FALSE	7.0763	6.91372	-0.0335339	0.818203	0.933018	FALSE
B0284.4	B0284.4	hypothetical protein	0.00541357	0.00655255	0.275478	1	1	FALSE	0.0263743	0.078716	1.57752	0.656227	0.267756	FALSE	0.0724721	0.104777	0.531828	0.997305	0.773494	FALSE	1.6128	1.25958	-0.356626	0.839946	0.301681	FALSE
B0284.5			0.0553563	0.0339332	-0.706049	0.827659	0.576829	FALSE	0.292862	0.358386	0.291295	0.7859	0.635946	FALSE	0.204876	0.216957	0.082654	1	0.993659	FALSE	1.13237	1.01702	-0.154996	1	0.68842	FALSE
B0285.1	cdtl-7	hypothetical protein	15.9741	13.1879	-0.276518	0.000404305	9.75478e-05	TRUE	20.7374	18.4068	-0.171993	0.249934	0.24866	FALSE	23.6422	23.5134	-0.00788497	0.942173	0.978422	FALSE	22.1071	25.8701	0.22677	2.66361e-07	0.291147	FALSE
B0285.12			0.321657	1.27569	1.98769	0.00791613	2.95477e-05	TRUE	0.147312	1.05141	2.83538	0.0133761	0.000151081	FALSE	0.124959	0.633222	2.34126	0.411914	0.00662066	FALSE	0.100385	0.061343	-0.710574	0.922985	1	FALSE
B0285.13			34.0781	24.7543	-0.461166	0.377656	0.133828	FALSE	46.4452	59.1043	0.347736	0.617053	0.297338	FALSE	59.7565	63.4385	0.0862628	0.998783	0.879614	FALSE	70.9418	83.4275	0.233886	0.560481	0.45013	FALSE
B0285.3	B0285.3	hypothetical protein	32.408	44.6173	0.461256	1.10323e-07	3.59597e-10	TRUE	42.0582	46.7648	0.153035	0.258995	0.339576	FALSE	41.7814	40.0456	-0.0612157	1	0.590338	FALSE	48.4984	35.9484	-0.432007	0.063456	0.0239022	FALSE
B0285.4	B0285.4	hypothetical protein	56.2765	53.2913	-0.0786331	0.296147	0.35092	FALSE	67.052	61.2491	-0.13059	0.573951	0.42774	FALSE	61.4277	60.1606	-0.0300714	1	0.817719	FALSE	60.9741	61.141	0.00394384	0.146949	1	FALSE
B0285.5	hse-5	Heparan Sulfate-glucuronic acid-5-Epimerase	23.9797	22.0505	-0.121003	0.0521047	0.117618	FALSE	34.6992	34.5213	-0.00741474	0.905163	1	FALSE	31.7076	29.8411	-0.0875309	0.907382	0.315832	FALSE	29.6295	27.8949	-0.0870314	0.592762	0.743911	FALSE
B0285.6	B0285.6	hypothetical protein	0.586974	0.50657	-0.212537	0.648831	0.422691	FALSE	0.630101	0.441238	-0.514026	0.429216	0.114504	FALSE	0.710321	0.524853	-0.436558	0.702767	0.100685	FALSE	0.747023	0.695999	-0.102066	0.942012	0.920368	FALSE
B0285.7	mnp-1	Matrix Non-peptidase Homolog	11.7106	2.4904	-2.23337	9.75176e-122	9.12285e-154	TRUE	1.33335	0.724236	-0.880527	0.0118543	5.91542e-07	FALSE	2.21418	2.19105	-0.0151495	1	0.969846	FALSE	8.70014	5.6253	-0.62911	0.00312073	0.000732443	TRUE
B0285.8	ckb-1	Choline Kinase B	3.25255	3.51061	0.110151	0.765158	0.478485	FALSE	2.21672	1.99084	-0.15505	0.836774	0.572697	FALSE	2.23016	2.22846	-0.00109724	1	1	FALSE	2.85154	2.86579	0.0071909	0.777656	1	FALSE
B0285.9	ckb-2	Choline Kinase B	9.94784	13.9324	0.485992	9.07867e-06	6.26008e-09	TRUE	6.9449	6.15881	-0.173303	0.629594	0.355858	FALSE	9.63906	10.704	0.15119	0.336724	0.150343	FALSE	14.109	13.9577	-0.0155514	0.529771	0.991918	FALSE
B0286.1	B0286.1	hypothetical protein	7.04913	5.56971	-0.339845	0.0252877	0.00197143	FALSE	3.02585	2.87492	-0.0738172	0.965466	0.828269	FALSE	4.16416	3.89786	-0.0953443	1	0.670766	FALSE	11.3849	4.58272	-1.31285	4.87447e-10	1.40686e-12	TRUE
B0286.2	lat-2	LATrophilin receptor	0.512187	0.537434	0.0694165	0.893801	0.717627	FALSE	0.586457	0.546032	-0.103039	0.96143	0.752287	FALSE	0.880176	0.805266	-0.128326	0.965523	0.451208	FALSE	1.67922	1.4202	-0.241696	0.813527	0.316814	FALSE
B0286.3	B0286.3	hypothetical protein	33.2585	32.097	-0.0512825	0.534583	0.579821	FALSE	15.986	14.7311	-0.117949	0.750097	0.518389	FALSE	10.8569	7.2249	-0.587566	1.53434e-05	5.9997e-14	TRUE	6.32407	3.43642	-0.879946	0.00168381	9.78959e-06	TRUE
B0286.4	ntl-2	NOT-Like (yeast CCR4/NOT complex component)	7.89321	6.2851	-0.328676	9.80533e-08	2.54998e-06	TRUE	7.6803	6.79892	-0.175858	0.282521	0.237186	FALSE	9.00947	8.54635	-0.0761336	0.936667	0.401584	FALSE	9.54829	8.47847	-0.171437	0.938428	0.455772	FALSE
B0286.5	fkh-6	ForKHead transcription factor family	2.72199	2.60951	-0.0608837	0.803392	0.746712	FALSE	1.47878	1.02109	-0.534292	0.346993	0.0675052	FALSE	1.79261	1.74906	-0.0354848	1	0.98112	FALSE	3.07759	3.13924	0.0286163	0.681106	0.917375	FALSE
B0286.6	try-9	TRYpsin-like Protease	0.0752879	0.136887	0.86249	0.375908	0.132046	FALSE	0.250488	0.262743	0.0689065	1	1	FALSE	0.169702	0.154619	-0.134285	1	0.915886	FALSE	0.132475	0.0937887	-0.49824	0.806833	0.482291	FALSE
B0294.1	B0294.1	hypothetical protein	0.883798	1.4257	0.68988	0.165067	0.0133244	FALSE	0.800067	0.864315	0.111436	0.956703	0.927622	FALSE	1.05013	0.924692	-0.183522	1	0.774855	FALSE	1.51099	2.53466	0.746304	0.111319	0.0188561	FALSE
B0302.1	kin-25	protein KINase	4.10075	3.04577	-0.429081	2.27112e-09	3.92987e-09	TRUE	4.62565	3.74746	-0.303743	0.0209466	0.0208783	FALSE	5.34633	5.2106	-0.0371003	1	0.76342	FALSE	5.56658	5.96608	0.0999913	0.0103896	0.704146	FALSE
B0302.2	B0302.2	hypothetical protein	0.305881	0.138876	-1.13917	0.633197	0.216727	FALSE	0.482157	0.353318	-0.448535	0.869254	0.587228	FALSE	0.455837	0.755792	0.729472	0.842817	0.271114	FALSE	0.857943	0.70097	-0.291529	0.997388	0.785773	FALSE
B0302.4	B0302.4	hypothetical protein	0.323793	0.201052	-0.687502	0.900252	0.546689	FALSE	0.95616	0.653452	-0.54917	0.865153	0.587228	FALSE	0.509406	0.908237	0.834252	0.983634	0.437997	FALSE	1.24788	1.05889	-0.23693	0.982601	0.823425	FALSE
B0302.5	B0302.5	hypothetical protein	16.1601	17.2344	0.09286	0.711965	0.395494	FALSE	22.4232	16.6803	-0.426843	0.00871746	0.00145118	TRUE	22.4615	18.9013	-0.248969	0.292685	0.0041734	FALSE	14.9256	13.0235	-0.196664	1	0.445994	FALSE
B0303.11	B0303.11	hypothetical protein	6.91318	7.24247	0.0671321	0.701511	0.491344	FALSE	5.87055	5.7733	-0.0240991	1	0.949308	FALSE	4.88546	3.87791	-0.333216	0.161426	9.35731e-05	FALSE	5.24422	3.50131	-0.582833	0.236274	0.00316952	FALSE
B0303.14	B0303.14	hypothetical protein	4.30937	5.23578	0.280927	0.195546	0.0117741	FALSE	6.54007	5.39855	-0.276735	0.305687	0.0935053	FALSE	5.70492	6.51613	0.19181	0.381866	0.0920757	FALSE	7.3701	7.84171	0.0894849	0.279998	0.758511	FALSE
B0303.15	mrpl-11	hypothetical protein	98.2278	113.326	0.206274	0.0242717	0.00534426	FALSE	106.827	115.363	0.110909	0.301198	0.523956	FALSE	88.2147	83.0097	-0.0877402	0.911168	0.345317	FALSE	89.0017	75.1599	-0.243869	0.512756	0.254025	FALSE
B0303.16	B0303.16	hypothetical protein	0.210292	0.18546	-0.181288	0.962237	0.845263	FALSE	0.0978997	0.161625	0.723272	0.731656	0.481483	FALSE	0.12027	0.0813836	-0.563465	0.984092	0.727593	FALSE	0.305384	0.15606	-0.968527	0.609506	0.127979	FALSE
B0303.2	B0303.2	hypothetical protein	3.07412	3.4341	0.159759	0.642341	0.335826	FALSE	1.66653	1.46411	-0.186822	0.850582	0.594115	FALSE	1.637	1.54251	-0.0857725	1	0.88547	FALSE	3.02197	2.04328	-0.564601	0.358729	0.028655	FALSE
B0303.3	B0303.3	hypothetical protein	41.3723	38.6731	-0.0973324	0.123269	0.209862	FALSE	35.6313	31.1108	-0.195734	0.135363	0.170159	FALSE	39.3965	37.9602	-0.0535812	1	0.601304	FALSE	36.4155	37.151	0.0288453	0.0204453	0.931287	FALSE
B0303.4	B0303.4	hypothetical protein	29.8523	24.8566	-0.264216	2.0487e-05	0.000193859	TRUE	35.6109	34.9848	-0.025591	1	0.934374	FALSE	32.0415	32.5296	0.0218086	0.738072	0.877814	FALSE	29.1515	30.0015	0.0414635	0.0236622	0.892192	FALSE
B0303.7	B0303.7	hypothetical protein	7.28823	6.90619	-0.077678	0.414939	0.409759	FALSE	9.10109	7.37214	-0.303955	0.0456783	0.0262882	FALSE	9.51171	9.36845	-0.0218941	1	0.899765	FALSE	10.8496	11.8296	0.124765	0.0249251	0.624413	FALSE
B0303.8	sdz-1	SKN-1 Dependent Zygotic transcript	0.862699	0.496932	-0.795811	0.137978	0.0116702	FALSE	0.170239	0.188555	0.147424	0.969724	0.96744	FALSE	0.39694	0.238244	-0.736482	0.887261	0.197419	FALSE	0.848206	1.14525	0.433173	0.534911	0.361225	FALSE
B0303.9	vps-33.1	hypothetical protein	31.9719	28.4487	-0.168442	0.0212299	0.0285719	FALSE	37.8771	38.7412	0.0325435	0.681671	0.904929	FALSE	32.6774	32.8586	0.00797829	0.872553	0.981381	FALSE	32.8522	33.3632	0.0222664	0.10399	0.951621	FALSE
B0304.2	B0304.2	hypothetical protein	50.4075	67.1389	0.41351	8.99628e-07	1.532e-08	TRUE	79.3672	85.564	0.108461	0.280414	0.538408	FALSE	61.1888	64.287	0.0712593	0.500417	0.497866	FALSE	53.1477	56.3687	0.0848864	0.159823	0.761648	FALSE
B0304.3	cyp-23A1	CYtochrome P450 family	0.114627	0.0502188	-1.19065	0.00573868	1.11603e-05	TRUE	0.0481398	0.0266574	-0.852695	0.47561	0.155948	FALSE	0.0398574	0.0396424	-0.00780142	1	1	FALSE	0.102662	0.0527766	-0.959931	0.404274	0.0217077	FALSE
B0304.4	B0304.4	hypothetical protein	11.7471	19.0397	0.696702	1.05657e-08	2.84488e-14	TRUE	31.4601	34.6655	0.139976	0.322842	0.431277	FALSE	25.8668	28.3593	0.132724	0.362405	0.196909	FALSE	34.2039	34.6749	0.0197319	0.397811	0.977262	FALSE
B0304.5	sra-32	Serpentine Receptor, class A (alpha)	0.239896	0.231237	-0.0530375	1	0.947741	FALSE	0.0371415	0.114749	1.62737	0.49087	0.239741	FALSE	0.0460778	0.0839369	0.865234	0.975333	0.698234	FALSE	0.139874	0.138173	-0.0176461	1	1	FALSE
B0304.6	sra-33	Serpentine Receptor, class A (alpha)	0.364136	0.316439	-0.202549	0.767969	0.694725	FALSE	1.07097	0.625038	-0.776907	0.170319	0.0153557	FALSE	1.11238	0.836073	-0.411949	0.811322	0.174545	FALSE	0.76655	0.401265	-0.933825	0.417861	0.0342711	FALSE
B0304.8	sra-35	Serpentine Receptor, class A (alpha)	0.358554	0.344203	-0.0589304	0.923785	0.896437	FALSE	0.150912	0.150184	-0.00697263	1	1	FALSE	0.169692	0.140933	-0.267908	1	0.865319	FALSE	0.324794	0.139245	-1.2219	0.540031	0.0797138	FALSE
B0310.1	B0310.1	hypothetical protein	3.27281	3.39758	0.0539781	0.816504	0.675363	FALSE	0.729668	0.580086	-0.330973	0.626654	0.305069	FALSE	0.423017	0.308526	-0.455321	0.795893	0.204377	FALSE	0.163035	0.144536	-0.173753	1	0.894199	FALSE
B0310.2	B0310.2	hypothetical protein	3.8326	2.31663	-0.726294	2.60648e-09	3.1381e-14	TRUE	3.0983	1.94003	-0.6754	0.00240669	2.13818e-06	TRUE	3.53506	2.94881	-0.261603	0.375563	0.00955378	FALSE	3.09433	3.3738	0.124747	0.263734	0.658736	FALSE
B0310.3	B0310.3	hypothetical protein	0.278848	0.457307	0.713684	0.506011	0.0355813	FALSE	0.237571	0.407102	0.77703	0.343189	0.109197	FALSE	0.282384	0.386855	0.454138	0.84864	0.381635	FALSE	0.779441	0.649206	-0.263764	0.988464	0.614605	FALSE
B0310.5	ugt-46	UDP-GlucuronosylTransferase	20.9214	22.5746	0.109724	0.452593	0.196954	FALSE	7.44703	7.62642	0.0343409	0.834562	0.921565	FALSE	4.34561	2.60774	-0.736759	0.000146992	6.56528e-14	TRUE	8.52339	4.41296	-0.949681	8.27461e-06	4.05995e-07	TRUE
B0310.6	B0310.6	hypothetical protein	1.38923	1.36777	-0.0224601	1	1	FALSE	0.412497	0.332557	-0.310779	1	0.863312	FALSE	0.132863	0.0987691	-0.427803	1	0.945964	FALSE	0.577297	0.315093	-0.873538	0.702022	0.335754	FALSE
B0331.1	cyp-29A4	CYtochrome P450 family	0.329004	0.222033	-0.567336	0.341085	0.0948294	FALSE	4.93689	5.52158	0.161478	0.551087	0.427577	FALSE	4.59326	2.9568	-0.635483	0.00498622	4.71264e-10	TRUE	1.36157	0.71766	-0.923901	0.125377	0.000826244	FALSE
B0331.2	B0331.2	hypothetical protein	0.0294919	0.0109274	-1.43236	0.744848	0.402082	FALSE	0.11012	0.0883296	-0.318105	0.931924	0.820477	FALSE	0.345873	0.358492	0.0516994	1	0.980652	FALSE	2.52015	0.850778	-1.56665	0.000646599	7.23804e-12	TRUE
B0334.1	ttr-18	TransThyretin-Related family domain	35.1149	51.8948	0.563507	1.40853e-12	3.48996e-15	TRUE	16.1363	23.3635	0.533941	0.000102127	1.73799e-05	TRUE	18.3667	17.915	-0.0359245	1	0.798806	FALSE	36.9989	29.1828	-0.342363	0.183911	0.0916336	FALSE
B0334.10	B0334.10	hypothetical protein	0.143516	0.278938	0.958737	0.431531	0.152145	FALSE	0.239943	0.134666	-0.833309	0.84148	0.455757	FALSE	0.172742	0.286361	0.729218	0.922668	0.509276	FALSE	0.249644	0.294648	0.239121	1	1	FALSE
B0334.11	ooc-3	abnormal OOCyte formation	28.5896	29.8203	0.0608046	0.839532	0.484221	FALSE	41.233	43.1236	0.064676	0.482771	0.749531	FALSE	37.5318	38.0586	0.0201081	0.738072	0.896037	FALSE	41.4149	44.3821	0.0998297	0.00243626	0.701549	FALSE
B0334.13	B0334.13	hypothetical protein	0.88801	1.6572	0.900098	0.0416427	0.00107637	FALSE	0.281713	0.0437589	-2.68658	0.238344	0.0310605	FALSE	0.0747352	0.0242955	-1.6211	0.980548	0.643441	FALSE	0.228985	0.0184109	-3.63662	0.291095	0.0326449	FALSE
B0334.2	twk-5	TWiK family of potassium channels	3.20335	3.46825	0.114625	0.534698	0.275375	FALSE	3.82959	4.00573	0.0648753	0.760437	0.810807	FALSE	3.20933	2.64951	-0.276544	0.39809	0.00815928	FALSE	5.53362	5.40029	-0.0351859	0.583083	0.929638	FALSE
B0334.3	B0334.3	hypothetical protein	34.3198	34.1239	-0.00825854	0.882148	0.950693	FALSE	36.5647	37.0727	0.0199056	0.737307	0.959237	FALSE	39.4339	39.286	-0.00542378	0.893329	0.99624	FALSE	57.6914	50.3511	-0.196333	1	0.375734	FALSE
B0334.4	B0334.4	hypothetical protein	113.861	137.041	0.26733	0.000229952	0.000164373	TRUE	136.973	134.575	-0.0254914	0.988262	0.934388	FALSE	116.038	110.781	-0.0668833	0.991414	0.496778	FALSE	122.821	112.023	-0.132752	1	0.586345	FALSE
B0334.6	B0334.6	hypothetical protein	0.812449	0.931631	0.197481	0.814905	0.515945	FALSE	0.840125	1.08244	0.365618	0.433911	0.244237	FALSE	0.898789	0.833274	-0.109191	1	0.83995	FALSE	1.55153	1.96778	0.342873	0.506426	0.296225	FALSE
B0334.8	age-1	AGEing alteration	34.1695	25.9859	-0.394981	7.5174e-08	1.15783e-08	TRUE	41.7801	39.9148	-0.0658926	0.918059	0.74298	FALSE	42.3341	41.9595	-0.012823	0.936908	0.945964	FALSE	37.5693	42.9714	0.193821	0.000164145	0.384474	FALSE
B0334.9			0.704217	0.543172	-0.374612	0.325529	0.113407	FALSE	1.03694	1.19753	0.207727	0.684539	0.525912	FALSE	1.07512	1.10101	0.0343291	1	0.984551	FALSE	1.25278	0.933393	-0.424579	0.7568	0.203184	FALSE
B0336.1	wrm-1	Worm aRMadillo	50.3907	44.9267	-0.165583	0.0146422	0.0247638	FALSE	61.9452	68.6673	0.148633	0.109945	0.335005	FALSE	56.2665	58.6486	0.0598185	0.462107	0.548029	FALSE	75.0364	76.5593	0.0289877	0.0178705	0.931287	FALSE
B0336.10	rpl-23	Ribosomal Protein, Large subunit	859.787	1102.06	0.358157	2.02692e-05	8.16637e-08	TRUE	559.368	651.386	0.219716	0.153884	0.107761	FALSE	554.403	566.412	0.0309166	0.537889	0.797267	FALSE	621.964	515.487	-0.270897	0.191861	0.18559	FALSE
B0336.11	hpo-28	hypothetical protein	1.43276	1.43214	-0.000625861	0.992309	1	FALSE	1.91134	2.04044	0.0942958	0.780784	0.74298	FALSE	1.56979	2.11027	0.426856	0.0903354	0.000484908	FALSE	2.20042	2.7434	0.318187	0.0757176	0.183864	FALSE
B0336.13	B0336.13	hypothetical protein	40.3103	50.1861	0.316142	0.00038391	1.90415e-05	TRUE	50.5731	54.2413	0.10102	0.456608	0.575581	FALSE	41.4323	43.4569	0.068831	0.465929	0.516418	FALSE	44.889	41.5177	-0.112633	1	0.657767	FALSE
B0336.2	arf-1.2	ADP-Ribosylation Factor related	87.9611	81.8446	-0.103978	0.0327639	0.170244	FALSE	59.4692	51.8049	-0.199053	0.117015	0.15862	FALSE	72.9026	66.5561	-0.131398	0.334744	0.0701674	FALSE	74.9437	58.7276	-0.351769	0.00410728	0.071373	FALSE
B0336.3	B0336.3	hypothetical protein	103.669	76.2863	-0.442491	2.98527e-14	4.5105e-11	TRUE	128.246	118.026	-0.119815	0.51116	0.465459	FALSE	131.852	137.849	0.0641684	0.257576	0.495695	FALSE	129.895	139.539	0.103321	8.71099e-05	0.68703	FALSE
B0336.4	rgs-5	Regulator of G protein Signaling	5.41461	4.27185	-0.341996	0.000300236	4.73198e-05	TRUE	7.58242	7.63044	0.00910709	0.866618	1	FALSE	7.12834	7.36164	0.0464625	0.813973	0.745349	FALSE	5.65951	5.10354	-0.149179	0.986535	0.569165	FALSE
B0336.5	B0336.5	hypothetical protein	31.1104	37.8202	0.281761	0.00092184	0.000120385	TRUE	36.3036	37.8639	0.0607102	0.591953	0.776705	FALSE	30.5234	30.5853	0.00292241	0.911788	1	FALSE	28.8765	29.5301	0.032291	0.152175	0.927626	FALSE
B0336.6	abi-1	ABl Interactor homolog	69.4197	66.2559	-0.067295	0.211814	0.407274	FALSE	90.6002	89.1242	-0.0236975	0.981988	0.94188	FALSE	74.3614	72.2555	-0.0414467	1	0.710082	FALSE	68.4509	71.4294	0.0614471	0.00478179	0.829427	FALSE
B0336.7	B0336.7	hypothetical protein	7.11864	6.11038	-0.220338	0.0052878	0.0055153	TRUE	10.5698	10.3633	-0.0284659	1	0.924617	FALSE	8.89318	8.84183	-0.00835385	0.962176	0.985128	FALSE	8.19542	8.73809	0.0925007	0.0481201	0.732965	FALSE
B0336.8	lgg-3	LC3, GABARAP and GATE-16 family	52.1982	81.6838	0.646049	4.44621e-08	5.49726e-18	TRUE	98.707	109.598	0.150993	0.312113	0.351937	FALSE	91.0947	89.1806	-0.0306366	1	0.830524	FALSE	88.6029	82.7464	-0.0986573	1	0.700197	FALSE
B0336.9	swp-1	splicing factor (Suppressor of White aPricot) related	7.98141	8.34079	0.0635393	0.821283	0.462452	FALSE	8.85506	10.4212	0.234951	0.00765138	0.0880063	FALSE	8.90011	9.19054	0.0463273	0.550423	0.683869	FALSE	8.40776	7.87429	-0.0945732	0.680734	0.72011	FALSE
B0344.2	wrt-9	WaRThog (hedgehog-like family)	0.646431	0.676836	0.0663103	1	0.883838	FALSE	0.290821	0.136409	-1.09219	0.261086	0.0274511	FALSE	0.170916	0.147698	-0.210638	1	0.797355	FALSE	0.733588	0.355175	-1.04644	0.153043	0.000583577	FALSE
B0348.2	B0348.2	hypothetical protein	0.394623	0.69883	0.824467	0.345286	0.143657	FALSE	0.317	0.206395	-0.619073	0.984278	0.830548	FALSE	0.67525	1.25806	0.897705	0.737188	0.0983226	FALSE	1.61676	1.52501	-0.0842876	1	0.885378	FALSE
B0348.4	egl-8	EGg Laying defective	5.36602	4.56873	-0.23206	0.000551893	0.00167541	TRUE	5.12203	4.81242	-0.0899513	0.821351	0.628206	FALSE	5.77007	5.94133	0.0421977	0.595221	0.724785	FALSE	8.99577	9.48062	0.075734	0.00721544	0.782429	FALSE
B0348.5	B0348.5	hypothetical protein	0.435954	0.568722	0.383549	0.652538	0.364301	FALSE	0.61286	0.824775	0.428444	0.583113	0.370907	FALSE	0.818029	1.18679	0.536836	0.617108	0.0847575	FALSE	0.343884	0.47877	0.477409	0.672396	0.530516	FALSE
B0348.6	ife-3	Initiation Factor 4E (eIF4E) family	97.7193	93.7407	-0.0599672	0.291851	0.463617	FALSE	99.6039	97.5266	-0.0304065	1	0.910857	FALSE	96.1239	100.321	0.0616583	0.27099	0.521211	FALSE	65.942	78.1345	0.244762	0.000279595	0.245517	FALSE
B0350.2	unc-44	UNCoordinated	2.50775	1.85234	-0.437038	1.32226e-11	8.87832e-11	TRUE	1.36906	1.25807	-0.121976	0.826917	0.46132	FALSE	2.19013	1.99991	-0.131084	0.438557	0.074347	FALSE	4.18222	3.19709	-0.387508	0.000905722	0.0426533	FALSE
B0353.1	B0353.1	hypothetical protein	0.563127	0.356016	-0.661518	0.381391	0.036451	FALSE	0.656228	0.517051	-0.34389	0.857371	0.499802	FALSE	0.675736	0.636583	-0.0861125	1	0.919351	FALSE	1.07396	1.12102	0.0618656	0.748827	0.826839	FALSE
B0361.10	ykt-6	hypothetical protein	25.6747	25.808	0.00747286	0.889786	0.96148	FALSE	28.2973	29.7851	0.0739284	0.454783	0.707259	FALSE	31.2041	31.0172	-0.00866698	0.959442	0.977371	FALSE	34.0735	33.3129	-0.0325711	0.322528	0.917689	FALSE
B0361.11	B0361.11		0.206731	0.250867	0.279167	0.95719	0.661536	FALSE	0.17045	0.171273	0.00695271	1	1	FALSE	0.18244	0.198173	0.119333	1	0.94682	FALSE	0.290241	0.295819	0.0274637	0.874544	0.976183	FALSE
B0361.2	B0361.2	hypothetical protein	35.5657	34.4134	-0.0475196	0.450144	0.597334	FALSE	45.9183	47.5896	0.0515766	0.573951	0.817669	FALSE	44.6442	42.5149	-0.0705044	0.961646	0.467462	FALSE	47.9746	46.0932	-0.0577177	0.553388	0.84108	FALSE
B0361.3	B0361.3	hypothetical protein	16.7455	13.698	-0.289812	6.03551e-05	7.47377e-05	TRUE	22.1964	18.9749	-0.226233	0.215199	0.105087	FALSE	18.7637	18.1828	-0.0453689	1	0.699885	FALSE	17.277	17.2463	-0.00255909	0.524501	1	FALSE
B0361.4	B0361.4		0.675453	0.683043	0.0161225	0.973721	0.982969	FALSE	0.51816	0.482063	-0.104176	1	0.902083	FALSE	0.618447	0.533857	-0.212198	0.980548	0.626606	FALSE	1.38702	0.962263	-0.527482	0.535428	0.0856095	FALSE
B0361.5	psd-1	PhosphatidylSerine Decarboxylase	12.1389	12.2828	0.0169957	0.991114	0.878152	FALSE	11.1438	10.4766	-0.089068	0.830374	0.633363	FALSE	13.2112	11.7376	-0.170615	0.302591	0.0199983	FALSE	15.8371	13.4198	-0.238952	0.761335	0.264424	FALSE
B0361.6	B0361.6	hypothetical protein	45.194	44.4825	-0.0228938	0.64363	0.818067	FALSE	63.4742	63.12	-0.00807359	0.903968	1	FALSE	56.376	54.8617	-0.039282	1	0.745204	FALSE	51.8441	58.3568	0.170723	0.000574765	0.464616	FALSE
B0361.7	pho-5	hypothetical protein	27.0999	24.4322	-0.149501	0.0496938	0.0638806	FALSE	39.3082	38.3547	-0.0354278	1	0.892026	FALSE	33.7295	35.0825	0.0567391	0.541543	0.616306	FALSE	45.2069	46.4777	0.0399974	0.070519	0.897406	FALSE
B0361.8	B0361.8	hypothetical protein	34.2392	33.3329	-0.0386997	0.505257	0.668751	FALSE	50.4746	49.9192	-0.0159638	0.962454	0.974083	FALSE	46.9747	48.3524	0.0417035	0.488902	0.714556	FALSE	57.707	57.0226	-0.0172129	0.109093	0.966666	FALSE
B0361.9	B0361.9	hypothetical protein	18.9186	22.1833	0.229667	0.147789	0.00714838	FALSE	19.691	17.6873	-0.154829	0.580268	0.358408	FALSE	28.3449	24.8366	-0.190622	0.375476	0.0175273	FALSE	43.9484	21.6511	-1.02137	2.0282e-17	2.51815e-09	TRUE
B0365.1	B0365.1	hypothetical protein	101.073	84.3602	-0.260759	0.000729478	0.000162037	TRUE	140.919	129.517	-0.12172	0.493244	0.456014	FALSE	134.517	128.041	-0.0711772	0.937086	0.429369	FALSE	122.499	153.9	0.329221	7.84091e-15	0.0953647	FALSE
B0365.2			0.0444449	0.0545623	0.295888	1	1	FALSE	0.241012	0.407707	0.758431	0.506076	0.194624	FALSE	0.260636	0.180159	-0.532767	0.956419	0.58805	FALSE	0.333652	0.313593	-0.0894544	0.999148	0.851696	FALSE
B0365.3	eat-6	EATing: abnormal pharyngeal pumping	123.459	105.255	-0.230142	2.00715e-05	0.000849281	TRUE	131.509	117.976	-0.156661	0.263496	0.295689	FALSE	107.595	109.658	0.0274034	0.512519	0.827217	FALSE	94.9833	123.391	0.377495	1.95864e-19	0.04936	FALSE
B0365.5	clec-225		1.88577	2.15604	0.193234	0.406709	0.148158	FALSE	0.845714	0.725126	-0.221938	0.73551	0.470504	FALSE	0.938012	0.980662	0.0641495	0.985551	0.877814	FALSE	1.51938	0.599627	-1.34134	0.00170296	3.78393e-08	TRUE
B0365.6	clec-41	C-type LECtin	7.69268	7.6082	-0.0159317	0.693574	0.880699	FALSE	47.2759	28.5338	-0.728432	1.12957e-19	1.39779e-11	TRUE	18.5967	11.8469	-0.65053	6.75326e-11	5.88709e-30	TRUE	2.58219	2.85477	0.14478	0.215011	0.558634	FALSE
B0365.7	dhc-3	hypothetical protein	0.0551288	0.0664034	0.268451	0.744628	0.536808	FALSE	0.0738947	0.0689516	-0.0998854	1	0.936893	FALSE	0.0580882	0.0359776	-0.691147	0.693551	0.122335	FALSE	0.212508	0.128003	-0.731335	0.293057	0.0119586	FALSE
B0379.1	B0379.1	hypothetical protein	20.5	23.2045	0.178778	0.173102	0.0450236	FALSE	8.85989	8.96338	0.0167531	0.92383	0.996491	FALSE	6.94094	5.32417	-0.382575	0.257446	0.00140105	FALSE	3.6046	4.97832	0.465819	0.0935092	0.0729209	FALSE
B0379.3	mut-16	MUTator	17.9279	18.6844	0.0596306	0.860197	0.473189	FALSE	21.8021	23.1899	0.0890314	0.391689	0.620389	FALSE	27.623	26.1795	-0.0774362	0.891167	0.377618	FALSE	23.2154	23.9615	0.0456357	0.0065229	0.879641	FALSE
B0379.4	scpl-1	SCP(Small C-terminal domain Phosphatase)-Like phosphatase	21.2572	18.0319	-0.237398	0.000199721	0.00116416	TRUE	29.246	28.67	-0.0286993	1	0.921565	FALSE	28.9074	27.5631	-0.0686994	0.986641	0.478813	FALSE	31.7929	32.3695	0.0259326	0.047184	0.94016	FALSE
B0379.7	B0379.7	hypothetical protein	0.621165	1.05651	0.766259	0.000697958	3.11211e-07	TRUE	0.0190834	0.0169126	-0.174222	1	1	FALSE	0.029325	0.00833678	-1.81457	0.836825	0.215178	FALSE	0.0328664	0.0882104	1.42433	0.439611	0.073662	FALSE
B0391.10			1.96058	1.82643	-0.102253	0.646899	0.514557	FALSE	2.09135	2.3016	0.1382	0.650924	0.592443	FALSE	2.68347	2.53923	-0.079711	1	0.701776	FALSE	2.50745	1.73646	-0.530069	0.280315	0.0224838	FALSE
B0391.5	fbxa-153	F-box A protein	7.32073	8.50092	0.215631	0.223065	0.0389079	FALSE	11.4237	12.0447	0.0763688	0.669942	0.74298	FALSE	10.36	10.607	0.0339865	0.893121	0.850238	FALSE	19.2257	12.9097	-0.574588	0.0035659	0.0022748	TRUE
B0391.8			2.66113	1.96181	-0.439852	0.0245875	0.00123081	FALSE	2.279	2.57104	0.173954	0.622599	0.503719	FALSE	4.43176	5.3127	0.261566	0.205433	0.020915	FALSE	6.61542	5.58275	-0.244857	0.726679	0.288149	FALSE
B0393.1	rps-0	Ribosomal Protein, Small subunit	1251.87	1408.15	0.169719	0.110432	0.0165211	FALSE	822.989	950.67	0.208072	0.015643	0.133073	FALSE	826.35	897.99	0.119946	0.0812391	0.10533	FALSE	885.941	873.571	-0.0202866	0.281353	0.956164	FALSE
B0393.2	rbg-3	RaB GAP related	33.1761	32.095	-0.0477936	0.419716	0.579079	FALSE	42.1429	41.4602	-0.0235633	1	0.942542	FALSE	37.1552	38.5239	0.0521898	0.335174	0.614609	FALSE	32.1726	35.9537	0.160309	1.30813e-05	0.493152	FALSE
B0393.3	B0393.3	hypothetical protein	105.071	107.071	0.0272084	1	0.772304	FALSE	145.43	147.247	0.017913	0.802611	0.966766	FALSE	136.138	145.19	0.0928714	0.215059	0.261092	FALSE	107.356	119.103	0.149813	1.55456e-05	0.528298	FALSE
B0393.4	B0393.4	hypothetical protein	0.22605	0.394648	0.803926	0.0625084	0.00169886	FALSE	0.0815391	0.0842118	0.0465297	1	1	FALSE	0.112043	0.0537512	-1.05968	0.738753	0.114262	FALSE	0.11452	0.204581	0.837072	0.483593	0.0912485	FALSE
B0393.5	B0393.5	hypothetical protein	1.78658	0.387052	-2.2066	1.28435e-34	6.30041e-63	TRUE	0.623501	0.408625	-0.609615	0.112113	0.00627747	FALSE	0.664375	0.410678	-0.69399	0.0880793	1.86947e-05	FALSE	0.826083	0.812508	-0.0239062	0.788409	0.996178	FALSE
B0393.6	B0393.6	hypothetical protein	62.6151	64.5083	0.0429753	0.976394	0.638729	FALSE	75.8679	80.9925	0.0942981	0.279458	0.598719	FALSE	79.7495	78.0626	-0.030844	1	0.807521	FALSE	62.0079	72.3716	0.222972	1.00774e-05	0.305398	FALSE
B0393.7	B0393.7	hypothetical protein	0.203195	0.155666	-0.384412	0.79697	0.642071	FALSE	0.207091	0.133992	-0.628115	0.859848	0.637633	FALSE	0.160427	0.198242	0.305345	1	0.851569	FALSE	0.420309	0.23385	-0.845868	0.641112	0.173339	FALSE
B0393.9	B0393.9	hypothetical protein	3.33374	3.65693	0.13349	0.589003	0.296086	FALSE	4.08873	4.18756	0.0344563	0.891095	0.948878	FALSE	3.21686	3.07245	-0.0662643	1	0.764059	FALSE	3.94194	3.9471	0.00188623	0.626888	1	FALSE
B0395.1	nhx-1	Na/H eXchanger	2.18187	2.14898	-0.0219117	0.796373	0.867014	FALSE	1.19703	1.32231	0.143593	0.87111	0.735639	FALSE	1.15665	0.71393	-0.696097	0.23392	0.000318188	FALSE	0.790649	0.661095	-0.258181	1	0.693988	FALSE
B0395.2	mboa-1	hypothetical protein	0.697142	0.370147	-0.913354	0.0172951	0.000228652	FALSE	0.336271	0.165802	-1.02017	0.236328	0.0236114	FALSE	0.239131	0.252363	0.0777013	1	0.953211	FALSE	0.469816	0.45398	-0.0494668	1	0.879678	FALSE
B0395.3	B0395.3	hypothetical protein	15.3012	14.5486	-0.072768	0.425869	0.402082	FALSE	13.854	15.7916	0.188861	0.059285	0.20363	FALSE	8.82216	7.45799	-0.242345	0.112005	0.00103149	FALSE	8.21445	7.42422	-0.145924	1	0.556697	FALSE
B0399.1	kcnl-1	hypothetical protein	0.239801	0.289082	0.269639	0.334024	0.0629473	FALSE	0.16778	0.14961	-0.165367	0.867612	0.597585	FALSE	0.223325	0.188826	-0.242085	0.839008	0.198538	FALSE	0.38329	0.237323	-0.691582	0.0748587	0.00160939	FALSE
B0403.2	ubc-17	UBiquitin Conjugating enzyme	0.512335	0.477966	-0.100178	0.907074	0.803631	FALSE	0.299988	0.325081	0.115895	0.91448	0.865672	FALSE	0.420181	0.307082	-0.452387	0.820419	0.189015	FALSE	0.889487	0.622962	-0.513828	0.547936	0.0928339	FALSE
B0403.3	B0403.3	hypothetical protein	3.4682	3.49105	0.00947473	0.986364	1	FALSE	7.31926	6.54938	-0.160338	0.770359	0.468002	FALSE	7.39989	6.60581	-0.163767	0.882575	0.263001	FALSE	14.988	25.2815	0.754272	2.97554e-08	4.07031e-05	TRUE
B0403.4	tag-320	Temporarily Assigned Gene name	174.694	169.982	-0.0394427	0.429701	0.651911	FALSE	120.451	107.375	-0.165789	0.266062	0.26679	FALSE	150.376	163.375	0.119612	0.0211262	0.116193	FALSE	215.513	208.874	-0.0451411	0.158703	0.879678	FALSE
B0403.5	B0403.5	hypothetical protein	2.14986	2.63412	0.293083	0.149077	0.0188844	FALSE	2.19571	2.22743	0.0206929	0.970476	1	FALSE	2.34489	2.10379	-0.156529	0.941526	0.379091	FALSE	7.21309	6.31336	-0.192209	0.944002	0.439712	FALSE
B0403.6	B0403.6	hypothetical protein	1.86639	1.93505	0.0521195	0.913361	0.810018	FALSE	2.26804	1.93075	-0.232282	0.79799	0.422224	FALSE	2.05944	1.29102	-0.673746	0.169973	0.000276761	FALSE	1.20808	1.62229	0.425321	0.370877	0.175235	FALSE
B0410.2	vang-1	VANG (Van Gogh/Strabismus planar polarity protein) homolog	7.38849	4.84925	-0.607518	2.49533e-11	9.23738e-15	TRUE	7.87952	6.92079	-0.187172	0.40902	0.237276	FALSE	8.41781	8.50458	0.0147941	0.896047	0.945964	FALSE	8.14587	7.19993	-0.178086	0.875503	0.444044	FALSE
B0410.3	B0410.3	hypothetical protein	20.1804	25.9218	0.361209	0.00058786	9.65961e-06	TRUE	10.1503	10.2131	0.00889312	0.963776	1	FALSE	6.66131	3.19893	-1.05822	5.54372e-07	2.43918e-21	TRUE	4.6944	3.4421	-0.447652	0.492445	0.0721429	FALSE
B0412.1	dac-1	DAChsund transcription factor homolog	0.505548	0.654049	0.371549	0.306341	0.0596768	FALSE	0.200778	0.299384	0.576399	0.394434	0.141399	FALSE	0.187934	0.166615	-0.173706	1	0.780351	FALSE	0.576995	0.455011	-0.342656	0.754416	0.292161	FALSE
B0412.2	daf-7	abnormal DAuer Formation	2.69029	2.91779	0.117119	0.550095	0.342091	FALSE	1.38959	1.40314	0.0139997	0.980859	1	FALSE	1.67646	1.59694	-0.0701085	1	0.806465	FALSE	4.81272	4.34662	-0.14696	1	0.587842	FALSE
B0412.3	B0412.3	hypothetical protein	17.0331	13.6141	-0.323236	1.75669e-07	4.11802e-06	TRUE	23.0275	21.6842	-0.0867147	0.790911	0.635556	FALSE	26.547	26.1794	-0.0201148	0.991008	0.89076	FALSE	27.81	28.7643	0.0486749	0.00820335	0.870234	FALSE
B0412.4	rps-29	Ribosomal Protein, Small subunit	645.798	879.143	0.445015	0.000535222	2.65229e-11	TRUE	452.264	573.038	0.341464	0.338349	0.0053973	FALSE	455.37	499.093	0.13227	0.0847306	0.0730441	FALSE	557.779	415.086	-0.426284	0.156165	0.0232924	FALSE
B0412.6			2.87522	3.86097	0.425292	0.719691	0.3438	FALSE	0.12177	0.95613	2.97304	0.201471	0.0247246	FALSE	0.44196	0.483109	0.128433	1	1	FALSE	0.45797	0.354479	-0.369551	0.972939	0.875427	FALSE
B0412.7			4.55721	5.73672	0.332077	0.665238	0.345597	FALSE	1.09137	1.50026	0.45907	0.810603	0.65033	FALSE	1.07001	0.990804	-0.11095	1	1	FALSE	0.930478	0.516709	-0.848621	0.81347	0.551311	FALSE
B0414.2	rnt-1	RuNT related	0.722812	0.394693	-0.872888	0.0645647	0.000564629	FALSE	1.10216	1.02482	-0.104965	0.972177	0.817787	FALSE	1.09627	1.13258	0.0470153	1	0.918453	FALSE	2.2897	1.56114	-0.55256	0.345628	0.0271291	FALSE
B0414.3	hil-5	HIstone H1 Like	346.915	484.441	0.481738	3.13265e-06	4.51167e-13	TRUE	396.995	473.444	0.254072	0.105614	0.0541061	FALSE	464.154	522.723	0.171445	0.0248918	0.0103734	FALSE	617.353	570.863	-0.112949	1	0.652426	FALSE
B0414.5	cpb-3	CPEB polyA binding family	87.8501	90.5362	0.0434513	0.915041	0.617819	FALSE	118.321	121.352	0.036488	0.6272	0.881768	FALSE	113.175	112.307	-0.0111073	0.944309	0.955061	FALSE	91.3537	98.4136	0.107395	0.000179144	0.673807	FALSE
B0414.6	glh-3	Germ-Line Helicase	13.5388	10.755	-0.332095	2.46113e-06	4.4909e-06	TRUE	18.1516	15.9596	-0.185673	0.234211	0.207341	FALSE	17.9993	18.1052	0.00846107	0.870306	0.980373	FALSE	19.087	19.5352	0.0334862	0.0457569	0.917375	FALSE
B0414.7	mtk-1	MTK1/MEKK4 homolog	13.2534	11.9099	-0.154201	0.025755	0.0393624	FALSE	19.172	19.9453	0.0570495	0.671161	0.78518	FALSE	19.6694	20.507	0.0601625	0.300739	0.544384	FALSE	21.5107	26.1228	0.280252	0.000422922	0.170878	FALSE
B0414.8	vps-51	hypothetical protein	20.1456	19.0986	-0.077001	0.334279	0.355742	FALSE	20.6383	23.5208	0.188613	0.0368785	0.195931	FALSE	20.4427	20.3638	-0.00558078	0.962176	0.997833	FALSE	18.719	18.2556	-0.0361645	0.29573	0.909745	FALSE
B0416.1	tmc-2	hypothetical protein	2.36871	1.62022	-0.547914	2.69654e-05	2.77025e-08	TRUE	0.65417	0.590701	-0.147236	0.882533	0.628206	FALSE	0.916825	0.827315	-0.148208	0.987675	0.510507	FALSE	1.76319	1.4867	-0.246074	0.895666	0.347179	FALSE
B0416.2	B0416.2	hypothetical protein	2.24406	2.96176	0.40034	0.179806	0.025599	FALSE	0.160476	0.119144	-0.429653	0.975003	0.843376	FALSE	0.135805	0.036495	-1.89577	0.777393	0.215178	FALSE	0.551507	0.662383	0.264286	0.843095	0.75795	FALSE
B0416.3	B0416.3	hypothetical protein	1.70147	2.08006	0.289842	0.453708	0.146611	FALSE	1.29254	1.23379	-0.0671205	0.993398	0.876196	FALSE	2.89805	2.41626	-0.262311	0.838804	0.175686	FALSE	7.65892	7.10827	-0.107641	0.910625	0.731066	FALSE
B0416.4	B0416.4	hypothetical protein	14.5004	16.8178	0.2139	0.132901	0.024025	FALSE	19.4085	16.7574	-0.211884	0.370576	0.190126	FALSE	22.5606	23.1498	0.0371916	0.884269	0.827217	FALSE	29.9533	24.6087	-0.283544	0.492396	0.179258	FALSE
B0416.5	B0416.5	hypothetical protein	54.042	42.4109	-0.349647	1.34204e-09	3.5548e-07	TRUE	52.1657	37.2753	-0.484882	3.68922e-08	2.34895e-05	TRUE	59.9588	54.5871	-0.135412	0.335847	0.0635136	FALSE	65.5446	60.1837	-0.123103	0.804922	0.618587	FALSE
B0416.6	gly-13	GLYcosylation related	10.5696	10.3807	-0.0260206	0.775967	0.824655	FALSE	11.1009	10.2554	-0.114282	0.784983	0.543201	FALSE	10.4219	9.5976	-0.118869	0.935228	0.27957	FALSE	9.95831	9.72993	-0.0334715	0.63243	0.92132	FALSE
B0416.7	B0416.7	hypothetical protein	3.82522	4.45472	0.219791	0.45695	0.123187	FALSE	0.220664	0.16772	-0.395791	0.916236	0.752771	FALSE	0.377112	0.440874	0.225374	1	0.812293	FALSE	4.57045	9.27791	1.02146	2.07034e-06	3.57177e-07	TRUE
B0432.1	B0432.1	hypothetical protein	0.418487	0.501636	0.261458	0.755828	0.580019	FALSE	0.370075	0.277939	-0.41305	0.834196	0.608766	FALSE	0.422883	0.414102	-0.0302724	1	1	FALSE	0.589371	0.595246	0.0143093	0.999367	1	FALSE
B0432.10	B0432.10	hypothetical protein	8.87635	11.6242	0.389098	0.000151199	5.80622e-07	TRUE	13.3616	14.6923	0.136964	0.24945	0.420096	FALSE	13.5624	13.1374	-0.0459386	1	0.730941	FALSE	12.7231	10.0751	-0.336653	0.239861	0.0977313	FALSE
B0432.12	clec-117	C-type LECtin	0.833473	0.686238	-0.280426	0.696436	0.458652	FALSE	0.011574	0.0361504	1.64312	0.965626	1	FALSE	0.0458415	0.0679944	0.568763	1	1	FALSE	0.0671456	0.208982	1.63801	0.649069	0.206864	FALSE
B0432.13	B0432.13	hypothetical protein	5.29496	7.52451	0.506978	2.70811e-07	5.33639e-11	TRUE	6.0789	7.69674	0.340437	0.00339108	0.0107888	FALSE	6.0954	6.06261	-0.00778018	0.971235	0.997833	FALSE	7.06172	5.82169	-0.278582	0.464146	0.186049	FALSE
B0432.14	B0432.14	hypothetical protein	3.11162	4.77888	0.619004	0.0469617	0.00100898	FALSE	2.56386	2.70321	0.0763584	0.91824	0.910243	FALSE	4.0293	4.40584	0.128886	0.954862	0.708417	FALSE	8.32104	6.06053	-0.45732	0.457098	0.0693619	FALSE
B0432.2	djr-1.1	DJ-1 (mammalian transcriptional regulator) Related	43.8315	49.4757	0.174754	0.119643	0.0227137	FALSE	44.5442	38.4056	-0.21392	0.235528	0.135721	FALSE	49.5899	43.8934	-0.176041	0.214395	0.0153051	FALSE	46.3915	36.1582	-0.359537	0.0600072	0.068312	FALSE
B0432.3	mrpl-41	hypothetical protein	27.4051	32.8929	0.263333	0.00521764	0.000595674	TRUE	21.3093	23.0652	0.114234	0.360459	0.533587	FALSE	22.5302	23.1658	0.0401364	0.875144	0.778718	FALSE	28.8641	22.6135	-0.352092	0.156982	0.0803462	FALSE
B0432.4	misc-1	MItochondrial Solute Carrier	33.005	31.7056	-0.0579485	0.267653	0.490946	FALSE	27.6606	25.4729	-0.118867	0.663886	0.489395	FALSE	25.1705	22.1768	-0.182684	0.265466	0.0129264	FALSE	22.9048	20.0692	-0.190661	0.837064	0.401432	FALSE
B0432.5	cat-2	abnormal CATecholamine distribution	0.195702	0.58286	1.57449	4.90913e-06	4.02216e-13	TRUE	0.230041	0.176049	-0.385913	0.757214	0.440142	FALSE	0.255147	0.347716	0.446581	0.733993	0.162748	FALSE	0.549765	0.343939	-0.676663	0.376631	0.0293635	FALSE
B0432.6	B0432.6	hypothetical protein	16.4365	16.4745	0.00333133	0.864719	1	FALSE	19.1405	23.3118	0.284433	0.044991	0.043558	FALSE	19.594	21.3202	0.121811	0.5584	0.220058	FALSE	17.6239	17.4666	-0.0129376	0.531544	0.979297	FALSE
B0432.7	B0432.7	hypothetical protein	9.70934	5.6586	-0.778928	1.11452e-12	1.47821e-20	TRUE	14.6041	13.3345	-0.13121	0.649316	0.45931	FALSE	14.3855	14.9079	0.0514688	0.757153	0.699548	FALSE	12.7682	15.7926	0.306693	0.000384431	0.141735	FALSE
B0432.8	B0432.8	hypothetical protein	1.21185	1.69669	0.485516	0.0733206	0.00419907	FALSE	1.49645	2.3248	0.635562	0.0401199	0.00126738	FALSE	1.50471	1.76157	0.227373	0.777393	0.319488	FALSE	1.62195	1.40883	-0.203234	0.955915	0.568508	FALSE
B0432.9	B0432.9	hypothetical protein	1.88838	1.76828	-0.0948061	0.690571	0.573925	FALSE	1.31872	1.46746	0.154186	0.745742	0.664673	FALSE	1.37765	1.4846	0.107866	0.962176	0.753467	FALSE	2.03296	1.38746	-0.551138	0.368991	0.0315189	FALSE
B0454.1	lin-8	abnormal cell LINeage	5.93727	6.55767	0.143386	0.767258	0.202314	FALSE	6.29464	8.53387	0.439076	0.0532618	0.00154575	FALSE	7.45347	8.59239	0.205146	0.42634	0.0393633	FALSE	6.71533	8.61001	0.358556	0.00811062	0.097328	FALSE
B0454.2	sri-31	Serpentine Receptor, class I	0.0217618	0.0701944	1.68956	0.558154	0.274296	FALSE	0.107356	0.090766	-0.242181	0.985126	0.854243	FALSE	0.235545	0.231984	-0.0219798	1	1	FALSE	0.799816	0.524027	-0.610028	0.695902	0.181783	FALSE
B0454.5	B0454.5	hypothetical protein	9.09692	12.1449	0.416897	0.00683067	7.00697e-05	TRUE	10.3025	13.3703	0.376039	0.102951	0.0192035	FALSE	7.84474	5.17097	-0.601291	0.0338041	5.06291e-07	FALSE	2.59301	2.46042	-0.0757251	0.974585	0.873071	FALSE
B0454.6	B0454.6	hypothetical protein	3.68384	3.91929	0.0893818	0.782067	0.488914	FALSE	4.44399	4.08697	-0.120825	0.827777	0.563907	FALSE	6.15547	4.95475	-0.313056	0.14669	0.000565371	FALSE	11.9613	8.82011	-0.439512	0.0876573	0.0276156	FALSE
B0454.7	clec-2	C-type LECtin	0.0551321	0.124772	1.17833	0.47505	0.134512	FALSE	0.109549	0.237378	1.11561	0.29241	0.110568	FALSE	0.077943	0.103618	0.410781	1	0.878414	FALSE	0.0852667	0.745253	3.12768	0.000411125	7.77526e-11	TRUE
B0454.9	B0454.9	hypothetical protein	10.9502	15.2356	0.476496	1.66269e-05	7.88812e-09	TRUE	14.2709	17.0166	0.253867	0.0467619	0.0875408	FALSE	15.6083	16.4953	0.0797354	0.599816	0.494336	FALSE	13.5607	15.3109	0.175123	0.0463031	0.478065	FALSE
B0457.1	lat-1	LATrophilin receptor	31.2511	25.0844	-0.317117	7.3203e-08	3.71036e-06	TRUE	51.2031	53.807	0.0715625	0.470909	0.708372	FALSE	49.7016	53.3587	0.10243	0.0374428	0.195048	FALSE	53.5339	68.5366	0.35642	2.19977e-16	0.067143	FALSE
B0457.2	B0457.2	hypothetical protein	11.8521	16.6282	0.488484	3.5572e-06	3.40936e-09	TRUE	7.42587	8.78851	0.243059	0.179034	0.153723	FALSE	7.74263	6.52015	-0.24792	0.564418	0.0242924	FALSE	12.22	12.2029	-0.00201876	0.528274	1	FALSE
B0457.3			0.228684	0.467145	1.03051	0.161883	0.0140439	FALSE	0.304498	0.320161	0.0723647	1	1	FALSE	0.280917	0.276265	-0.0240953	1	1	FALSE	0.299059	0.253949	-0.235893	1	0.947715	FALSE
B0457.6	B0457.6	hypothetical protein	10.468	15.0478	0.523576	0.000355105	1.97408e-07	TRUE	8.93846	8.62118	-0.0521413	1	0.844409	FALSE	5.69402	5.50738	-0.04808	1	0.865319	FALSE	14.2345	14.9088	0.0667703	0.47525	0.851347	FALSE
B0462.1	B0462.1	hypothetical protein	0.17074	0.130901	-0.383331	0.623873	0.39448	FALSE	0.420235	0.494735	0.235459	0.757214	0.633363	FALSE	0.383315	0.505216	0.398368	0.795893	0.269878	FALSE	0.464071	0.417303	-0.153248	0.976273	0.728733	FALSE
B0462.2			0.0285112	0.17534	2.62056	0.0329233	0.0015604	FALSE	0.0922286	0.075989	-0.279425	1	1	FALSE	0.235069	0.16547	-0.506518	0.95556	0.5591	FALSE	0.207984	0.466223	1.16455	0.285717	0.0366881	FALSE
B0462.3	fbxb-119	F-box B protein	2.3191	0.635151	-1.86839	4.14778e-10	6.09714e-21	TRUE	5.66695	3.38826	-0.742025	0.00466503	2.24653e-06	TRUE	5.87355	5.34042	-0.137279	0.9501	0.388288	FALSE	3.17469	2.86885	-0.146143	1	0.668824	FALSE
B0462.4	B0462.4	hypothetical protein	0.927009	3.47878	1.90793	4.78823e-07	3.48569e-15	TRUE	0.430509	0.636101	0.563211	0.682777	0.47768	FALSE	0.664869	0.461074	-0.52807	0.936908	0.509001	FALSE	1.22498	4.077	1.73475	0.00094426	5.13866e-08	TRUE
B0462.5	B0462.5		0.595391	1.63772	1.45978	8.49755e-05	9.23876e-10	TRUE	6.44901	6.30404	-0.0328002	1	0.91919	FALSE	7.40641	7.68976	0.0541641	0.936667	0.806465	FALSE	10.4306	10.7877	0.0485607	0.520107	0.90072	FALSE
B0464.1	dars-1	aspartyl(D) tRNA Synthetase	78.5243	67.9656	-0.208333	0.00806221	0.00322562	TRUE	81.7746	66.2229	-0.304324	0.00226054	0.0158117	FALSE	83.5189	79.1723	-0.0771082	0.896517	0.38019	FALSE	91.1846	98.5818	0.112531	7.79954e-05	0.65624	FALSE
B0464.2	B0464.2	hypothetical protein	24.7338	23.0181	-0.103717	0.0611192	0.176357	FALSE	30.4913	28.2766	-0.108792	0.619078	0.521281	FALSE	35.8226	35.111	-0.0289459	1	0.813524	FALSE	42.3765	40.2041	-0.0759194	0.576421	0.779106	FALSE
B0464.3	nlp-36	Neuropeptide-Like Protein	66.265	91.9409	0.47246	2.20963e-09	2.87957e-11	TRUE	43.3473	46.1957	0.0918169	0.502235	0.636944	FALSE	42.8569	43.4489	0.0197909	0.83991	0.909223	FALSE	37.4826	37.3828	-0.00384886	0.418887	1	FALSE
B0464.4	bre-3	BT (Bacillus thuringiensis) toxin REsistant	22.6223	16.5299	-0.45267	2.20766e-11	1.39791e-10	TRUE	29.2877	27.5351	-0.0890236	0.835313	0.62616	FALSE	26.5913	26.8702	0.0150532	0.774271	0.933811	FALSE	34.1371	42.8776	0.328885	3.72784e-10	0.0982365	FALSE
B0464.5	spk-1	SR Protein Kinase	28.3139	20.5552	-0.462006	2.55825e-17	4.39908e-12	TRUE	32.3069	28.3307	-0.189478	0.126086	0.184128	FALSE	33.4339	33.6483	0.00922314	0.795893	0.972084	FALSE	35.9142	36.7452	0.0329982	0.00437449	0.918219	FALSE
B0464.6	B0464.6	hypothetical protein	30.5823	23.721	-0.366534	4.65503e-08	8.82714e-08	TRUE	37.2676	31.6349	-0.236405	0.044991	0.0811652	FALSE	35.0062	33.6832	-0.0555809	1	0.582446	FALSE	32.6079	34.6073	0.0858556	0.00115832	0.74838	FALSE
B0464.7	baf-1	Barrier to Autointegration Factor	110.919	117.741	0.0861143	0.609268	0.290449	FALSE	112.158	111.453	-0.00908856	0.930171	1	FALSE	132.002	128.181	-0.0423802	1	0.707945	FALSE	125.238	113.868	-0.137311	1	0.571331	FALSE
B0464.8	tag-342	Temporarily Assigned Gene name	33.1136	36.1929	0.128283	0.2948	0.107064	FALSE	43.5875	44.9915	0.0457377	0.631362	0.843508	FALSE	42.0945	40.2424	-0.0649151	1	0.527788	FALSE	45.1221	38.5358	-0.227636	0.572556	0.293154	FALSE
B0464.9	B0464.9	hypothetical protein	38.497	42.056	0.127565	0.28879	0.116225	FALSE	44.968	48.1813	0.0995746	0.345034	0.581024	FALSE	45.404	45.7174	0.00992593	0.878911	0.972587	FALSE	39.0777	41.128	0.0737748	0.0578138	0.795081	FALSE
B0478.1	jnk-1	Jun N-terminal Kinase	0.450595	0.379037	-0.249493	0.343499	0.140365	FALSE	0.295213	0.203085	-0.539671	0.279241	0.0443472	FALSE	0.310206	0.221127	-0.488349	0.535487	0.0196004	FALSE	0.605671	0.383764	-0.658315	0.165665	0.00566542	FALSE
B0478.3	B0478.3	hypothetical protein	0.486781	0.576167	0.243216	0.93622	0.788185	FALSE	0.0294934	0.0927338	1.6527	0.850479	0.628206	FALSE	0.0949316	0.0487409	-0.961755	0.984841	0.813524	FALSE	1.17307	0.765711	-0.615415	0.798625	0.439096	FALSE
B0491.1	B0491.1	hypothetical protein	28.3268	28.6555	0.0166443	0.95611	0.890593	FALSE	35.1855	37.8801	0.106461	0.30841	0.549034	FALSE	29.0646	26.8509	-0.11429	0.842817	0.206583	FALSE	25.7086	26.3784	0.037107	0.191083	0.912337	FALSE
B0491.2	sqt-1	SQuaT	2.27322	5.68042	1.32126	2.66308e-23	2.40997e-53	TRUE	2.47911	0.226621	-3.45147	3.49561e-29	1.79767e-81	TRUE	0.0869422	0.0530153	-0.713648	0.877083	0.222557	FALSE	0.186086	0.0959189	-0.956081	0.61251	0.0178607	FALSE
B0491.3	rmd-3	Regulator of Microtubule Dynamics	2.67344	3.86955	0.533466	0.0633923	0.000342473	FALSE	0.0887792	0.0151481	-2.55108	0.622695	0.222624	FALSE	0.146472	0.0156469	-3.22667	0.614666	0.0209517	FALSE	0.171878	0.375491	1.12739	0.513622	0.113534	FALSE
B0491.4	lgc-20	Ligand-Gated ion Channel	0.482174	0.389405	-0.308283	0.51152	0.319603	FALSE	0.395373	0.414927	0.0696418	0.992355	1	FALSE	0.528188	0.390326	-0.43637	0.838879	0.218752	FALSE	1.00045	0.770482	-0.376816	0.698507	0.234578	FALSE
B0491.5	B0491.5	hypothetical protein	50.4799	52.7238	0.0627457	0.66051	0.444657	FALSE	46.5307	45.2163	-0.0413395	1	0.859629	FALSE	51.778	54.0549	0.0620863	0.340917	0.523291	FALSE	52.4876	52.1053	-0.0105461	0.0685962	0.986903	FALSE
B0491.6	B0491.6	hypothetical protein	12.9466	13.8182	0.0939975	0.558294	0.268434	FALSE	15.0309	16.63	0.145856	0.16277	0.365289	FALSE	12.837	13.6795	0.0917164	0.303914	0.336637	FALSE	11.9145	11.6589	-0.0312956	0.448083	0.923076	FALSE
B0491.7	B0491.7	hypothetical protein	19.3167	24.0284	0.314893	0.00585376	9.54922e-05	TRUE	11.1739	16.1056	0.527428	0.00265653	4.97422e-05	TRUE	13.5952	14.3231	0.0752498	0.747283	0.588526	FALSE	13.1732	13.0343	-0.0153007	0.591884	0.978328	FALSE
B0491.8	clh-2	CLC-type chloride cHannel	0.196758	0.20141	0.0337088	1	0.968692	FALSE	0.219407	0.110449	-0.99023	0.0173419	2.02434e-05	FALSE	0.163871	0.143751	-0.188995	0.971235	0.566391	FALSE	0.251113	0.196862	-0.351157	0.699452	0.212959	FALSE
B0495.1	sre-1	Serpentine Receptor, class E (epsilon)	0.0848625	0.0466761	-0.862444	0.765642	0.451549	FALSE	0.0651592	0.10279	0.657664	0.817449	0.724615	FALSE	0.140285	0.0951255	-0.560458	0.965213	0.638774	FALSE	0.355905	0.118627	-1.58506	0.31273	0.0174108	FALSE
B0495.10	cpna-5	Temporarily Assigned Gene name	0.899819	0.747613	-0.267343	0.140125	0.0268212	FALSE	0.392511	0.311952	-0.331409	0.49286	0.161217	FALSE	0.5077	0.482794	-0.0725694	1	0.765633	FALSE	2.32688	1.32105	-0.816713	6.89654e-05	1.1573e-05	TRUE
B0495.2	B0495.2	hypothetical protein	54.2987	45.1901	-0.264912	1.84425e-05	0.000173367	TRUE	67.1377	59.9156	-0.164193	0.279458	0.273359	FALSE	67.1101	62.8426	-0.0947869	0.795889	0.253491	FALSE	60.9798	64.8713	0.0892491	0.00168842	0.737097	FALSE
B0495.4	nhx-2	Na/H eXchanger	22.4632	17.3705	-0.370921	1.16577e-06	6.00138e-07	TRUE	4.77717	3.72709	-0.358106	0.102951	0.0206162	FALSE	3.48243	3.52847	0.0189461	0.97833	0.944372	FALSE	4.19602	4.31709	0.0410371	0.452336	0.891511	FALSE
B0495.5	B0495.5	hypothetical protein	6.52141	5.63953	-0.209611	0.0388587	0.0108136	FALSE	9.34166	8.17985	-0.191605	0.43308	0.2052	FALSE	9.7679	9.08498	-0.104565	0.838879	0.254009	FALSE	11.3819	10.6035	-0.102198	0.784372	0.703613	FALSE
B0495.6	B0495.6	hypothetical protein	34.2389	43.3842	0.341535	0.0256498	4.93922e-05	FALSE	51.9961	49.0936	-0.0828689	0.967933	0.674479	FALSE	43.6784	40.1817	-0.120381	0.790908	0.226973	FALSE	44.3302	40.107	-0.144434	1	0.546636	FALSE
B0495.7	B0495.7	hypothetical protein	20.6089	15.0113	-0.457225	9.80153e-15	1.72788e-11	TRUE	29.6572	21.6766	-0.452248	0.000564968	9.06018e-05	TRUE	31.946	29.5206	-0.113911	0.547892	0.135414	FALSE	32.0673	33.353	0.0567155	0.00319443	0.842668	FALSE
B0495.8	B0495.8	hypothetical protein	20.8854	23.6901	0.181789	0.102355	0.0154657	FALSE	20.2429	22.8614	0.175499	0.0549475	0.242807	FALSE	21.0957	21.6321	0.0362235	0.684195	0.774144	FALSE	22.629	20.182	-0.165102	0.952145	0.478501	FALSE
B0495.9	B0495.9	hypothetical protein	42.7725	45.1916	0.079374	0.722085	0.376527	FALSE	50.0586	49.9015	-0.00453505	0.944382	1	FALSE	45.2875	42.9233	-0.077352	0.965523	0.45428	FALSE	45.9552	39.281	-0.226398	0.659818	0.301488	FALSE
B0496.11	B0496.11		0.297129	0.548877	0.885396	0.565699	0.216727	FALSE	0.175273	0.210609	0.264961	1	1	FALSE	0.145144	0.162245	0.160687	1	1	FALSE	1.08802	0.366108	-1.57136	0.33965	0.0129309	FALSE
B0496.3	unc-82	UNCoordinated	0.756837	0.666846	-0.182629	0.148329	0.0213508	FALSE	0.340213	0.274432	-0.309989	0.187228	0.0388768	FALSE	0.488851	0.422469	-0.210549	0.377242	0.0140813	FALSE	1.14843	1.19655	0.0592189	0.09376	0.832449	FALSE
B0496.7	valv-1	VALVe cells defective	7.82732	9.66988	0.30498	0.187952	0.0216166	FALSE	15.3921	9.31792	-0.724111	0.000357127	9.91166e-07	TRUE	24.7721	19.4773	-0.346918	0.127312	0.00020569	FALSE	33.4909	46.9188	0.486398	4.3255e-05	0.0138005	FALSE
B0496.8	tes-1	Temporarily Assigned Gene name	4.82181	3.64621	-0.403179	0.00274951	0.000105461	TRUE	6.61989	4.81629	-0.458885	0.0164882	0.00128881	FALSE	8.19252	6.81192	-0.266246	0.277967	0.00345784	FALSE	17.6692	22.1121	0.323599	0.000160046	0.113032	FALSE
B0507.1	B0507.1	hypothetical protein	1.90615	1.29033	-0.562919	0.00268754	2.14254e-05	TRUE	1.55553	1.51964	-0.0336839	1	0.954654	FALSE	1.5513	1.43266	-0.114789	0.986678	0.619376	FALSE	3.54153	2.70595	-0.388241	0.369763	0.0772922	FALSE
B0507.10	B0507.10	hypothetical protein	0.652796	0.66899	0.0353544	1	0.947741	FALSE	0.814033	0.954133	0.229104	0.742145	0.557791	FALSE	2.03677	2.39431	0.233327	0.737188	0.206407	FALSE	18.942	29.3771	0.633103	0.00810466	0.000462877	TRUE
B0507.2	B0507.2	hypothetical protein	12.5539	12.8255	0.0308867	0.897755	0.760969	FALSE	16.3668	15.3362	-0.0938291	0.83513	0.628206	FALSE	19.7015	18.5597	-0.0861336	0.944666	0.419065	FALSE	48.6453	39.3924	-0.304382	0.30497	0.137836	FALSE
B0507.3	B0507.3	hypothetical protein	1.87198	1.278	-0.550675	0.000645151	3.57281e-06	TRUE	0.859137	0.476762	-0.849618	0.0173703	5.55486e-05	FALSE	0.83411	0.887594	0.0896633	0.965609	0.774615	FALSE	1.63325	1.02648	-0.670042	0.14692	0.00378685	FALSE
B0507.6	B0507.6	hypothetical protein	0.113823	0.177165	0.638303	0.25988	0.0681428	FALSE	0.151186	0.161969	0.0994	0.965115	0.954762	FALSE	0.278889	0.290025	0.0564857	1	0.976431	FALSE	3.22091	3.71245	0.204903	0.136047	0.397039	FALSE
B0507.7	B0507.7		0.0850866	0.0540008	-0.65595	0.670324	0.44459	FALSE	0.108475	0.0903018	-0.264542	1	0.854243	FALSE	0.168944	0.246039	0.542341	0.756556	0.200489	FALSE	1.1473	1.70107	0.568195	0.0456924	0.0222182	FALSE
B0507.8	B0507.8	hypothetical protein	0.174129	0.302051	0.794637	0.405995	0.0634221	FALSE	0.501264	0.703203	0.488371	0.55677	0.239931	FALSE	1.59389	2.12195	0.412837	0.327081	0.0163309	FALSE	17.8529	25.8271	0.532729	0.000184901	0.00459442	TRUE
B0507.9	B0507.9	hypothetical protein	0.25533	0.204062	-0.323356	0.800924	0.596208	FALSE	0.408852	0.538	0.396028	0.806391	0.596278	FALSE	0.366334	0.377992	0.0451983	1	1	FALSE	0.944528	0.763755	-0.306483	0.942856	0.567216	FALSE
B0511.1	fkb-7	FK506-Binding protein family	8.56312	2.27007	-1.9154	7.09502e-35	5.01074e-61	TRUE	3.05983	3.7191	0.281501	0.329985	0.200081	FALSE	5.14684	4.90846	-0.0684159	1	0.750994	FALSE	8.35356	5.09581	-0.713078	0.069983	0.000349214	FALSE
B0511.10	eif-3.E	Eukaryotic Initiation Factor	67.4912	60.1802	-0.16541	0.00401716	0.0229285	FALSE	71.4646	65.0116	-0.136531	0.439854	0.389122	FALSE	75.3903	75.3662	-0.000461252	0.907382	1	FALSE	61.445	64.1151	0.0613693	0.00490285	0.829225	FALSE
B0511.11	B0511.11	hypothetical protein	2.01308	2.23152	0.148622	0.571952	0.306708	FALSE	1.66696	2.1425	0.36207	0.253653	0.0697158	FALSE	1.54253	1.74931	0.181488	0.80948	0.394841	FALSE	2.24133	3.06998	0.453875	0.0360473	0.0537367	FALSE
B0511.12	B0511.12	hypothetical protein	39.0744	30.1675	-0.37323	2.79898e-08	4.89594e-08	TRUE	57.1264	57.0559	-0.0017827	0.915828	1	FALSE	62.9356	61.9732	-0.0222308	0.968378	0.870609	FALSE	69.9243	78.635	0.169378	7.15639e-07	0.462076	FALSE
B0511.13	B0511.13	hypothetical protein	34.9287	43.4377	0.314532	0.000143654	1.24408e-05	TRUE	52.8534	57.0554	0.110367	0.237292	0.522458	FALSE	41.9873	41.244	-0.0257698	1	0.855296	FALSE	42.813	39.1815	-0.127877	1	0.602582	FALSE
B0511.14			8.32615	2.49376	-1.73933	1.50344e-30	3.62422e-100	TRUE	18.068	11.4083	-0.663357	0.000365928	4.64083e-09	TRUE	16.2425	16.2957	0.00472361	0.928759	1	FALSE	19.6601	27.8949	0.50473	1.77417e-05	0.00607129	TRUE
B0511.3	fbxa-125	F-box A protein	0.176326	0.171784	-0.0376514	1	1	FALSE	0.166364	0.30234	0.861832	0.53514	0.270062	FALSE	0.172727	0.141926	-0.283361	1	0.852802	FALSE	0.112372	0.149903	0.415747	0.869823	0.819773	FALSE
B0511.4	tag-344	Temporarily Assigned Gene name	0.375905	0.597354	0.668218	0.325558	0.0275246	FALSE	0.232918	0.205228	-0.1826	0.956703	0.807386	FALSE	0.315715	0.131412	-1.26452	0.488228	0.01637	FALSE	0.24638	0.352896	0.518356	0.715578	0.503921	FALSE
B0511.5	cutl-14	CUTiclin-Like	0.996261	1.33226	0.419277	0.263235	0.0522532	FALSE	1.51762	2.07847	0.453708	0.220551	0.0686078	FALSE	1.75237	1.24035	-0.498555	0.483522	0.01525	FALSE	3.48079	3.13571	-0.150621	1	0.647823	FALSE
B0511.7	B0511.7	hypothetical protein	62.5747	83.3137	0.412975	1.0377e-07	4.6078e-09	TRUE	97.3211	106.949	0.136096	0.11978	0.397743	FALSE	93.5536	93.0023	-0.00852671	0.954862	0.977371	FALSE	92.6113	86.1784	-0.103863	0.731026	0.685928	FALSE
B0511.8	mrps-30	Temporarily Assigned Gene name	25.7537	22.9391	-0.166971	0.0127462	0.0267252	FALSE	25.2122	23.6844	-0.0901844	0.792959	0.623161	FALSE	26.6837	24.1998	-0.140967	0.412943	0.0632836	FALSE	27.3821	28.098	0.0372326	0.0395384	0.904313	FALSE
B0511.9	cdc-26	Cell Division Cycle related	31.1362	33.8446	0.120334	0.41511	0.12631	FALSE	35.3747	36.295	0.0370547	0.642763	0.882863	FALSE	37.6698	38.0352	0.0139295	0.801808	0.941647	FALSE	30.4203	32.3911	0.0905601	0.0121739	0.73803	FALSE
B0513.1	lin-66	abnormal cell LINeage	31.4063	20.8968	-0.587773	3.20195e-12	5.09457e-18	TRUE	35.5328	27.4554	-0.37206	0.000200447	0.00217015	TRUE	42.8745	42.1073	-0.0260505	1	0.8429	FALSE	52.3019	43.9497	-0.25101	0.26956	0.230148	FALSE
B0513.2	B0513.2	hypothetical protein	29.7768	39.942	0.423718	3.16205e-07	1.07676e-09	TRUE	32.5765	39.7222	0.286113	0.0447105	0.0281149	FALSE	31.7739	31.7022	-0.00325919	0.917066	1	FALSE	40.0103	32.4814	-0.300756	0.145093	0.13696	FALSE
B0513.3	rpl-29	Ribosomal Protein, Large subunit	1032.98	1386.65	0.424795	0.00222832	1.70673e-10	TRUE	699.14	765.611	0.131031	0.541644	0.412496	FALSE	674.551	650.789	-0.0517386	1	0.611605	FALSE	771.643	494.643	-0.641544	8.77869e-16	0.000258377	TRUE
B0513.4	B0513.4	hypothetical protein	192.311	210.361	0.12943	0.37324	0.090786	FALSE	352.988	371.628	0.07424	0.722541	0.699374	FALSE	406.732	393.623	-0.0472665	1	0.656703	FALSE	596.744	539.42	-0.145703	1	0.539938	FALSE
B0513.5	B0513.5	hypothetical protein	7.85525	7.62597	-0.0427359	0.643322	0.670388	FALSE	3.40692	2.5429	-0.421994	0.0192081	0.00259326	FALSE	4.2631	3.40786	-0.323036	0.0719296	8.38982e-05	FALSE	3.61207	2.46983	-0.548413	0.0526858	0.00620437	FALSE
B0513.9	B0513.9	hypothetical protein	2.45627	3.19802	0.380708	0.0794881	0.00417399	FALSE	2.49117	2.11589	-0.235558	0.650817	0.302251	FALSE	3.08474	2.96188	-0.058635	1	0.844097	FALSE	7.72072	6.5342	-0.240726	0.799859	0.317997	FALSE
B0523.1	kin-31	protein KINase	0.799884	0.805821	0.0106686	0.953736	1	FALSE	0.577403	0.811984	0.491873	0.382739	0.150306	FALSE	0.631044	0.823237	0.383566	0.684871	0.192771	FALSE	1.08716	0.958584	-0.181591	0.989252	0.642833	FALSE
B0523.3	pgl-2	P GranuLe abnormality	32.6623	32.3427	-0.0141884	0.79226	0.902505	FALSE	34.1683	36.088	0.0788594	0.441941	0.684852	FALSE	35.5363	34.5628	-0.040075	1	0.749541	FALSE	32.1573	28.0238	-0.198493	0.806833	0.380153	FALSE
B0523.5	fli-1	FLI-I (Drosophila flightless) homolog	29.533	22.1954	-0.412066	2.4286e-11	2.26627e-09	TRUE	33.0199	32.0237	-0.0441946	1	0.848565	FALSE	35.4519	34.0287	-0.0591145	0.993115	0.552224	FALSE	44.7699	48.1238	0.104221	0.000372084	0.685624	FALSE
B0524.5	B0524.5	hypothetical protein	0.168172	0.538784	1.67977	0.0419992	0.000899982	FALSE	0.156018	0.373572	1.25968	0.411657	0.165069	FALSE	0.219406	0.318947	0.539715	0.973105	0.602646	FALSE	0.634647	0.503861	-0.332929	0.915593	0.600412	FALSE
B0524.6	B0524.6	hypothetical protein	38.4877	26.9667	-0.51322	4.78567e-10	2.17421e-11	TRUE	54.4432	47.2799	-0.203526	0.257298	0.170846	FALSE	51.4389	50.2795	-0.032889	1	0.816478	FALSE	44.2329	55.4099	0.325025	1.46708e-05	0.109966	FALSE
B0545.1	tpa-1	TPA (tetradecanoyl phorbol acetate) resistant	3.33365	2.90355	-0.199285	0.0245525	0.018429	FALSE	2.91743	2.37212	-0.298518	0.0936237	0.0379324	FALSE	3.65725	3.3061	-0.14563	0.721969	0.11634	FALSE	6.13908	5.42878	-0.177395	1	0.451029	FALSE
B0545.3	scl-23	SCP-Like extracellular protein	0.22735	0.342172	0.589806	0.469695	0.177209	FALSE	0.0382337	0.00965684	-1.98522	0.883458	0.628206	FALSE	0.0186002	0.0474582	1.35134	0.985551	0.733367	FALSE	0.227282	0.239198	0.0737195	0.974612	1	FALSE
B0545.4	B0545.4	hypothetical protein	3.07507	4.0721	0.405152	0.0973919	0.00640784	FALSE	2.12679	2.50661	0.237061	0.650859	0.465184	FALSE	2.58107	3.04616	0.239023	0.751521	0.276097	FALSE	6.15091	3.99129	-0.623944	0.121855	0.00488127	FALSE
B0546.1	mai-2	Mitochondrial ATPase Inhibitor family	140.886	188.467	0.419785	2.15262e-05	5.82426e-10	TRUE	119.714	117.52	-0.0266756	1	0.92803	FALSE	106.577	100.949	-0.0782744	0.881615	0.385236	FALSE	91.049	75.2743	-0.274486	0.417813	0.182205	FALSE
B0546.2	B0546.2	hypothetical protein	17.884	14.6701	-0.285799	3.51271e-05	0.000113603	TRUE	27.4448	25.11	-0.128268	0.595764	0.439536	FALSE	26.513	26.951	0.02364	0.820638	0.875462	FALSE	25.7194	28.5119	0.148708	0.000988283	0.537292	FALSE
B0546.3	B0546.3		10.5018	7.95055	-0.401516	0.000122711	4.32828e-06	TRUE	14.2871	14.2901	0.000297521	0.915423	1	FALSE	16.9641	17.0527	0.00751033	0.975464	0.990668	FALSE	21.7575	25.6323	0.236449	0.00107515	0.280348	FALSE
B0546.4	B0546.4	hypothetical protein	7.54226	10.5672	0.486521	0.000221721	7.03342e-09	TRUE	13.5304	14.804	0.129782	0.323057	0.468093	FALSE	13.6601	13.322	-0.036159	1	0.806465	FALSE	16.5464	12.335	-0.42375	0.0485854	0.0296263	FALSE
B0547.1	csn-5	COP-9 SigNalosome subunit	42.2228	40.7164	-0.0524113	0.556079	0.552051	FALSE	53.8376	45.9854	-0.227438	0.0755951	0.09959	FALSE	44.3006	42.4912	-0.0601606	1	0.556041	FALSE	41.3383	43.0359	0.0580604	0.0217602	0.840666	FALSE
B0547.3			2.63707	3.53774	0.42389	0.0434592	0.00172042	FALSE	2.29088	2.50837	0.130849	0.772051	0.708595	FALSE	2.09424	1.35209	-0.631234	0.269508	0.00078133	FALSE	1.89582	1.66331	-0.188762	1	0.651098	FALSE
B0554.5	B0554.5	hypothetical protein	0.89394	0.697998	-0.356956	0.319049	0.101601	FALSE	0.498539	0.342026	-0.543601	0.478044	0.168006	FALSE	0.830074	0.719844	-0.205556	0.967535	0.551815	FALSE	1.31285	1.65593	0.334944	0.373224	0.196186	FALSE
B0554.6	dod-20	Downstream Of DAF-16 (regulated by DAF-16)	0.187872	0.241734	0.363674	0.651776	0.41836	FALSE	0.0695925	0.0959644	0.463568	0.930171	0.843376	FALSE	0.0846986	0.0831443	-0.0267218	1	1	FALSE	0.280818	0.168437	-0.737424	0.800384	0.327059	FALSE
B0554.7	B0554.7	hypothetical protein	0.190746	0.223056	0.225748	0.761519	0.603632	FALSE	0.0534705	0.0438287	-0.286867	1	1	FALSE	0.0360893	0.0814106	1.17365	0.912498	0.385447	FALSE	0.0596429	0.0544994	-0.13011	0.99719	0.905519	FALSE
B0563.1	B0563.1	hypothetical protein	1.57891	0.310443	-2.34653	5.2992e-06	3.04558e-12	TRUE	1.48037	0.846612	-0.806184	0.213571	0.0239477	FALSE	1.16264	0.881267	-0.399754	0.933963	0.364653	FALSE	1.59053	1.73134	0.122382	0.772803	0.840425	FALSE
B0563.10	B0563.10	hypothetical protein	0.107694	0.0419276	-1.36096	0.745203	0.402082	FALSE	0.494769	1.1514	1.21856	0.327608	0.00812661	FALSE	0.119911	0.105627	-0.182987	1	1	FALSE	0.191763	0.274704	0.518555	0.922814	0.807601	FALSE
B0563.2	tsp-11	TetraSPanin family	2.79687	2.00225	-0.482191	0.053183	0.00281363	FALSE	0.926602	0.691909	-0.421367	0.591724	0.275597	FALSE	0.70834	0.422776	-0.74455	0.597672	0.0392862	FALSE	1.20429	1.17746	-0.0325055	0.850073	0.967045	FALSE
B0563.4	tmbi-4	TMBI (TransMembrane BAX Inhibitor motif protein) homolog	24.9291	24.1411	-0.0463401	0.484426	0.615388	FALSE	29.2093	27.349	-0.0949412	0.803618	0.602766	FALSE	35.2083	31.6963	-0.151599	0.463463	0.0473779	FALSE	35.1405	38.4442	0.129633	0.00384728	0.600721	FALSE
B0563.5	B0563.5	hypothetical protein	0.957852	1.0611	0.147688	0.853676	0.697057	FALSE	0.827962	0.810405	-0.0309221	1	0.998027	FALSE	2.84647	2.68499	-0.0842593	1	0.877985	FALSE	5.66448	3.48684	-0.700024	0.344617	0.00989967	FALSE
B0563.6	B0563.6	hypothetical protein	0.372243	0.295617	-0.332515	0.327282	0.0809265	FALSE	0.187178	0.23446	0.324931	0.54171	0.336214	FALSE	0.328015	0.248351	-0.401381	0.71832	0.0737944	FALSE	0.523213	0.28194	-0.892012	0.0840254	0.00042574	FALSE
B0563.7	B0563.7	hypothetical protein	0.843342	1.00965	0.259666	0.598699	0.364301	FALSE	0.890069	0.691895	-0.363365	0.768912	0.445537	FALSE	3.07065	1.99252	-0.623946	0.219868	0.00031357	FALSE	2.24374	1.51616	-0.565484	0.472738	0.0563434	FALSE
B0563.8	B0563.8	hypothetical protein	1.11957	0.0692919	-4.01412	0.0016271	4.61106e-07	TRUE	2.46657	1.50771	-0.710151	0.430602	0.121346	FALSE	1.78695	2.00152	0.163596	1	0.85999	FALSE	1.47726	1.7348	0.231846	0.921871	0.87355	FALSE
B0564.1	tin-9.2	EXOSome (multiexonuclease complex) component	34.3621	41.2845	0.264781	0.000853246	0.000193192	TRUE	31.3142	39.5893	0.338293	6.09985e-05	0.00672923	TRUE	30.1872	35.1851	0.221027	0.000270917	0.0009238	TRUE	26.2606	27.0854	0.0446128	0.0498215	0.884037	FALSE
B0564.10	unc-30	UNCoordinated	0.791605	0.257862	-1.61818	8.05083e-07	6.09492e-14	TRUE	0.170817	0.11212	-0.607408	0.64312	0.325808	FALSE	0.156574	0.155315	-0.0116427	1	1	FALSE	0.530886	0.281244	-0.916579	0.223182	0.00505563	FALSE
B0564.11	B0564.11	hypothetical protein	21.1011	23.3757	0.147692	0.250298	0.0655098	FALSE	33.0815	35.802	0.114017	0.240692	0.509354	FALSE	32.2985	29.4712	-0.132163	0.554604	0.094808	FALSE	32.9499	30.5869	-0.107363	0.788141	0.675011	FALSE
B0564.2	B0564.2	hypothetical protein	20.721	25.0018	0.270937	0.0163122	0.00142862	FALSE	27.109	29.3227	0.113246	0.426375	0.54861	FALSE	26.0828	23.9777	-0.121405	0.870729	0.243475	FALSE	22.8945	19.7695	-0.211725	0.797173	0.358662	FALSE
B0564.3	B0564.3	hypothetical protein	0.49185	0.605305	0.299442	0.531891	0.166705	FALSE	0.522881	0.411798	-0.344547	0.56844	0.235259	FALSE	1.24676	0.773017	-0.689615	0.0291434	2.67199e-07	FALSE	2.54966	1.8126	-0.492242	0.284942	0.0262647	FALSE
B0564.7	B0564.7	hypothetical protein	15.1103	13.482	-0.164507	0.0236891	0.0335024	FALSE	18.3845	19.1069	0.0556029	0.571237	0.799202	FALSE	18.1003	18.4253	0.0256762	0.731789	0.858167	FALSE	20.029	21.2083	0.0825429	0.0282754	0.759481	FALSE
BE0003N10.1	BE0003N10.1	hypothetical protein	11.969	10.6751	-0.165052	0.0368448	0.0448783	FALSE	10.641	10.9888	0.046404	0.675282	0.849966	FALSE	10.6815	10.6173	-0.00869891	0.999179	0.981807	FALSE	6.94162	7.8862	0.184057	0.0442254	0.4464	FALSE
BE0003N10.2	chin-1	CHImaeriN (Rac-GTPase-activating protein) homolo	37.8986	37.2949	-0.0231631	0.534595	0.808637	FALSE	47.9303	48.271	0.0102175	0.798551	1	FALSE	41.4726	41.1989	-0.00955194	0.986641	0.970748	FALSE	42.6952	45.6735	0.0972813	0.0101863	0.714796	FALSE
BE0003N10.3	BE0003N10.3	hypothetical protein	1.09805	0.662332	-0.729319	0.000145374	4.10653e-08	TRUE	1.2448	1.05091	-0.244266	0.538577	0.229566	FALSE	1.91519	1.71909	-0.155841	0.891215	0.263178	FALSE	4.09102	2.5728	-0.669125	0.00177426	0.000396418	TRUE
BE10.1	BE10.1	hypothetical protein	0.533627	0.723546	0.439253	0.674771	0.182275	FALSE	0.0201332	0.0206822	0.0388132	1	1	FALSE	0.156049	0.0254905	-2.61397	0.755678	0.0117969	FALSE	0.0776623	0.123808	0.672823	0.79399	0.685823	FALSE
BE10.2	agmo-1	hypothetical protein	1.35509	1.58149	0.222896	0.414174	0.1526	FALSE	1.30772	0.768049	-0.767786	0.0289381	0.000431112	FALSE	0.42051	0.414164	-0.0219362	1	1	FALSE	0.443844	0.416055	-0.0932795	1	0.878332	FALSE
BE10.3	BE10.3	hypothetical protein	1.28401	0.461409	-1.47653	2.2217e-07	4.29644e-15	TRUE	1.77007	0.693347	-1.35216	0.0053214	2.98929e-12	TRUE	2.01572	1.87605	-0.103601	0.999777	0.656197	FALSE	2.08548	1.17386	-0.829123	0.106159	0.000487481	FALSE
BE10.4	BE10.4	hypothetical protein	0.487217	0.544497	0.160361	0.878321	0.717827	FALSE	0.484035	0.936537	0.952225	0.0580849	0.00322734	FALSE	0.755497	0.794579	0.0727634	1	0.905651	FALSE	1.12575	0.699767	-0.68594	0.42777	0.0372291	FALSE
BE10.5	BE10.5	hypothetical protein	0.211697	0.232079	0.13262	0.901172	0.830932	FALSE	0.0986765	0.153438	0.636873	0.881496	0.724615	FALSE	0.154702	0.111432	-0.473329	1	0.811429	FALSE	0.275308	0.100021	-1.46075	0.497315	0.0909015	FALSE
C01A2.1	C01A2.1		0.375259	0.0818296	-2.19719	5.0408e-05	4.94339e-15	TRUE	0.0908592	0.0728318	-0.319065	0.965466	0.750135	FALSE	0.146317	0.137883	-0.0856479	1	0.983123	FALSE	0.315008	0.0907605	-1.79525	0.0155862	6.15083e-07	FALSE
C01A2.2	C01A2.2	hypothetical protein	3.9834	4.65295	0.224148	0.367511	0.0978684	FALSE	6.37594	8.69582	0.447685	0.0132029	0.00340345	FALSE	3.98907	3.36504	-0.245426	0.81423	0.128224	FALSE	3.23476	2.89033	-0.162427	1	0.609911	FALSE
C01A2.3	C01A2.3	hypothetical protein	22.9068	19.2765	-0.248928	0.00322719	0.00082142	TRUE	14.091	12.8779	-0.12987	0.642487	0.449267	FALSE	13.5968	12.0408	-0.175336	0.45631	0.028264	FALSE	10.6946	10.1725	-0.072207	0.660494	0.808904	FALSE
C01A2.4	C01A2.4	hypothetical protein	24.8746	29.6308	0.252428	0.0056159	0.00101062	TRUE	34.7813	36.6024	0.0736247	0.481598	0.716706	FALSE	32.7577	31.9174	-0.0374915	1	0.77793	FALSE	53.3533	45.5584	-0.227861	0.57738	0.291568	FALSE
C01A2.5	C01A2.5	hypothetical protein	71.8738	75.487	0.0707628	0.735659	0.403585	FALSE	95.0688	99.1385	0.0604747	0.501112	0.773297	FALSE	105.511	110.567	0.0675349	0.312834	0.486257	FALSE	117.589	103.616	-0.182513	0.858478	0.420856	FALSE
C01A2.6	C01A2.6	hypothetical protein	0.0847931	0.0820566	-0.0473288	0.953661	1	FALSE	0.172661	0.276306	0.678326	0.698366	0.44738	FALSE	0.21031	0.326553	0.634797	0.913951	0.442875	FALSE	1.48012	2.41451	0.706022	0.0629201	0.0116519	FALSE
C01A2.7	nlp-38	Neuropeptide-Like Protein	1.64652	2.21148	0.425591	0.124971	0.00692442	FALSE	1.36554	1.23637	-0.143363	0.904875	0.689061	FALSE	2.08665	1.79756	-0.215153	0.922668	0.321978	FALSE	3.07439	2.30172	-0.417586	0.525518	0.0931764	FALSE
C01B10.1			10.5857	15.362	0.537258	2.84922e-08	2.02949e-13	TRUE	7.81475	10.8135	0.468565	2.99565e-05	0.000150549	TRUE	10.0673	9.98994	-0.0111299	0.981824	0.973835	FALSE	36.1602	17.4063	-1.0548	1.9256e-07	3.13686e-10	TRUE
C01B10.10	C01B10.10	hypothetical protein	2.54075	2.24973	-0.1755	0.474462	0.223748	FALSE	2.64236	2.48677	-0.087553	0.891797	0.706751	FALSE	1.78392	1.49213	-0.257672	0.884264	0.151426	FALSE	1.82662	1.22501	-0.576385	0.385816	0.0277321	FALSE
C01B10.11	C01B10.11	hypothetical protein	23.5169	22.3289	-0.0747895	0.538779	0.438817	FALSE	26.0986	28.5698	0.130519	0.391571	0.455197	FALSE	21.3869	15.3653	-0.477048	3.0115e-05	2.0422e-11	TRUE	19.4653	13.2746	-0.552236	0.0154313	0.00413712	FALSE
C01B10.3	C01B10.3	hypothetical protein	12.3673	14.9318	0.271855	0.0222488	0.00119703	FALSE	9.47999	10.4547	0.141197	0.449475	0.462828	FALSE	12.5458	10.6165	-0.240893	0.293084	0.00602395	FALSE	16.7233	16.3474	-0.0327988	0.580098	0.935898	FALSE
C01B10.4	C01B10.4	hypothetical protein	1.70622	1.73987	0.0281794	0.957594	0.87142	FALSE	1.4715	1.44699	-0.0242337	1	0.986027	FALSE	1.16709	0.912149	-0.355576	0.740625	0.0912096	FALSE	1.3298	1.2216	-0.122436	0.969728	0.773529	FALSE
C01B10.5	hil-7	HIstone H1 Like	10.5165	0.177688	-5.88716	9.52435e-65	0	TRUE	1.48038	2.06497	0.480153	0.174427	0.00891492	FALSE	2.87556	2.44838	-0.232012	0.641829	0.0665286	FALSE	5.5107	2.0423	-1.43204	4.97769e-11	9.93805e-15	TRUE
C01B10.6	C01B10.6	hypothetical protein	22.2591	24.185	0.119718	0.208282	0.126127	FALSE	47.7705	39.9293	-0.25867	0.048387	0.0514091	FALSE	61.7859	54.9562	-0.168994	0.459898	0.0131453	FALSE	24.5555	17.4917	-0.489379	0.000234475	0.00871038	TRUE
C01B10.8	C01B10.8	hypothetical protein	22.6132	18.7735	-0.268467	5.35615e-05	0.000183477	TRUE	25.4331	21.81	-0.22172	0.0899834	0.112224	FALSE	22.6886	21.098	-0.104864	0.765439	0.208728	FALSE	20.9165	21.1865	0.0184996	0.082332	0.962131	FALSE
C01B10.9	C01B10.9	hypothetical protein	41.2332	39.3223	-0.0684604	0.253151	0.413258	FALSE	48.0198	47.5469	-0.0142784	0.937175	0.982249	FALSE	40.2361	39.3939	-0.0305169	1	0.815733	FALSE	43.5192	42.9728	-0.0182273	0.200963	0.963985	FALSE
C01B12.1	sqt-2	SQuaT	3.23133	4.94209	0.612993	0.00268773	3.40588e-07	TRUE	3.09927	0.290424	-3.4157	1.4789e-21	3.1056e-44	TRUE	0.152534	0.152284	-0.00236634	1	0.992982	FALSE	0.531521	0.427049	-0.315723	1	0.690697	FALSE
C01B12.2	gmeb-1	hypothetical protein	9.93235	9.77676	-0.0227777	0.814949	0.861505	FALSE	13.204	12.4314	-0.0869859	0.879278	0.672085	FALSE	13.4175	13.5847	0.0178648	0.947257	0.943834	FALSE	21.5282	16.7065	-0.365817	0.198411	0.0684954	FALSE
C01B12.3	C01B12.3	hypothetical protein	1.88257	1.46752	-0.359323	0.0823686	0.0104151	FALSE	1.5056	1.31341	-0.19702	0.779023	0.421043	FALSE	1.3076	1.14863	-0.187007	0.962176	0.449873	FALSE	2.27927	1.58959	-0.519921	0.398029	0.0386034	FALSE
C01B12.4	C01B12.4	hypothetical protein	0.436148	0.447335	0.0365378	0.953939	1	FALSE	0.384298	0.233496	-0.718827	0.508107	0.170206	FALSE	0.629639	0.451608	-0.479454	0.819951	0.230246	FALSE	0.615928	0.522239	-0.238051	1	0.748713	FALSE
C01B12.5	C01B12.5	hypothetical protein	0.577609	0.609178	0.0767692	0.918977	0.803631	FALSE	0.426408	0.425862	-0.00184563	1	1	FALSE	0.424466	0.3244	-0.387874	0.880317	0.336737	FALSE	0.476735	0.441472	-0.110867	0.988935	1	FALSE
C01B12.8	C01B12.8	hypothetical protein	23.4649	38.4118	0.711044	1.50168e-15	2.59047e-23	TRUE	28.4714	35.8092	0.330821	0.0629582	0.0106142	FALSE	23.723	27.7078	0.224002	0.00689979	0.00251754	TRUE	21.5043	17.8914	-0.265356	0.498884	0.214157	FALSE
C01B12.9			5.36926	5.64997	0.073519	0.92781	0.771893	FALSE	3.97875	4.25362	0.0963763	0.854555	0.847617	FALSE	4.92256	5.24459	0.0914203	0.952071	0.760519	FALSE	6.26325	3.7459	-0.7416	0.25185	0.007317	FALSE
C01B7.1	ztf-12	Zinc finger Transcription Factor family	5.12717	2.71852	-0.915343	6.16762e-33	1.33285e-37	TRUE	2.3813	1.8969	-0.328107	0.0349385	0.0159548	FALSE	2.79434	2.74119	-0.027706	1	0.858196	FALSE	4.02796	3.48707	-0.208035	0.772803	0.353214	FALSE
C01B7.4	tag-117	Temporarily Assigned Gene name	3.67895	2.54357	-0.532438	9.02044e-05	1.75756e-07	TRUE	3.86814	3.26922	-0.242695	0.432888	0.15422	FALSE	4.22147	3.81522	-0.145976	0.922668	0.251842	FALSE	10.9164	15.1905	0.476672	5.57325e-05	0.0127197	FALSE
C01B7.5	C01B7.5	hypothetical protein	0.30061	0.246311	-0.287415	0.868088	0.697946	FALSE	0.222729	0.0745613	-1.57879	0.654568	0.315433	FALSE	0.136898	0.21218	0.632188	0.991414	0.682562	FALSE	0.696302	0.40944	-0.76606	0.742422	0.327059	FALSE
C01B7.6	rpm-1	Regulator of Presynaptic Morphology	2.03663	1.29689	-0.651124	2.84898e-12	5.28772e-16	TRUE	1.29541	1.63616	0.336909	0.140074	0.0158117	FALSE	1.56928	1.71407	0.127324	0.370379	0.212964	FALSE	2.34283	1.8365	-0.351292	0.212436	0.0855703	FALSE
C01B9.1	C01B9.1	hypothetical protein	0.233005	0.193541	-0.267723	0.2993	0.111645	FALSE	0.12827	0.0835554	-0.618382	0.256052	0.0345301	FALSE	0.0658529	0.0642266	-0.0360761	1	0.99082	FALSE	0.0338439	0.0294132	-0.20243	0.977126	0.844336	FALSE
C01B9.5			0.475962	0.51424	0.111595	1	1	FALSE	0.22154	0.243772	0.137967	1	1	FALSE	0.211781	0.264381	0.320041	1	0.903579	FALSE	0.332368	0.36764	0.14551	0.981	0.934163	FALSE
C01C10.1	clc-2	CLaudin-like in Caenorhabditis	3.02449	2.26301	-0.418452	0.0837915	0.00603021	FALSE	2.52151	2.12203	-0.248842	0.657663	0.306956	FALSE	4.3259	3.53228	-0.2924	0.595221	0.0439301	FALSE	7.94592	4.72264	-0.75062	0.00848302	0.000183928	TRUE
C01C10.2	C01C10.2	hypothetical protein	4.22967	4.6586	0.139349	0.561764	0.256048	FALSE	5.25715	5.05236	-0.0573218	0.99095	0.833658	FALSE	4.7147	3.39078	-0.475548	0.0582863	5.33015e-06	FALSE	5.49723	3.6913	-0.574573	0.111296	0.0064362	FALSE
C01C10.3	acl-12	ACyLtransferase-like	4.0768	3.9457	-0.0471548	0.693653	0.678907	FALSE	13.294	12.103	-0.135401	0.60565	0.420096	FALSE	10.4191	9.19555	-0.180222	0.723402	0.0308635	FALSE	19.5602	16.794	-0.219972	0.72419	0.319837	FALSE
C01C10.4	clc-5	CLaudin-like in Caenorhabditis	3.03859	2.46717	-0.300548	0.174747	0.0404096	FALSE	2.16581	2.07207	-0.0638301	0.994634	0.870331	FALSE	3.40347	2.82658	-0.267949	0.776162	0.0998551	FALSE	6.01482	3.46903	-0.793989	0.00799832	0.000103111	TRUE
C01C4.1	nlp-1	Neuropeptide-Like Protein	4.09377	6.62737	0.695009	0.000199911	1.93124e-08	TRUE	2.97491	3.57564	0.265358	0.473293	0.316425	FALSE	3.94487	3.92288	-0.00806598	1	1	FALSE	9.31725	7.38968	-0.334393	0.532221	0.13889	FALSE
C01C4.2	C01C4.2	hypothetical protein	0.0522019	0.0450209	-0.213506	1	1	FALSE	0.0875736	0.100796	0.202877	1	1	FALSE	0.142991	0.118944	-0.265641	1	0.87529	FALSE	0.279014	0.286205	0.0367099	0.963413	1	FALSE
C01C4.3	C01C4.3	hypothetical protein	1.80392	1.97122	0.127954	0.699474	0.321165	FALSE	1.26293	0.946404	-0.416248	0.180044	0.0232783	FALSE	1.93706	1.82805	-0.0835622	1	0.634891	FALSE	3.75232	2.45862	-0.609932	0.0223469	0.00204064	FALSE
C01C7.1	ark-1	A Ras-regulating Kinase	10.5332	9.07237	-0.215388	0.00162269	0.0037349	TRUE	13.5004	14.6712	0.119987	0.257824	0.473563	FALSE	12.6125	13.1551	0.0607657	0.386287	0.558109	FALSE	13.8204	17.6361	0.351729	7.16475e-10	0.0738931	FALSE
C01F1.1	C01F1.1	hypothetical protein	72.1795	70.1508	-0.0411299	0.4429	0.644033	FALSE	84.6812	81.5663	-0.0540692	0.985775	0.802305	FALSE	93.2843	89.3359	-0.0623942	0.974277	0.522929	FALSE	115.941	94.7847	-0.290668	0.115734	0.152301	FALSE
C01F1.2	sco-1	hypothetical protein	15.055	17.1026	0.18397	0.0750898	0.0201342	FALSE	14.5053	15.5082	0.09645	0.40339	0.608221	FALSE	14.3514	13.6431	-0.0730182	0.965523	0.497711	FALSE	16.3359	16.8374	0.0436189	0.145494	0.891642	FALSE
C01F1.3	C01F1.3	hypothetical protein	6.96106	4.61644	-0.592526	2.51079e-07	1.29805e-12	TRUE	2.76602	2.64639	-0.0637873	0.979235	0.803482	FALSE	3.97148	3.86503	-0.0391943	1	0.809916	FALSE	6.28813	4.96301	-0.341415	0.619112	0.109968	FALSE
C01F1.4	C01F1.4	hypothetical protein	0.575134	0.89061	0.630896	0.176216	0.0137238	FALSE	0.817367	0.835993	0.0325065	0.979018	0.98954	FALSE	0.753605	0.714519	-0.0768367	1	0.877814	FALSE	1.13355	0.952443	-0.251137	0.953828	0.560524	FALSE
C01F1.5	C01F1.5	hypothetical protein	0.488181	0.574132	0.233965	0.807013	0.587675	FALSE	0.61957	0.379746	-0.706231	0.432355	0.113257	FALSE	0.260363	0.229919	-0.1794	1	0.873128	FALSE	0.410704	0.42371	0.0449788	0.994632	1	FALSE
C01F1.6	C01F1.6	hypothetical protein	51.6602	54.5795	0.079306	0.591894	0.335262	FALSE	90.0629	99.6427	0.145832	0.0804745	0.34905	FALSE	69.8262	72.6372	0.0569403	0.374888	0.583424	FALSE	81.9326	91.1452	0.153729	6.27312e-05	0.517309	FALSE
C01F4.2	rga-6	hypothetical protein	0.324154	0.308664	-0.070639	0.902742	0.809458	FALSE	0.184405	0.207049	0.167092	0.830005	0.719604	FALSE	0.22128	0.21959	-0.0110558	1	0.99459	FALSE	0.625627	0.608907	-0.0390806	0.857884	0.927546	FALSE
C01F6.1	cpna-3	hypothetical protein	27.864	27.4191	-0.0232253	0.50915	0.806979	FALSE	41.3193	41.7536	0.0150828	0.790693	0.979228	FALSE	38.997	38.5303	-0.0173673	0.959211	0.914131	FALSE	38.8039	41.8269	0.108227	0.0164061	0.673087	FALSE
C01F6.2	C01F6.2	hypothetical protein	0.918092	0.925374	0.011398	0.987267	1	FALSE	2.05119	2.69584	0.39427	0.132723	0.0420137	FALSE	2.2396	2.43386	0.120005	0.863045	0.567492	FALSE	1.74564	2.0041	0.1992	0.363011	0.500819	FALSE
C01F6.3			6.41337	5.10525	-0.3291	0.0132746	0.00119654	FALSE	3.29793	3.43925	0.0605323	0.860936	0.860392	FALSE	3.65947	3.62882	-0.0121342	1	0.99082	FALSE	5.37841	3.80812	-0.4981	0.205648	0.0216938	FALSE
C01F6.4	fem-3	FEMinization of XX and XO animals	39.87	39.573	-0.0107847	0.679674	0.921687	FALSE	44.0265	47.1257	0.0981434	0.304169	0.583539	FALSE	37.6679	41.8101	0.150515	0.0295458	0.049553	FALSE	50.3246	48.9937	-0.0386689	0.34271	0.898775	FALSE
C01F6.5	aly-1	Ref/ALY RNA export adaptor family	41.6492	40.8112	-0.0293233	0.815707	0.798906	FALSE	50.6391	41.9809	-0.27052	0.0768779	0.0509646	FALSE	59.0844	61.6791	0.0620034	0.499466	0.573878	FALSE	86.2923	70.5087	-0.29143	0.226217	0.155845	FALSE
C01F6.6	tag-60	Temporarily Assigned Gene name	6.08193	5.40773	-0.169507	0.00618108	0.0230203	FALSE	3.19705	2.54625	-0.328365	0.0100491	0.0114218	FALSE	2.98632	2.33358	-0.355825	0.00650518	6.73863e-08	TRUE	3.63714	3.30887	-0.136468	0.936918	0.584185	FALSE
C01F6.8	icln-1	ICLn ion channel homolog	32.4028	38.3213	0.242029	0.00521471	0.000893988	TRUE	33.4126	36.2801	0.118789	0.208258	0.485278	FALSE	31.8032	31.1747	-0.0287983	1	0.834628	FALSE	33.2498	29.9945	-0.148649	1	0.533081	FALSE
C01F6.9	C01F6.9	hypothetical protein	161.47	217.946	0.432709	1.89353e-07	7.52433e-10	TRUE	156.894	177.916	0.181402	0.284202	0.227281	FALSE	156.477	158.27	0.0164408	0.91764	0.928045	FALSE	170.097	149.253	-0.188596	0.862995	0.402976	FALSE
C01G10.1	C01G10.1	hypothetical protein	0.164734	0.129607	-0.345991	0.684635	0.3534	FALSE	0.0101454	0.0207504	1.03232	0.838003	0.640935	FALSE	0.0486219	0.0169981	-1.51623	0.683976	0.0886223	FALSE	0.134816	0.0446616	-1.59388	0.197007	0.00172631	FALSE
C01G10.10	C01G10.10	hypothetical protein	10.2596	10.7027	0.0610008	0.922693	0.596414	FALSE	8.68405	9.77469	0.170683	0.245993	0.322003	FALSE	9.05162	8.53373	-0.0849992	0.99509	0.519518	FALSE	6.32222	5.78536	-0.128025	0.970022	0.644074	FALSE
C01G10.11	unc-76	UNCoordinated	6.69594	5.69326	-0.234031	9.832e-05	0.0012288	TRUE	9.40062	8.09255	-0.216162	0.108716	0.123329	FALSE	8.93555	7.85474	-0.185992	0.112972	0.00638181	FALSE	9.63641	8.86037	-0.121128	1	0.624582	FALSE
C01G10.12	dnj-3	DNaJ domain (prokaryotic heat shock protein)	14.8649	20.7218	0.479241	8.11223e-05	1.01624e-07	TRUE	16.6616	20.8877	0.326125	0.0377419	0.0308321	FALSE	15.333	12.8651	-0.253176	0.490659	0.0176294	FALSE	17.8521	12.2977	-0.537707	0.0558967	0.00718402	FALSE
C01G10.15	C01G10.15	hypothetical protein	1.95395	2.64921	0.439167	0.441045	0.159641	FALSE	1.87592	0.847557	-1.14622	0.134012	0.0094491	FALSE	0.873556	1.04829	0.26307	1	0.818853	FALSE	1.96362	1.17766	-0.73759	0.61845	0.116346	FALSE
C01G10.17	C01G10.17	hypothetical protein	1.14285	1.38295	0.275115	0.706892	0.48266	FALSE	5.3284	3.43062	-0.635232	0.151245	0.0116018	FALSE	3.07061	2.54193	-0.2726	0.950964	0.467485	FALSE	3.67456	1.64112	-1.16289	0.118986	0.000587174	FALSE
C01G10.4	C01G10.4	hypothetical protein	1.02539	1.92272	0.906976	0.408937	0.033759	FALSE	8.35353	4.17009	-1.00231	0.0112307	2.94352e-05	FALSE	4.06612	3.75064	-0.116516	1	0.820716	FALSE	5.79268	4.00541	-0.53228	0.585536	0.121346	FALSE
C01G10.5	C01G10.5	hypothetical protein	0.922791	2.26481	1.29532	0.0245725	0.000397836	FALSE	7.43601	5.01637	-0.567886	0.221963	0.0257967	FALSE	3.62821	5.1527	0.50607	0.541546	0.0579479	FALSE	7.92367	7.18583	-0.141014	0.964739	0.654884	FALSE
C01G10.6	C01G10.6	hypothetical protein	0.441463	1.29771	1.5556	0.00695363	5.47526e-05	TRUE	0.899766	0.441699	-1.02649	0.363025	0.0918042	FALSE	0.994513	0.677396	-0.553991	0.876972	0.338886	FALSE	1.45663	0.385659	-1.91724	0.0834062	8.90806e-05	FALSE
C01G10.7	C01G10.7	hypothetical protein	36.8769	44.0322	0.255841	0.0052349	0.00058909	TRUE	43.4534	44.3653	0.0299651	0.702825	0.919651	FALSE	34.8718	34.2276	-0.0268991	1	0.862515	FALSE	24.3255	25.2692	0.0549078	0.180708	0.86036	FALSE
C01G10.8	C01G10.8	hypothetical protein	124.673	145.81	0.225935	0.0105151	0.00120977	FALSE	114.664	123.031	0.101607	0.229599	0.556087	FALSE	144.081	144.38	0.0029946	0.84735	1	FALSE	156.594	144.434	-0.116614	0.728416	0.641248	FALSE
C01G10.9	C01G10.9	hypothetical protein	9.10232	8.79854	-0.0489703	0.700562	0.686178	FALSE	5.34769	6.07239	0.183348	0.441088	0.374499	FALSE	5.0229	4.86048	-0.0474219	1	0.844726	FALSE	4.10185	3.59219	-0.19141	1	0.530413	FALSE
C01G12.1	madf-5	hypothetical protein	5.66246	5.13077	-0.142253	0.210583	0.161207	FALSE	4.82704	4.4459	-0.118664	0.838871	0.572697	FALSE	4.35315	4.3829	0.00982808	0.999053	1	FALSE	4.15062	3.52528	-0.235587	0.760719	0.325524	FALSE
C01G12.12			0.266882	0.326785	0.292143	0.777398	0.58485	FALSE	0.222306	0.312095	0.489439	0.688623	0.45131	FALSE	0.260272	0.237621	-0.131359	1	0.903928	FALSE	0.245065	0.245434	0.00217231	0.913352	0.961725	FALSE
C01G12.3	C01G12.3	hypothetical protein	4.2343	3.86598	-0.131291	0.510305	0.389641	FALSE	5.30644	4.37632	-0.278024	0.477627	0.190126	FALSE	4.70296	4.65711	-0.0141328	1	0.987562	FALSE	4.32986	4.32088	-0.00299315	0.824854	0.996012	FALSE
C01G12.4			1.48656	0.985839	-0.592551	0.0061027	3.74226e-05	TRUE	2.78569	2.04156	-0.448359	0.0709661	0.00700503	FALSE	3.15641	3.29151	0.0604628	0.941526	0.782815	FALSE	2.32853	1.38971	-0.744638	0.0499223	0.000667303	FALSE
C01G12.5	C01G12.5	hypothetical protein	0.268092	0.422843	0.657397	0.367565	0.12758	FALSE	0.0834052	0.0643447	-0.374315	1	0.93104	FALSE	0.0772599	0.144673	0.905008	0.930808	0.458033	FALSE	0.337013	0.255718	-0.398253	0.892369	0.604223	FALSE
C01G12.7	C01G12.7	hypothetical protein	0.0942518	0.188773	1.00206	0.183645	0.0209381	FALSE	0.089222	0.12621	0.500356	0.828824	0.624773	FALSE	0.231108	0.25452	0.139213	1	0.871623	FALSE	0.683699	0.543288	-0.331644	0.937772	0.474032	FALSE
C01G12.8	catp-4	hypothetical protein	1.61203	1.39878	-0.204708	0.260702	0.105615	FALSE	0.29908	0.283402	-0.0776846	1	0.932735	FALSE	0.414811	0.317765	-0.384496	0.836976	0.17818	FALSE	0.497283	0.487487	-0.0287005	0.882027	0.977982	FALSE
C01G12.9	C01G12.9	hypothetical protein	0.338072	0.494414	0.548389	0.435016	0.166514	FALSE	0.0118551	0.0124691	0.0728472	1	1	FALSE	0.0460463	0.0326989	-0.493841	1	0.945964	FALSE	0.105689	0.055659	-0.925137	0.834753	0.602164	FALSE
C01G5.2	prg-2	Piwi (fruitfly) Related Gene	120.284	150.246	0.320891	0.00147106	2.40866e-06	TRUE	91.0622	126.925	0.479053	3.2163e-10	2.66725e-05	TRUE	101.488	101.903	0.00587685	0.891358	0.992982	FALSE	42.6128	28.156	-0.597846	1.6378e-08	0.000826244	TRUE
C01G5.4	C01G5.4	hypothetical protein	0.198199	0.253445	0.354725	0.439281	0.164322	FALSE	0.0396301	0.022602	-0.810145	0.796192	0.455757	FALSE	0.0656791	0.0313077	-1.06892	0.784661	0.164862	FALSE	0.0776089	0.168635	1.11961	0.269506	0.0244396	FALSE
C01G5.5	C01G5.5	hypothetical protein	23.5771	24.7889	0.072305	0.716407	0.456733	FALSE	33.6927	30.5091	-0.143194	0.581259	0.388954	FALSE	33.2	28.9254	-0.198845	0.272067	0.0109215	FALSE	31.8247	24.8531	-0.356723	0.161088	0.0770552	FALSE
C01G5.6	C01G5.6	hypothetical protein	87.6195	87.8563	0.00389357	0.888942	0.990304	FALSE	121.679	121.008	-0.00798002	0.912008	1	FALSE	113.254	108.702	-0.0591898	0.999777	0.553098	FALSE	107.46	106.566	-0.0120542	0.112834	0.982624	FALSE
C01G5.8	fan-1	hypothetical protein	28.3703	26.4272	-0.102354	0.143179	0.203098	FALSE	32.7818	37.4809	0.193259	0.0343348	0.182457	FALSE	28.9936	29.5425	0.0270551	0.693551	0.844726	FALSE	26.3743	27.6995	0.0707256	0.165559	0.799463	FALSE
C01G5.9	C01G5.9	hypothetical protein	1.55797	1.27749	-0.28636	0.304013	0.101975	FALSE	0.703376	0.834414	0.246467	0.710928	0.555685	FALSE	0.640905	0.584108	-0.133876	1	0.817542	FALSE	1.10647	0.922795	-0.261887	0.940003	0.506902	FALSE
C01G6.1	aqp-2	AQuaPorin or aquaglyceroporin related	30.0516	8.30284	-1.85577	8.84943e-201	1.79861e-162	TRUE	5.7041	4.63605	-0.299104	0.103221	0.0277182	FALSE	11.4893	10.7659	-0.0938227	0.917313	0.293245	FALSE	16.9389	9.0736	-0.900596	4.73538e-06	1.20426e-07	TRUE
C01G6.10			0.477705	0.776482	0.700834	0.0470566	0.000756053	FALSE	0.348287	0.440869	0.340075	0.653014	0.438037	FALSE	0.341231	0.276035	-0.305898	0.944345	0.483779	FALSE	0.28328	0.278567	-0.0242054	1	0.939368	FALSE
C01G6.2	C01G6.2	hypothetical protein	0.4311	0.583019	0.435519	0.620707	0.344659	FALSE	0.195873	0.268401	0.454476	0.867886	0.732273	FALSE	0.382022	0.373885	-0.0310603	1	1	FALSE	0.644105	0.402851	-0.67705	0.669716	0.251488	FALSE
C01G6.3	C01G6.3	hypothetical protein	64.0978	57.7976	-0.149265	0.0573503	0.0426359	FALSE	82.8037	74.5501	-0.151484	0.350503	0.322515	FALSE	100.428	90.6685	-0.147482	0.227873	0.0351718	FALSE	76.1314	66.1734	-0.20224	0.662017	0.358216	FALSE
C01G6.4	C01G6.4	hypothetical protein	24.9701	28.4006	0.185719	0.12375	0.0194964	FALSE	39.9986	41.4236	0.0505021	0.574402	0.823906	FALSE	40.5261	38.2945	-0.0817171	0.950895	0.392918	FALSE	48.1411	42.6537	-0.174595	0.924375	0.446482	FALSE
C01G6.5	C01G6.5	hypothetical protein	81.3835	70.237	-0.212505	0.000152957	0.00250489	TRUE	115.924	112.52	-0.0430037	1	0.851544	FALSE	124.847	131.124	0.0707693	0.174932	0.436876	FALSE	148.501	152.771	0.040907	0.00299963	0.893125	FALSE
C01G6.6	mtrr-1	Temporarily Assigned Gene name	28.119	27.4594	-0.0342472	0.754074	0.71097	FALSE	22.6751	21.2862	-0.0911895	0.7615	0.614081	FALSE	20.5453	20.12	-0.0301764	1	0.81372	FALSE	23.9659	23.7265	-0.0144823	0.134015	0.975173	FALSE
C01G6.7	acs-7	hypothetical protein	10.064	7.82514	-0.36301	0.0546809	3.39315e-05	FALSE	3.21167	2.5203	-0.349731	0.236148	0.0505309	FALSE	1.74432	1.16293	-0.584899	0.163116	0.000114016	FALSE	7.22796	5.31918	-0.442384	0.275905	0.041544	FALSE
C01G6.8	cam-1	CAN cell Migration defective	16.1016	11.9715	-0.427591	2.14891e-10	5.04044e-10	TRUE	18.8973	17.8266	-0.084147	0.803332	0.647379	FALSE	18.9641	19.9187	0.0708517	0.218524	0.44995	FALSE	20.824	17.7453	-0.230811	0.438882	0.279425	FALSE
C01G6.9	C01G6.9	hypothetical protein	1.08817	0.498026	-1.12761	0.00133557	8.74426e-07	TRUE	0.286614	0.244449	-0.229578	0.96143	0.830548	FALSE	0.0909007	0.193204	1.08776	0.757153	0.145621	FALSE	0.366325	0.37235	0.0235352	0.976917	1	FALSE
C01G8.1	C01G8.1	hypothetical protein	150.646	182.753	0.278733	3.52295e-05	4.74456e-05	TRUE	188.281	205.719	0.127786	0.0971517	0.427688	FALSE	135.438	138.273	0.0298913	0.543169	0.809916	FALSE	109.057	117.391	0.106233	0.000230279	0.679211	FALSE
C01G8.2	cln-3.2	human CLN (neuronal ceroid lipofuscinosis) related	10.0985	8.64909	-0.223523	0.0320989	0.0144391	FALSE	18.3609	14.5422	-0.336392	0.0926786	0.0128651	FALSE	19.6077	17.041	-0.202412	0.360005	0.0125657	FALSE	20.9364	18.4036	-0.186025	1	0.430717	FALSE
C01G8.3	dhs-1	DeHydrogenases, Short chain	48.6206	45.5843	-0.0930315	0.151165	0.255927	FALSE	63.1584	57.3583	-0.138973	0.484398	0.386807	FALSE	58.4824	57.2551	-0.0305971	1	0.81704	FALSE	67.8381	64.1923	-0.0796949	0.603647	0.767754	FALSE
C01G8.4	dnj-4	DNaJ domain (prokaryotic heat shock protein)	19.0713	22.6272	0.246655	0.0376729	0.00331589	FALSE	27.8765	29.2819	0.0709592	0.593347	0.743598	FALSE	21.3848	21.4543	0.00468162	0.950895	1	FALSE	24.5416	17.8215	-0.461612	0.035979	0.0176651	FALSE
C01G8.5	erm-1	Ezrin/Radixin/Moesin	54.1136	44.6956	-0.275859	3.04678e-07	5.85706e-05	TRUE	45.5841	38.6604	-0.237672	0.0319599	0.0780978	FALSE	44.9412	41.7397	-0.10662	0.629748	0.171298	FALSE	49.6482	50.8302	0.0339428	0.00633806	0.914636	FALSE
C01G8.6	hpo-32	hypothetical protein	32.932	34.8046	0.0797911	0.613551	0.36065	FALSE	37.1987	41.7463	0.166396	0.0986041	0.284002	FALSE	40.7698	41.7949	0.0358241	0.738072	0.785703	FALSE	44.7715	49.2513	0.137581	0.00420426	0.578554	FALSE
C01G8.9	let-526	LEThal	38.717	26.0097	-0.573917	1.15525e-25	5.46051e-18	TRUE	51.862	46.8028	-0.148084	0.34339	0.333993	FALSE	57.7197	57.7624	0.0010675	0.877362	1	FALSE	68.2296	70.4346	0.0458859	0.00211715	0.87786	FALSE
C01H6.1	col-61	COLlagen	0.414341	0.793361	0.937158	0.0437141	0.000884639	FALSE	0.150669	0.0912276	-0.723842	0.784735	0.481483	FALSE	0.068821	0.0397966	-0.790203	0.98761	0.869838	FALSE	0.121241	0.072529	-0.74125	0.839509	0.551311	FALSE
C01H6.2	C01H6.2	hypothetical protein	1.39943	1.25418	-0.158095	0.4564	0.293208	FALSE	1.04042	1.04901	0.0118535	0.971826	1	FALSE	1.1223	0.878445	-0.353429	0.669784	0.0585988	FALSE	1.61257	1.24825	-0.369446	0.680413	0.173107	FALSE
C01H6.3	C01H6.3	hypothetical protein	0.312328	0.370618	0.24687	0.97362	0.763902	FALSE	0.319399	0.341848	0.0979992	0.96143	0.944327	FALSE	0.42189	0.329975	-0.35451	0.965523	0.568447	FALSE	0.766445	0.402429	-0.929449	0.354242	0.0200621	FALSE
C01H6.4	C01H6.4	hypothetical protein	4.48028	4.73309	0.0791943	0.831725	0.549246	FALSE	4.50285	4.50779	0.00158393	0.985775	1	FALSE	3.27417	2.67759	-0.290195	0.683083	0.0362682	FALSE	2.7237	2.14248	-0.346287	0.754447	0.230981	FALSE
C01H6.5	nhr-23	Nuclear Hormone Receptor family	7.30733	6.15828	-0.246817	0.000385702	0.000712248	TRUE	6.89309	7.75811	0.170554	0.0983318	0.258473	FALSE	6.92876	7.00365	0.0155108	0.780716	0.930362	FALSE	6.70957	7.76272	0.21034	6.81817e-05	0.341079	FALSE
C01H6.6	C01H6.6	hypothetical protein	3.47747	3.55292	0.030968	0.910338	0.795905	FALSE	5.51538	6.13084	0.152624	0.313007	0.38631	FALSE	4.69113	4.47002	-0.0696542	1	0.626606	FALSE	4.15054	3.95511	-0.0695816	0.831981	0.809407	FALSE
C01H6.7	tag-298	Temporarily Assigned Gene name	28.4469	23.9282	-0.249555	1.63996e-05	0.00037709	TRUE	38.1264	34.0536	-0.162981	0.279872	0.275597	FALSE	40.0688	38.1016	-0.0726259	0.929918	0.422225	FALSE	40.1263	38.9043	-0.0446215	0.194627	0.881548	FALSE
C01H6.8	C01H6.8	hypothetical protein	4.22669	3.92531	-0.106723	0.651826	0.454246	FALSE	1.94643	2.02914	0.0600378	0.941992	0.93104	FALSE	1.58534	1.39168	-0.187962	0.952378	0.457181	FALSE	1.8946	1.45512	-0.380755	0.755555	0.206864	FALSE
C01H6.9	C01H6.9	hypothetical protein	18.6161	13.9799	-0.413198	3.96655e-08	1.36436e-08	TRUE	16.6213	17.0376	0.0356832	0.812264	0.891648	FALSE	19.0403	18.2287	-0.0628486	0.993987	0.553098	FALSE	15.0177	14.4469	-0.0559067	0.515226	0.852518	FALSE
C02A12.1	gst-33	Glutathione S-Transferase	0.4548	0.71087	0.644355	0.378223	0.108647	FALSE	0.645916	0.726833	0.170277	0.874307	0.798228	FALSE	0.666553	0.614718	-0.116795	1	0.927912	FALSE	0.94389	0.677587	-0.478213	0.742101	0.307703	FALSE
C02A12.4	lys-7	LYSozyme	49.3483	53.158	0.107286	0.386775	0.177236	FALSE	894.845	453.53	-0.980441	2.09399e-15	5.48745e-21	TRUE	798.319	493.682	-0.693384	3.06597e-23	7.50667e-39	TRUE	118.45	84.3952	-0.489039	0.00792939	0.0078407	TRUE
C02B10.1	ivd-1	IsoValeryl-CoA Dehydrogenase	71.5775	74.0589	0.0491659	0.736036	0.563573	FALSE	56.1243	58.7415	0.0657559	0.419438	0.74298	FALSE	54.1778	54.2195	0.00111028	0.894888	1	FALSE	48.9945	54.792	0.161344	2.08319e-05	0.489541	FALSE
C02B10.2	C02B10.2	hypothetical protein	49.6015	62.2178	0.326944	0.000428234	1.3313e-05	TRUE	74.0193	78.6301	0.0871795	0.660643	0.643864	FALSE	60.5864	63.0021	0.0564048	0.62261	0.627904	FALSE	67.9076	63.2564	-0.102361	0.789243	0.692976	FALSE
C02B10.3	C02B10.3	hypothetical protein	8.65193	4.89135	-0.82279	7.77676e-17	4.61565e-23	TRUE	3.66917	2.51591	-0.544374	0.0937134	0.00020048	FALSE	4.68241	3.60325	-0.377951	0.0656639	4.39712e-05	FALSE	4.65405	3.76594	-0.305478	0.573461	0.175235	FALSE
C02B10.4	C02B10.4	hypothetical protein	93.7328	116.36	0.311967	0.00152536	6.69492e-06	TRUE	121.523	137.418	0.177349	0.138203	0.226232	FALSE	128.065	131.438	0.0375017	0.569432	0.750733	FALSE	150.56	133.099	-0.177832	0.864499	0.432415	FALSE
C02B10.5	C02B10.5	hypothetical protein	14.9639	9.62608	-0.636467	5.66874e-13	1.26279e-19	TRUE	19.0554	17.2279	-0.145452	0.449484	0.358059	FALSE	21.3057	20.4076	-0.0621372	0.991052	0.536593	FALSE	28.8852	26.1727	-0.142271	1	0.553718	FALSE
C02B4.1	adt-1	ADAMTS family	0.551539	0.299692	-0.87998	0.00032433	5.93334e-08	TRUE	0.343659	0.140201	-1.29348	0.00150204	2.72463e-07	TRUE	0.223877	0.157442	-0.507882	0.689547	0.0726422	FALSE	0.599265	0.312625	-0.938759	0.0444746	0.000126868	FALSE
C02B4.2	nhr-17	Nuclear Hormone Receptor family	7.86447	5.97551	-0.396286	0.00172685	1.29956e-05	TRUE	6.42452	5.09506	-0.334489	0.13295	0.0302483	FALSE	5.88217	5.63135	-0.062866	1	0.689853	FALSE	8.17907	8.19118	0.00213356	0.54497	1	FALSE
C02B4.4	C02B4.4	hypothetical protein	0.467043	1.61264	1.7878	0.000530982	1.29943e-07	TRUE	0.678552	0.597481	-0.183567	0.984278	0.817185	FALSE	1.11083	0.941361	-0.238816	1	0.729258	FALSE	2.51049	2.31059	-0.119709	1	0.7866	FALSE
C02B8.1	C02B8.1	hypothetical protein	0.710476	0.749247	0.0766563	0.940208	0.823183	FALSE	0.311556	0.358794	0.203664	0.894772	0.857301	FALSE	0.416539	0.350837	-0.247649	0.997409	0.723328	FALSE	0.545486	0.361289	-0.59439	0.670124	0.200136	FALSE
C02B8.3	C02B8.3	hypothetical protein	2.30382	3.50398	0.604965	0.0960798	0.000290344	FALSE	6.12637	8.04344	0.39278	0.0654488	0.0250855	FALSE	5.4744	7.41069	0.436907	0.0867607	0.000533667	FALSE	4.95922	3.72927	-0.41122	0.578503	0.115561	FALSE
C02B8.4	hlh-8	Helix Loop Helix	0.828352	0.663717	-0.319674	0.669625	0.436319	FALSE	0.540336	0.33565	-0.686899	0.622695	0.327686	FALSE	0.611347	0.390873	-0.645293	0.870306	0.324741	FALSE	1.21299	0.894272	-0.439786	0.79407	0.368179	FALSE
C02B8.5	frpr-1	hypothetical protein	0.660667	1.08158	0.711144	0.0180983	7.37837e-05	FALSE	0.691223	0.798718	0.208534	0.699208	0.573941	FALSE	0.652322	0.688921	0.0787533	0.984092	0.864691	FALSE	1.0233	0.787047	-0.378702	0.790261	0.272547	FALSE
C02B8.6	C02B8.6	hypothetical protein	8.24381	5.63963	-0.547711	2.85192e-07	3.91734e-10	TRUE	7.2128	6.10375	-0.240864	0.304652	0.133851	FALSE	7.56693	7.01874	-0.108496	0.975333	0.390349	FALSE	10.1669	11.4567	0.172318	0.0495456	0.483414	FALSE
C02C2.1	tyr-1	TYRosinase	5.6557	6.29019	0.153398	0.381941	0.116025	FALSE	7.86304	7.53238	-0.0619812	0.975858	0.791138	FALSE	6.842	3.29716	-1.05319	5.10977e-16	9.92657e-39	TRUE	3.63864	2.20628	-0.721782	0.0198299	0.000424593	FALSE
C02C2.3	cup-4	Coelomocyte UPtake defective	3.07701	2.7205	-0.177659	0.447512	0.232002	FALSE	2.95336	1.80067	-0.713823	0.0092804	4.87182e-05	TRUE	4.32179	2.90594	-0.572626	0.0206824	1.77132e-07	FALSE	4.04087	3.03616	-0.412422	1	0.135683	FALSE
C02C2.4	C02C2.4	hypothetical protein	1.56979	1.64049	0.063555	0.889983	0.726133	FALSE	0.818005	1.073	0.391468	0.335876	0.149613	FALSE	0.643161	0.634278	-0.0200656	1	0.993314	FALSE	1.0995	0.626379	-0.811741	0.203563	0.00431713	FALSE
C02C2.5	C02C2.5	hypothetical protein	1.55878	1.47659	-0.0781465	0.879809	0.802423	FALSE	1.01263	1.11172	0.13468	0.869471	0.789471	FALSE	1.16307	1.23546	0.0871084	1	0.871623	FALSE	2.80171	2.21704	-0.337672	0.793838	0.260211	FALSE
C02C6.1	dyn-1	DYNamin related	15.397	11.986	-0.361296	1.09584e-08	2.95007e-07	TRUE	13.0381	11.2579	-0.2118	0.162634	0.139362	FALSE	14.0303	13.5783	-0.0472399	1	0.673489	FALSE	19.069	21.125	0.147719	0.000238176	0.537626	FALSE
C02C6.2	olrn-1	Olfactory LeaRNing defective	1.20666	0.847028	-0.510539	0.00147106	1.65977e-05	TRUE	0.837635	0.526292	-0.670458	0.0212191	0.000286124	FALSE	2.22404	2.28571	0.0394603	0.944485	0.856629	FALSE	4.73008	2.67956	-0.819868	4.58593e-06	6.18612e-06	TRUE
C02C6.3	lron-3	hypothetical protein	7.41154	7.85549	0.0839286	0.61997	0.364909	FALSE	3.82082	4.15431	0.120727	0.478397	0.542994	FALSE	4.62174	4.02804	-0.198358	0.525682	0.0369016	FALSE	6.87761	5.30811	-0.373709	0.227957	0.0687651	FALSE
C02D4.2	ser-2	SERotonin/octopamine receptor family	0.14741	0.170373	0.208859	0.886757	0.525995	FALSE	0.0559469	0.0584577	0.063336	1	1	FALSE	0.0808183	0.0611838	-0.401531	0.925049	0.364938	FALSE	0.209507	0.0918912	-1.189	0.0759012	0.000129658	FALSE
C02D5.1	acdh-6	Acyl CoA DeHydrogenase	0.546757	1.05384	0.946686	0.00730918	1.77696e-05	TRUE	0.438518	0.209294	-1.06711	0.236328	0.0190124	FALSE	0.128836	0.0958437	-0.426784	0.997305	0.783657	FALSE	0.270168	0.338345	0.324639	0.774123	0.638799	FALSE
C02D5.2	C02D5.2	hypothetical protein	2.19008	1.75504	-0.319477	0.083343	0.0147006	FALSE	0.814375	0.837039	0.0396015	1	1	FALSE	0.7947	0.821118	0.0471794	0.999179	0.93887	FALSE	1.37293	1.04061	-0.399833	0.564573	0.125846	FALSE
C02D5.3	gsto-2	Glutathione S-Transferase, Omega class	0.177019	0.21826	0.302144	0.953628	0.845263	FALSE	0.6725	0.665009	-0.0161617	1	1	FALSE	0.788297	0.641581	-0.297108	0.938766	0.482802	FALSE	0.955509	3.59168	1.91032	3.36515e-07	5.95297e-14	TRUE
C02D5.4	C02D5.4	Glutathione S-Transferase, Omega class	40.9261	47.9766	0.22931	0.0123301	0.00275557	FALSE	40.9072	43.2051	0.078849	0.524192	0.698006	FALSE	37.6501	40.4358	0.102981	0.340917	0.286177	FALSE	54.726	75.6372	0.46687	2.88272e-10	0.0132783	FALSE
C02E11.1	nra-4	hypothetical protein	19.7081	15.6136	-0.33598	5.12269e-09	9.86566e-07	TRUE	20.653	13.8312	-0.578419	4.50071e-12	1.9738e-07	TRUE	20.722	18.2225	-0.185437	0.0636444	0.00494632	FALSE	21.9413	24.7915	0.176199	1.9724e-06	0.439096	FALSE
C02E7.1	catp-2	hypothetical protein	0.00273328	0.00262476	-0.0584457	1	1	FALSE	0.112258	0.0487623	-1.20297	0.284059	0.046956	FALSE	0.0316713	0.0498612	0.65474	0.950895	0.626606	FALSE	0.222646	0.306151	0.459491	0.448797	0.262816	FALSE
C02E7.6	C02E7.6	hypothetical protein	22.4734	29.4516	0.390127	0.13338	7.64855e-05	FALSE	15.3702	1.78389	-3.10703	6.6012e-20	5.97233e-55	TRUE	0.839877	0.244026	-1.78315	0.377806	0.00494568	FALSE	0.245231	0.252167	0.0402359	1	1	FALSE
C02E7.7	C02E7.7	hypothetical protein	18.274	35.393	0.953672	4.16804e-08	5.03023e-23	TRUE	9.02124	1.74823	-2.36743	2.4401e-13	1.04082e-25	TRUE	0.464371	0.225748	-1.04056	0.854484	0.320763	FALSE	0.711812	0.833056	0.226917	0.84973	0.811969	FALSE
C02F12.1	tsp-17	TetraSPanin family	0.637648	0.0875142	-2.86517	6.89122e-10	3.38408e-20	TRUE	0.113016	0.0395432	-1.51503	0.416231	0.0851123	FALSE	0.126257	0.075606	-0.739787	0.893329	0.302331	FALSE	0.267094	0.162375	-0.718023	0.676746	0.203184	FALSE
C02F12.10	C02F12.10	hypothetical protein	0.591831	0.580191	-0.0286574	0.993435	0.967522	FALSE	0.692371	0.657939	-0.0735901	1	1	FALSE	0.84685	0.91837	0.116971	0.988102	0.840853	FALSE	1.69217	1.12341	-0.590996	0.512008	0.0676014	FALSE
C02F12.3	snet-1	hypothetical protein	3.93052	5.22256	0.410037	0.0406049	8.20232e-05	FALSE	2.40454	3.04007	0.338342	0.144107	0.0741582	FALSE	4.3212	4.12418	-0.0673249	1	0.678611	FALSE	7.65147	4.62601	-0.725969	0.00231665	0.00015397	TRUE
C02F12.4	tag-52	Temporarily Assigned Gene name	18.2041	13.3081	-0.451957	7.20929e-08	1.24587e-09	TRUE	22.2987	17.3261	-0.36401	0.0031304	0.00414877	TRUE	24.6597	26.4072	0.0987729	0.270282	0.27704	FALSE	24.2776	22.7756	-0.0921339	0.776108	0.732272	FALSE
C02F12.5	C02F12.5	hypothetical protein	19.0517	19.9647	0.0675317	0.748141	0.533452	FALSE	68.6948	71.1017	0.0496825	0.679144	0.831806	FALSE	78.9834	56.0004	-0.496113	0.00166538	2.02047e-15	TRUE	23.928	45.942	0.94111	1.12407e-10	8.90955e-08	TRUE
C02F12.7	tag-278	Temporarily Assigned Gene name	4.72989	2.61165	-0.856844	1.02191e-16	7.72685e-24	TRUE	1.77593	1.49255	-0.25079	0.492265	0.183377	FALSE	1.92411	1.97522	0.0378261	0.950964	0.870609	FALSE	6.25266	5.32922	-0.230544	1	0.320137	FALSE
C02F12.8	C02F12.8	hypothetical protein	12.1129	10.0398	-0.270811	0.00273736	0.000848051	TRUE	15.8895	12.3213	-0.366924	0.00682189	0.00461825	TRUE	16.7405	14.621	-0.195297	0.236035	0.0104751	FALSE	13.5086	15.0447	0.155371	0.0192534	0.524115	FALSE
C02F4.1	ced-5	CEll Death abnormality	27.3468	19.1951	-0.510635	5.41347e-15	6.04071e-14	TRUE	30.5379	31.4016	0.040235	0.738206	0.864373	FALSE	30.0449	31.5212	0.0692036	0.224022	0.461843	FALSE	29.6774	35.6477	0.264443	6.74347e-09	0.201593	FALSE
C02F4.2	tax-6	abnormal CHEmotaxis	8.02556	7.22148	-0.152307	0.0500587	0.0522482	FALSE	6.12414	5.45102	-0.167979	0.411341	0.287085	FALSE	7.20284	6.8804	-0.0660722	0.996851	0.541813	FALSE	10.3435	10.9301	0.079574	0.0205362	0.767996	FALSE
C02F4.4	C02F4.4	hypothetical protein	0.540974	0.62087	0.198731	0.898242	0.705383	FALSE	0.538307	0.223542	-1.26788	0.187826	0.00698778	FALSE	0.348708	0.172886	-1.0122	0.710623	0.0832219	FALSE	1.88105	1.17267	-0.681736	0.376538	0.0244671	FALSE
C02F5.1	knl-1	Kinetochore NuLl	62.6436	49.3082	-0.345337	9.21606e-09	4.63672e-07	TRUE	80.7855	71.3294	-0.179599	0.197543	0.21748	FALSE	85.5763	82.1807	-0.0584111	0.989479	0.550054	FALSE	76.1479	81.2193	0.0930177	0.00039273	0.724707	FALSE
C02F5.10	C02F5.10	hypothetical protein	2.64251	3.27834	0.311058	0.462973	0.124183	FALSE	1.51276	1.77141	0.227714	0.773402	0.684602	FALSE	2.08118	2.11714	0.0247141	1	1	FALSE	2.8005	1.82567	-0.61726	0.439907	0.047424	FALSE
C02F5.11	tsp-2	TetraSPanin family	0.209952	0.276913	0.399372	0.901654	0.669123	FALSE	1.85785	0.661943	-1.48885	0.00224192	1.62874e-08	TRUE	1.21245	1.77557	0.550354	0.396236	0.0176326	FALSE	8.74941	15.3579	0.811719	2.1103e-06	2.30023e-05	TRUE
C02F5.12	C02F5.12	hypothetical protein	10.3884	13.1926	0.344746	0.00151403	4.61897e-05	TRUE	8.85403	9.66606	0.126592	0.450684	0.518916	FALSE	9.19172	10.8448	0.2386	0.081253	0.00894433	FALSE	12.5048	15.0629	0.268511	0.00759726	0.223753	FALSE
C02F5.13	C02F5.13	hypothetical protein	25.5457	34.3128	0.425666	3.09306e-05	6.96027e-08	TRUE	47.8194	50.7264	0.0851416	0.448914	0.662819	FALSE	39.0573	39.666	0.0223134	0.889788	0.903579	FALSE	40.6623	36.8736	-0.141104	1	0.568277	FALSE
C02F5.14	C02F5.14	hypothetical protein	8.04448	11.0414	0.456846	0.0115264	5.64587e-05	FALSE	5.17482	4.97909	-0.055625	0.971826	0.860779	FALSE	5.03395	4.84812	-0.0542656	1	0.901832	FALSE	4.98761	4.41247	-0.176762	0.976917	0.587303	FALSE
C02F5.2	C02F5.2	hypothetical protein	1.53796	1.40055	-0.135022	0.864852	0.785261	FALSE	0.442831	0.574842	0.376408	0.866618	0.705915	FALSE	0.65693	0.701484	0.0946701	1	0.992433	FALSE	0.560467	0.439919	-0.349392	0.960513	0.8002	FALSE
C02F5.3	C02F5.3	hypothetical protein	67.0192	61.0444	-0.134714	0.032441	0.080116	FALSE	73.2945	68.6504	-0.0944372	0.758533	0.599799	FALSE	84.7688	87.7566	0.0499733	0.533791	0.646973	FALSE	107.991	100.092	-0.109581	0.723038	0.667778	FALSE
C02F5.4	cids-1	pol II C-terminal Interaction Domain Suppressor	59.7814	65.698	0.136151	0.155744	0.0795146	FALSE	70.9841	73.8129	0.0563758	0.536079	0.794708	FALSE	59.3588	59.9904	0.0152678	0.800808	0.934225	FALSE	61.8894	58.4466	-0.0825745	0.65759	0.758641	FALSE
C02F5.5	C02F5.5	hypothetical protein	2.34508	3.56412	0.60391	0.0595622	0.000350202	FALSE	0.146812	0.155194	0.0800997	1	1	FALSE	0.519667	0.154535	-1.74966	0.332054	0.00252932	FALSE	0.996242	1.41317	0.504365	0.518782	0.261011	FALSE
C02F5.6	C02F5.6	hypothetical protein	9.10062	9.51802	0.0646966	0.775559	0.510353	FALSE	11.922	11.3454	-0.0715262	0.961352	0.730076	FALSE	12.709	13.0139	0.0341988	0.841873	0.818202	FALSE	13.1937	11.8191	-0.158737	1	0.51034	FALSE
C02F5.7	C02F5.7	hypothetical protein	1.67927	1.88566	0.16724	0.20306	0.0568529	FALSE	1.85874	2.06736	0.15347	0.260123	0.368449	FALSE	2.53286	2.51053	-0.0127761	0.996972	0.960154	FALSE	3.27783	1.9509	-0.748607	1.51478e-07	2.65417e-05	TRUE
C02F5.8	tsp-1	TetraSPanin family	0.269441	0.21808	-0.305114	0.925496	0.698201	FALSE	1.62178	1.08308	-0.582434	0.430566	0.0278675	FALSE	2.69042	2.48408	-0.115119	1	0.709345	FALSE	19.8008	35.5694	0.845076	6.21658e-14	1.97061e-06	TRUE
C02F5.9	pbs-6	Proteasome Beta Subunit	225.347	231.686	0.0400226	0.80956	0.648334	FALSE	237.323	215.017	-0.142406	0.44033	0.361455	FALSE	204.599	205.82	0.00858492	0.848033	0.977158	FALSE	189.805	203.305	0.0991334	0.00295633	0.703686	FALSE
C02G6.1	C02G6.1	hypothetical protein	1.05921	1.31629	0.313483	0.219757	0.0264699	FALSE	0.317571	0.44157	0.47556	0.274682	0.106436	FALSE	0.232465	0.229163	-0.0206364	1	0.972084	FALSE	0.411122	0.224386	-0.873585	0.303422	0.0101913	FALSE
C02H6.2	fbxa-105	F-box A protein	1.51917	1.43485	-0.0823783	0.873036	0.776002	FALSE	1.5852	1.26783	-0.3223	0.536148	0.222624	FALSE	1.89812	1.54412	-0.297792	0.766684	0.147031	FALSE	3.08424	2.88201	-0.0978387	0.897574	0.817239	FALSE
C02H7.1	dyf-11	abnormal DYe Filling	0.788751	0.367521	-1.10174	0.00147592	1.13511e-06	TRUE	1.13722	1.22654	0.109074	0.8886	0.812786	FALSE	1.28738	1.39451	0.115321	0.918775	0.683466	FALSE	2.58507	2.58982	0.00264674	0.788407	1	FALSE
C02H7.2	npr-19	hypothetical protein	0.173756	0.161732	-0.103458	0.881998	0.869387	FALSE	0.123399	0.0870418	-0.503551	0.892156	0.721607	FALSE	0.125269	0.169836	0.439107	0.979975	0.640482	FALSE	0.332918	0.129982	-1.35686	0.332062	0.0146874	FALSE
C02H7.3	aex-3	Aboc, EXpulsion defective	1.19432	0.681658	-0.809064	1.38541e-10	6.04039e-17	TRUE	0.863287	0.652624	-0.403588	0.117626	0.0117164	FALSE	1.11098	1.07685	-0.0450148	1	0.824576	FALSE	2.45486	1.9976	-0.297371	0.519668	0.169128	FALSE
C03A3.1	C03A3.1	hypothetical protein	2.14522	0.46303	-2.21195	1.85076e-22	9.79153e-50	TRUE	0.420428	0.366213	-0.199177	0.87688	0.678661	FALSE	0.59128	0.408694	-0.532819	0.544572	0.0258186	FALSE	1.16133	0.669128	-0.795429	0.111024	0.00147289	FALSE
C03A3.2	C03A3.2	hypothetical protein	15.4143	15.4822	0.00633869	0.824227	0.980278	FALSE	17.0855	13.9923	-0.288139	0.0307444	0.0302483	FALSE	16.4417	15.0558	-0.12704	0.688303	0.123738	FALSE	13.6178	14.9325	0.132964	0.0113286	0.597176	FALSE
C03A3.3	C03A3.3	hypothetical protein	0.172426	0.179473	0.0577881	1	1	FALSE	0.149987	0.0754731	-0.990799	0.755614	0.427688	FALSE	0.133538	0.170526	0.352743	1	0.797168	FALSE	0.269135	0.26392	-0.0282291	1	0.952933	FALSE
C03A7.11	ugt-51	UDP-GlucuronosylTransferase	1.7915	1.63518	-0.131721	0.651826	0.427546	FALSE	3.32674	3.35928	0.0140419	0.97627	1	FALSE	0.940198	1.03717	0.14162	0.925049	0.65912	FALSE	1.84057	1.84756	0.00546451	0.714603	0.982264	FALSE
C03A7.12	C03A7.12		2.07234	3.52273	0.765433	0.000668165	1.29201e-07	TRUE	1.45787	2.18264	0.582209	0.0950166	0.0150244	FALSE	1.78696	1.79784	0.00875897	1	0.983123	FALSE	3.65677	1.62072	-1.17394	0.00218289	3.25002e-07	TRUE
C03A7.13	C03A7.13	hypothetical protein	0.719807	0.610134	-0.238484	0.790041	0.552689	FALSE	0.87502	0.621164	-0.494343	0.536901	0.221505	FALSE	0.633315	0.812202	0.358915	0.884264	0.402817	FALSE	1.92002	1.17152	-0.712738	0.42049	0.0228191	FALSE
C03A7.14	abu-8	Activated in Blocked Unfolded protein response	0.989276	1.8414	0.896355	0.00023034	1.0435e-08	TRUE	0.562328	0.122673	-2.1966	0.000280871	3.24051e-09	TRUE	0.0403903	0.067524	0.74139	0.971699	0.607093	FALSE	0.063886	0.0179671	-1.83014	0.673318	0.260781	FALSE
C03A7.2	C03A7.2	hypothetical protein	0.286547	0.212202	-0.433331	0.80771	0.561873	FALSE	0.246495	0.378525	0.618829	0.551854	0.352431	FALSE	0.451534	0.453147	0.00514634	1	1	FALSE	0.623745	0.536606	-0.217092	1	0.808904	FALSE
C03B1.12	lmp-1	LAMP (lysosome-associated membrane protein) homolog	99.8006	106.978	0.1002	0.560437	0.196754	FALSE	101.6	85.0897	-0.255842	0.025613	0.0541061	FALSE	120.588	108.016	-0.158838	0.155404	0.0210169	FALSE	118.117	116.436	-0.0206751	0.100642	0.955349	FALSE
C03B1.13	C03B1.13	hypothetical protein	4.19699	3.79877	-0.143823	0.370752	0.236087	FALSE	4.9961	5.54989	0.151658	0.452924	0.462302	FALSE	2.75333	1.80458	-0.609514	0.113375	3.70809e-06	FALSE	5.14094	2.80366	-0.87472	0.0063352	2.40639e-05	TRUE
C03B1.14	C03B1.14	hypothetical protein	3.64942	4.03275	0.144098	0.633197	0.358869	FALSE	4.38904	4.66731	0.0886875	0.869266	0.817787	FALSE	5.03464	4.04037	-0.3174	0.583361	0.0271248	FALSE	5.02491	3.96174	-0.342964	0.720831	0.191249	FALSE
C03B1.2	C03B1.2	hypothetical protein	0.147628	0.184306	0.320133	0.886848	0.708571	FALSE	0.206535	0.357453	0.791367	0.550358	0.266923	FALSE	0.659477	0.320551	-1.04077	0.430982	0.00744604	FALSE	2.85584	1.4953	-0.933482	0.106502	0.000530948	FALSE
C03B1.5	C03B1.5	hypothetical protein	0.151339	0.229928	0.603403	0.547534	0.258512	FALSE	0.15279	0.151866	-0.00874861	1	1	FALSE	0.176235	0.165074	-0.0943845	1	1	FALSE	0.256071	0.156867	-0.707	0.826392	0.425264	FALSE
C03B1.7	C03B1.7	hypothetical protein	5.70726	4.26235	-0.421149	7.60009e-05	1.73789e-06	TRUE	3.95491	3.34242	-0.242752	0.36125	0.147984	FALSE	4.26404	3.56414	-0.258665	0.389376	0.00868774	FALSE	3.50954	2.91791	-0.266345	0.780047	0.269385	FALSE
C03B8.2	C03B8.2	hypothetical protein	1.82486	1.85263	0.0217884	0.949096	1	FALSE	1.39327	1.54705	0.151039	0.888768	0.790632	FALSE	1.4859	1.46184	-0.0235459	1	0.990522	FALSE	2.61052	1.80483	-0.532473	0.457768	0.0670055	FALSE
C03B8.3	C03B8.3	hypothetical protein	0.615335	0.836526	0.443039	0.363518	0.117617	FALSE	0.846373	1.09357	0.369674	0.589112	0.357327	FALSE	0.78942	1.05617	0.419982	0.743557	0.231378	FALSE	0.806264	1.3269	0.718733	0.280061	0.0597756	FALSE
C03B8.4	lin-13	abnormal cell LINeage	43.716	34.0381	-0.361012	3.5572e-06	9.89319e-08	TRUE	52.5747	54.1337	0.0421583	0.714095	0.854638	FALSE	64.1186	65.9464	0.0405513	0.438449	0.714211	FALSE	61.0435	67.0549	0.135504	3.90918e-05	0.576891	FALSE
C03C10.1	kin-19	protein KINase	89.1809	75.7172	-0.236114	8.82488e-06	0.000662683	TRUE	84.579	68.3002	-0.308408	0.00137699	0.0137824	FALSE	98.6442	94.3049	-0.0649014	0.962176	0.482825	FALSE	113.861	102.794	-0.14752	0.962127	0.533081	FALSE
C03C10.2	C03C10.2	hypothetical protein	0.536803	0.552858	0.042516	1	1	FALSE	0.131458	0.148235	0.173279	0.968945	0.96744	FALSE	0.247692	0.237432	-0.0610349	1	1	FALSE	0.74442	0.515262	-0.53081	0.680413	0.20484	FALSE
C03C10.3	rnr-2	RiboNucleotide Reductase	321.036	326.332	0.0236073	1	0.800766	FALSE	422.921	368.639	-0.198181	0.0971891	0.157525	FALSE	481.112	485.577	0.0133292	0.744262	0.940782	FALSE	444.171	404.968	-0.13331	0.921894	0.58287	FALSE
C03C10.4	C03C10.4	hypothetical protein	74.9547	85.9344	0.197216	0.01581	0.00765011	FALSE	92.4579	95.7658	0.0507148	0.595764	0.821155	FALSE	84.375	90.0506	0.0939202	0.206375	0.287392	FALSE	94.3853	81.0584	-0.2196	0.58426	0.311758	FALSE
C03C10.5	C03C10.5	hypothetical protein	8.76064	0.280802	-4.96341	6.72725e-23	2.4561e-44	TRUE	1.20246	0.836087	-0.524265	0.791916	0.492196	FALSE	2.04967	1.006	-1.02676	0.686037	0.0517798	FALSE	5.09939	2.53502	-1.00833	0.205879	0.00157329	FALSE
C03C10.7	C03C10.7	hypothetical protein	0.13505	0.111524	-0.276141	0.999676	0.904383	FALSE	0.126388	0.133691	0.0810484	1	1	FALSE	0.209057	0.183925	-0.184781	1	0.992982	FALSE	0.673817	0.262429	-1.36043	0.264634	0.00723805	FALSE
C03C10.9	C03C10.9		7.59835	0.430562	-4.14139	1.34843e-11	4.47284e-23	TRUE	0.337864	0.475048	0.491632	0.97846	0.921565	FALSE	1.13428	0.946262	-0.261463	1	0.91222	FALSE	5.05934	1.93374	-1.38755	0.164248	0.0014312	FALSE
C03C11.1	C03C11.1	hypothetical protein	0.959909	1.18875	0.308473	0.592277	0.309819	FALSE	0.0512709	0.0313952	-0.707597	1	0.867492	FALSE	0.124372	0.12512	0.00865098	1	1	FALSE	0.364535	0.192954	-0.917799	0.899923	0.297502	FALSE
C03C11.2	fog-3	Feminization Of Germline	0.380366	0.528081	0.473369	0.488689	0.20502	FALSE	0.320166	0.707706	1.14433	0.0559963	0.00360933	FALSE	1.03527	1.14086	0.140115	0.955745	0.731607	FALSE	1.72287	3.08781	0.841772	0.0295369	0.000676896	FALSE
C03D6.1	C03D6.1	hypothetical protein	1.39528	1.5222	0.125609	0.748351	0.521661	FALSE	1.16194	1.05095	-0.144846	0.882369	0.699741	FALSE	1.17144	0.966062	-0.2781	0.920351	0.394644	FALSE	1.02983	0.731039	-0.494388	0.705601	0.190458	FALSE
C03D6.3	cel-1	mRNA Capping Enzyme Like	16.7675	15.7836	-0.0872417	0.217235	0.292864	FALSE	23.0181	23.624	0.0374867	0.679144	0.879476	FALSE	26.0991	24.7992	-0.073704	0.9501	0.436876	FALSE	34.176	30.4436	-0.166844	0.942934	0.471654	FALSE
C03D6.4	npp-14	Nuclear Pore complex Protein	70.6344	46.4542	-0.604562	1.72078e-23	8.00101e-20	TRUE	98.0353	84.4257	-0.215619	0.0617822	0.118025	FALSE	98.0446	96.4247	-0.0240346	1	0.855296	FALSE	98.1481	109.602	0.159244	1.02062e-06	0.49455	FALSE
C03D6.5	asfl-1	ASF-Like	74.6201	88.7897	0.250828	0.00360228	0.000528894	TRUE	86.851	93.2475	0.102522	0.273144	0.560189	FALSE	86.2866	95.8381	0.151463	0.0159177	0.0415962	FALSE	95.9657	105.631	0.138436	0.000877091	0.574025	FALSE
C03D6.6	lab-1	hypothetical protein	51.5944	73.1592	0.503827	1.5104e-09	5.02256e-12	TRUE	71.7675	84.7742	0.240295	0.0173419	0.0877255	FALSE	58.3141	58.8914	0.014212	0.900219	0.948219	FALSE	62.7584	57.39	-0.129008	1	0.604476	FALSE
C03D6.8	rpl-24.2	Ribosomal Protein, Large subunit	63.6977	78.6799	0.304754	5.8917e-05	1.83714e-05	TRUE	62.6168	69.9057	0.158861	0.0847879	0.304905	FALSE	72.8533	75.9162	0.0594139	0.528336	0.572349	FALSE	120.637	91.1965	-0.403625	0.00213662	0.0341923	FALSE
C03E10.3	C03E10.3	hypothetical protein	1.04393	0.823161	-0.342773	0.551913	0.214064	FALSE	2.18881	3.04912	0.47825	0.120342	0.0231267	FALSE	4.0955	3.95614	-0.0499448	1	0.900405	FALSE	5.31443	8.74056	0.717811	0.000102573	0.000393362	TRUE
C03E10.4	gly-20	GLYcosylation related	40.8686	38.3264	-0.0926517	0.131827	0.240562	FALSE	69.1372	69.2382	0.00210584	0.857371	1	FALSE	54.8474	56.8307	0.0512477	0.335515	0.624353	FALSE	61.7761	66.1521	0.0987387	0.000565203	0.704193	FALSE
C03E10.5	clec-223	C-type LECtin	12.0614	12.9904	0.107045	0.379296	0.190028	FALSE	7.17465	7.27188	0.0194204	0.882928	0.964131	FALSE	5.26022	4.27706	-0.298503	0.113241	0.000342584	FALSE	1.08931	0.540628	-1.0107	0.0171907	1.6277e-05	FALSE
C03E10.6	clec-222	C-type LECtin	15.2629	18.2976	0.261623	0.068105	0.00315164	FALSE	24.745	23.65	-0.0652989	0.965738	0.771261	FALSE	15.1981	11.5685	-0.393687	0.0315259	5.53415e-06	FALSE	1.11609	1.10997	-0.00793546	0.839509	0.959046	FALSE
C03F11.1	kcnl-3	hypothetical protein	0.241101	0.198329	-0.281744	0.889573	0.752393	FALSE	0.234906	0.137652	-0.771057	0.592759	0.261762	FALSE	0.208068	0.274609	0.400321	0.936667	0.573883	FALSE	1.20574	1.04084	-0.212168	0.940523	0.559572	FALSE
C03F11.2	C03F11.2	hypothetical protein	0.229886	0.363031	0.659178	0.347848	0.121789	FALSE	0.131827	0.0192869	-2.77295	0.219244	0.0310605	FALSE	0.050431	0.131542	1.38314	0.776281	0.175077	FALSE	0.331035	0.163431	-1.0183	0.625192	0.111622	FALSE
C03F11.3	scav-1	hypothetical protein	14.3737	13.1601	-0.127258	0.203112	0.15024	FALSE	7.57163	7.00582	-0.11205	0.846382	0.573674	FALSE	5.91057	5.09693	-0.213667	0.632476	0.0467673	FALSE	3.97999	4.97236	0.321166	0.0609593	0.150628	FALSE
C03F11.4	C03F11.4	hypothetical protein	1.2247	1.24779	0.0269466	0.916028	0.838448	FALSE	0.746098	0.728384	-0.0346659	1	0.93104	FALSE	0.980772	0.812264	-0.271968	0.762763	0.0742118	FALSE	1.50495	1.17906	-0.352083	0.652839	0.149263	FALSE
C03G5.1	sdha-1	Succinate DeHydrogenase complex subunit A	31.2714	31.1612	-0.00509615	0.849504	0.979181	FALSE	26.5183	20.8227	-0.348829	0.000872341	0.00484447	TRUE	25.5838	24.8702	-0.0408117	1	0.724015	FALSE	25.6393	26.7037	0.0586801	0.0123473	0.838733	FALSE
C03G5.11	nspc-4	Nematode Specific Peptide family, group C	17.1664	21.2588	0.308473	0.0748938	0.00414026	FALSE	27.1548	24.4244	-0.152885	0.737004	0.425833	FALSE	9.34349	7.1803	-0.379917	0.593761	0.014728	FALSE	2.96525	2.10297	-0.495721	0.727552	0.199195	FALSE
C03G5.12	nspc-5	Nematode Specific Peptide family, group C	0.580569	0.599235	0.0456547	1	1	FALSE	0.749559	1.824	1.28299	0.244364	0.00551096	FALSE	0.4244	0.335345	-0.339781	1	0.835427	FALSE	0	0.0308051	Inf	1	1	FALSE
C03G5.2	nspc-7	Nematode Specific Peptide family, group C	4.69477	6.44206	0.456467	0.24842	0.00750732	FALSE	8.06902	9.66852	0.260902	0.395071	0.255677	FALSE	5.06867	4.77001	-0.0876139	1	0.83995	FALSE	2.3685	1.23069	-0.944508	0.518641	0.037752	FALSE
C03G5.7	flp-5	FMRF-Like Peptide	9.29374	13.2357	0.510108	0.00662105	1.31216e-06	TRUE	7.24583	10.7393	0.567673	0.0081101	0.00034516	TRUE	12.3442	10.9872	-0.168012	0.886685	0.224461	FALSE	34.7674	22.4501	-0.63101	0.00135986	0.000704966	TRUE
C03G5.8	nspc-1	Nematode Specific Peptide family, group C	3.45957	4.62087	0.417571	0.190929	0.0262498	FALSE	7.60728	6.17114	-0.301843	0.590931	0.182061	FALSE	2.2734	1.94616	-0.224219	0.985147	0.609198	FALSE	0.872364	0.556114	-0.649551	0.800384	0.41183	FALSE
C03G6.10	nhr-148	Nuclear Hormone Receptor family	0.431717	0.328245	-0.395311	0.577996	0.31397	FALSE	0.319503	0.338832	0.0847428	1	1	FALSE	0.275763	0.148243	-0.895466	0.735029	0.131238	FALSE	0.516204	0.295418	-0.805183	0.539275	0.0936065	FALSE
C03G6.12	nhr-149	Nuclear Hormone Receptor family	0.155893	0.114326	-0.447398	0.718024	0.483906	FALSE	0.0538539	0.0564635	0.0682687	1	1	FALSE	0.12245	0.0822216	-0.574604	0.984841	0.694158	FALSE	0.273086	0.125319	-1.12375	0.446674	0.0387462	FALSE
C03G6.13	tag-293	Temporarily Assigned Gene name	0.279639	0.261482	-0.0968548	1	1	FALSE	0.357054	0.102686	-1.79791	0.0406105	0.000447164	FALSE	0.112248	0.0420452	-1.41668	0.706734	0.122441	FALSE	0.0981655	0.0623575	-0.654654	0.928951	0.685823	FALSE
C03G6.14	cyp-35A1	CYtochrome P450 family	0.175309	0.560897	1.67784	0.00482263	4.24392e-08	TRUE	1.39838	2.07413	0.56875	0.039828	0.00507393	FALSE	1.08398	1.8564	0.776165	0.0427267	9.49631e-07	FALSE	0.277363	1.38597	2.32105	1.42819e-05	4.39374e-13	TRUE
C03G6.15	cyp-35A2	CYtochrome P450 family	33.3845	37.4595	0.166151	0.116975	0.0308011	FALSE	44.2145	44.6006	0.0125436	0.816411	0.992732	FALSE	20.3034	19.9481	-0.0254706	1	0.901755	FALSE	20.1671	14.8855	-0.438096	0.0424675	0.0257559	FALSE
C03G6.17	C03G6.17	hypothetical protein	3.92511	3.67055	-0.0967365	0.793832	0.598959	FALSE	0.961468	0.850076	-0.177647	0.922708	0.689061	FALSE	1.13839	1.06233	-0.099766	1	0.753069	FALSE	5.27544	1.81587	-1.53863	7.92225e-07	3.72903e-13	TRUE
C03G6.19	srp-6	SeRPin	3.21526	3.62024	0.17115	0.372699	0.157849	FALSE	3.97794	3.98569	0.00280774	0.976422	1	FALSE	4.26936	3.37234	-0.340268	0.388517	0.00455241	FALSE	5.37967	5.72644	0.0901221	0.392663	0.738984	FALSE
C03G6.3	srj-14	Serpentine Receptor, class J	1.4824	2.24607	0.599466	0.00164264	1.89422e-06	TRUE	1.14684	1.2047	0.071008	0.958883	0.921565	FALSE	1.44108	1.26771	-0.184921	0.921512	0.355267	FALSE	2.36988	1.12689	-1.07247	0.00217258	8.16596e-07	TRUE
C03G6.5	C03G6.5	hypothetical protein	1.36659	1.89263	0.469812	0.217235	0.0399625	FALSE	5.1536	5.98908	0.216755	0.494136	0.371453	FALSE	5.80971	6.13923	0.0795911	0.924548	0.736428	FALSE	1.20469	1.48749	0.304215	0.634331	0.530788	FALSE
C03G6.8	nhr-147	Nuclear Hormone Receptor family	0.408156	0.433984	0.0885227	0.96523	0.916321	FALSE	0.13837	0.210222	0.603386	0.822882	0.542685	FALSE	0.199479	0.156235	-0.352518	0.986641	0.760966	FALSE	0.929752	0.300311	-1.63039	0.0340255	8.93725e-06	FALSE
C03H12.1	C03H12.1	hypothetical protein	11.3949	9.77946	-0.220564	0.010854	0.00702501	FALSE	10.716	9.06065	-0.242084	0.186801	0.100018	FALSE	11.9078	11.8685	-0.00477973	0.962176	1	FALSE	13.0165	12.6632	-0.0397016	0.53883	0.899884	FALSE
C03H5.1	clec-10	C-type LECtin	5.59361	5.98336	0.0971762	0.639014	0.328455	FALSE	2.48295	1.36896	-0.858981	2.68733e-05	6.65608e-09	TRUE	4.28493	4.62121	0.109002	0.650994	0.369991	FALSE	1.70239	1.69175	-0.00903847	0.7753	0.994274	FALSE
C03H5.2	nstp-4	hypothetical protein	45.4919	49.0274	0.107979	0.371745	0.184394	FALSE	63.7818	62.3865	-0.0319104	1	0.906376	FALSE	56.2944	53.6744	-0.0687571	0.991414	0.49502	FALSE	63.5351	66.669	0.0694638	0.0197176	0.804182	FALSE
C03H5.3	C03H5.3	hypothetical protein	54.1009	65.8715	0.284	0.00539278	9.85447e-05	TRUE	66.152	81.034	0.292743	0.00114361	0.024788	FALSE	64.0901	72.0188	0.168272	0.056622	0.0227889	FALSE	77.7125	68.5835	-0.180285	0.924406	0.431485	FALSE
C03H5.4	C03H5.4	hypothetical protein	0.308373	0.108698	-1.50435	0.358463	0.0839414	FALSE	0.324096	0.273095	-0.247017	0.979235	0.890838	FALSE	0.347953	0.575725	0.726489	0.777559	0.242001	FALSE	0.58611	0.389818	-0.588369	0.794291	0.367618	FALSE
C03H5.5	C03H5.5	hypothetical protein	4.73898	5.21806	0.138938	0.445895	0.20097	FALSE	1.9797	1.68816	-0.229833	0.679313	0.338681	FALSE	1.86872	1.38191	-0.43539	0.397902	0.00528006	FALSE	1.9705	1.53825	-0.35728	0.743268	0.212099	FALSE
C03H5.6	C03H5.6	hypothetical protein	0.521871	0.5468	0.0673201	0.98368	0.904383	FALSE	0.382302	0.224497	-0.768019	0.421093	0.0873264	FALSE	0.226726	0.216383	-0.0673611	1	0.943834	FALSE	0.69827	0.261006	-1.4197	0.0960661	4.49423e-05	FALSE
C03H5.7	C03H5.7	hypothetical protein	0.791825	0.295496	-1.42204	0.00083443	3.47485e-07	TRUE	0.692002	0.359669	-0.944106	0.136335	0.00803352	FALSE	0.971221	0.803589	-0.273342	0.920351	0.396271	FALSE	2.05166	1.10487	-0.892916	0.0842924	0.000496418	FALSE
C04A11.1	C04A11.1	hypothetical protein	0.857587	1.12357	0.389736	0.459304	0.112507	FALSE	0.60979	0.409877	-0.573123	0.485553	0.136987	FALSE	0.755341	0.675545	-0.161077	1	0.78788	FALSE	1.94585	1.16717	-0.737387	0.215265	0.00413712	FALSE
C04A11.2	C04A11.2	hypothetical protein	6.83507	5.63627	-0.278214	0.0136258	0.00341698	FALSE	7.33058	6.64344	-0.141997	0.755715	0.465184	FALSE	9.7022	9.68675	-0.00229956	0.986641	1	FALSE	13.5327	10.1693	-0.412225	0.10711	0.0392892	FALSE
C04A11.3	gck-4	Germinal Center Kinase family	16.1807	9.89788	-0.709079	6.07461e-15	2.19512e-23	TRUE	19.4277	15.3299	-0.341765	0.00431271	0.00699547	TRUE	22.4999	22.672	0.0109897	0.872553	0.96579	FALSE	24.5478	28.6668	0.223788	0.000404121	0.300871	FALSE
C04A11.4	adm-2	ADAM (disintegrin plus metalloprotease) family	8.9181	7.71946	-0.208237	0.0203409	0.0112816	FALSE	12.3976	9.78845	-0.340912	0.0107751	0.00897036	FALSE	11.7548	11.9373	0.022225	0.88037	0.901597	FALSE	24.8232	20.667	-0.264366	0.375006	0.205384	FALSE
C04A11.5	C04A11.5	hypothetical protein	0.691094	0.644953	-0.099689	0.89549	0.867014	FALSE	0.637435	0.793484	0.315922	0.805958	0.628206	FALSE	1.67077	1.74591	0.0634665	0.993532	0.891565	FALSE	4.06889	5.30534	0.382809	0.110012	0.133763	FALSE
C04A2.1	tbc-6	TBC (Tre-2/Bub2/Cdc16) domain family	6.94552	6.01354	-0.207869	0.0350151	0.0190523	FALSE	3.69433	4.58199	0.310662	0.0758489	0.0497286	FALSE	4.43681	4.06333	-0.126861	0.926166	0.319264	FALSE	5.96469	4.44415	-0.424542	0.207769	0.0406752	FALSE
C04A2.3	egl-27	EGg Laying defective	23.4035	18.5869	-0.332439	3.80705e-08	1.13384e-06	TRUE	31.4929	28.9273	-0.122592	0.523649	0.453037	FALSE	30.5952	30.3357	-0.0122865	0.936667	0.94682	FALSE	34.4005	37.9629	0.14216	4.96469e-06	0.553718	FALSE
C04A2.7	dnj-5	DNaJ domain (prokaryotic heat shock protein)	36.1113	30.01	-0.267008	1.67249e-06	9.76805e-05	TRUE	49.8071	48.5234	-0.0376723	1	0.876145	FALSE	48.175	53.2824	0.145376	0.00198146	0.0371982	FALSE	44.5556	55.0386	0.304837	2.57139e-14	0.127979	FALSE
C04B4.2	C04B4.2	hypothetical protein	48.165	49.0319	0.025736	0.92778	0.790007	FALSE	56.3502	52.7379	-0.0955802	0.760437	0.594092	FALSE	41.9481	41.112	-0.0290465	0.998783	0.834022	FALSE	29.4774	36.8544	0.32223	1.24828e-06	0.111312	FALSE
C04C11.1	C04C11.1	hypothetical protein	2.06326	2.10011	0.0255352	0.931483	1	FALSE	1.7706	1.61805	-0.129985	0.887406	0.706008	FALSE	2.07471	1.62242	-0.354761	0.740449	0.115924	FALSE	2.49452	2.14439	-0.218196	0.956241	0.537689	FALSE
C04C11.2	arrd-25	hypothetical protein	10.4674	8.04598	-0.379566	3.97013e-07	3.74964e-07	TRUE	5.97643	5.58453	-0.0978475	0.824867	0.612423	FALSE	6.73039	6.75509	0.00528528	0.921592	0.997833	FALSE	10.6656	10.1164	-0.076274	0.669386	0.783013	FALSE
C04C3.2	lgc-9	Ligand-Gated ion Channel	0.147697	0.217681	0.559573	0.535282	0.224936	FALSE	0.332363	0.450612	0.439129	0.616835	0.365425	FALSE	0.316073	0.32072	0.0210549	1	1	FALSE	0.35767	0.570004	0.672342	0.343363	0.105765	FALSE
C04C3.3	pdhb-1	hypothetical protein	75.4904	79.9008	0.081917	0.461846	0.302691	FALSE	48.4702	49.3594	0.0262273	0.69224	0.932544	FALSE	48.7093	45.1318	-0.110055	0.658077	0.172139	FALSE	42.03	41.955	-0.00257635	0.129352	1	FALSE
C04C3.5	dyf-3	abnormal DYe Filling	1.60411	2.3574	0.555429	0.00230196	8.72643e-08	TRUE	2.36033	3.36822	0.512997	0.00065416	0.000195506	TRUE	3.65882	3.85791	0.0764417	0.738753	0.584119	FALSE	2.80802	2.90918	0.0510606	0.532398	0.909745	FALSE
C04D8.1	pac-1	PAR-6 At Contacts (abnormal early localization of PAR-6)	14.3881	11.0322	-0.383159	7.46409e-09	2.73894e-08	TRUE	17.4366	17.6513	0.0176533	0.841584	0.96744	FALSE	19.4997	20.5628	0.0765886	0.196586	0.394644	FALSE	19.2924	21.6885	0.168896	6.70868e-06	0.465623	FALSE
C04E12.11	arrd-20	hypothetical protein	0.538493	0.546798	0.0220791	0.945668	1	FALSE	0.502516	0.414876	-0.276491	0.900192	0.75754	FALSE	0.528599	0.479197	-0.141555	1	0.915886	FALSE	1.05367	0.828234	-0.347316	0.94702	0.58067	FALSE
C04E12.12	arrd-21	hypothetical protein	0.429274	0.537541	0.324478	0.608662	0.29636	FALSE	0.378799	0.33187	-0.190813	0.965115	0.785105	FALSE	0.486312	0.478119	-0.0245118	1	1	FALSE	1.10597	0.723126	-0.612998	0.471744	0.0529175	FALSE
C04E12.2	C04E12.2	hypothetical protein	1.05374	1.36529	0.373691	0.273827	0.0462635	FALSE	0.799474	0.789293	-0.0184903	1	1	FALSE	0.688863	0.454239	-0.600767	0.556032	0.0315816	FALSE	0.533448	0.796824	0.578915	0.308039	0.128345	FALSE
C04E12.4	C04E12.4	hypothetical protein	3.51392	3.41225	-0.0423581	0.75017	0.744219	FALSE	2.05298	1.66979	-0.298054	0.51591	0.146148	FALSE	1.73842	0.798974	-1.12156	0.000121146	3.76697e-15	TRUE	1.10309	0.614534	-0.84398	0.491941	0.00457122	FALSE
C04E12.5	C04E12.5	hypothetical protein	0.523051	0.527688	0.0127334	0.977317	1	FALSE	0.626891	0.668557	0.0928367	0.959201	0.935838	FALSE	0.466969	0.14421	-1.69515	0.0428305	8.97218e-07	FALSE	0.216038	0.0907657	-1.25107	0.477371	0.0535787	FALSE
C04E12.7	scrm-3	SCRaMblase (phospholipid scramblase)	1.2221	1.5462	0.339364	0.554513	0.208364	FALSE	2.1857	1.4236	-0.618553	0.201056	0.0183488	FALSE	1.596	1.67078	0.0660637	0.999847	0.904965	FALSE	1.58889	1.11042	-0.516909	0.560175	0.10891	FALSE
C04E6.11	C04E6.11	hypothetical protein	24.1174	19.8434	-0.281416	3.16286e-05	0.000101911	TRUE	27.5303	28.4628	0.0480583	0.691347	0.830548	FALSE	23.2711	22.0169	-0.0799237	0.985551	0.404411	FALSE	12.6635	14.2131	0.166545	0.00503449	0.481744	FALSE
C04E6.12			0.256849	0.367612	0.517264	0.740706	0.388974	FALSE	0.158028	0.164195	0.0552285	1	1	FALSE	0.200714	0.0949731	-1.07955	0.851749	0.313982	FALSE	0.173752	0.248621	0.516919	0.864907	0.758641	FALSE
C04E6.13	C04E6.13	hypothetical protein	4.58797	7.3745	0.68469	0.00636951	2.07808e-05	TRUE	3.59493	3.45789	-0.0560697	1	0.922779	FALSE	3.84163	4.10999	0.097418	0.962176	0.787736	FALSE	5.4915	4.35884	-0.333255	0.775923	0.299241	FALSE
C04E6.2	srsx-18	Serpentine Receptor, class SX	0.37436	0.312263	-0.261664	0.80956	0.685707	FALSE	0.287234	0.206215	-0.478078	0.839686	0.577816	FALSE	0.344328	0.327168	-0.0737525	1	1	FALSE	0.125219	0.0495741	-1.3368	0.75329	0.367793	FALSE
C04E6.5	C04E6.5	hypothetical protein	0.241945	0.248732	0.0399133	1	1	FALSE	0.0384029	0.00650067	-2.56255	0.704882	0.323091	FALSE	0.0681064	0.0271544	-1.32661	0.836976	0.333878	FALSE	0.0596406	0.0543606	-0.133735	1	1	FALSE
C04E6.6	grd-9	GRounDhog (hedgehog-like family)	0.0125256	0.055374	2.14433	0.248184	0.0695768	FALSE	0.031261	0.0635423	1.02335	0.744902	0.490147	FALSE	0.070858	0.0625199	-0.180616	1	0.96191	FALSE	0.167132	0.124385	-0.426182	0.904471	0.561772	FALSE
C04E6.7	C04E6.7	hypothetical protein	2.15855	2.82247	0.386896	0.0708046	0.00172729	FALSE	2.98351	2.41043	-0.307722	0.30972	0.0953492	FALSE	2.45221	2.53535	0.0481046	0.973455	0.87529	FALSE	2.70141	2.15413	-0.326606	0.75917	0.217911	FALSE
C04E6.8	C04E6.8		0.867083	0.69502	-0.319117	0.772186	0.57528	FALSE	0.44452	0.33507	-0.407786	0.946836	0.752771	FALSE	0.426145	0.6296	0.563093	0.887261	0.388209	FALSE	0.98968	0.976929	-0.0187082	0.959243	1	FALSE
C04E7.2	sor-3	SOp-2 Related (ectopic expression of Hox genes)	10.5318	9.09442	-0.211704	0.0270263	0.0147369	FALSE	10.7666	9.57084	-0.16984	0.529075	0.3102	FALSE	10.1384	10.3688	0.0324107	0.853359	0.8429	FALSE	10.9929	10.3407	-0.0882282	0.806587	0.754241	FALSE
C04E7.3	C04E7.3	hypothetical protein	1.61904	0.667225	-1.27889	4.78885e-07	1.42844e-13	TRUE	1.76711	1.14251	-0.629179	0.0626792	0.00211993	FALSE	2.11962	1.77283	-0.257756	0.842817	0.164483	FALSE	3.19188	2.01748	-0.661856	0.151922	0.00413712	FALSE
C04E7.4	C04E7.4	hypothetical protein	1.92848	1.39595	-0.466225	0.00448868	0.000119279	TRUE	1.58906	1.55389	-0.0322833	1	0.947887	FALSE	1.94464	1.98816	0.0319312	0.962176	0.901293	FALSE	2.82143	1.74523	-0.693007	0.0423709	0.000992034	FALSE
C04E7.5	C04E7.5	hypothetical protein	0.746249	1.1003	0.560163	0.397373	0.0934093	FALSE	0.780387	0.601756	-0.37501	0.86574	0.567446	FALSE	0.739392	0.622784	-0.247607	1	0.774609	FALSE	0.591965	0.497587	-0.250564	0.965662	0.832805	FALSE
C04F1.1	C04F1.1	hypothetical protein	0.250859	0.42093	0.746704	0.377298	0.0948294	FALSE	0.200995	0.110531	-0.862713	0.671111	0.393762	FALSE	0.0765617	0.0344005	-1.15419	0.959439	0.605757	FALSE	0.129692	0.0647719	-1.00165	0.775923	0.410422	FALSE
C04F1.3	lim-7	LIM domain family	2.44835	1.14403	-1.09769	3.93488e-13	2.76939e-23	TRUE	1.35674	1.31864	-0.0410958	1	0.920319	FALSE	2.24448	1.77176	-0.341198	0.313441	0.00244502	FALSE	3.75353	2.92878	-0.357948	0.338548	0.0929812	FALSE
C04F12.1	C04F12.1	hypothetical protein	3429.82	3192.03	-0.103656	0.148527	0.194608	FALSE	4253.56	3697.31	-0.202194	0.173365	0.160726	FALSE	4640.22	4944.7	0.0916899	0.173723	0.294945	FALSE	10045.7	12685.8	0.336631	1.10495e-08	0.0873475	FALSE
C04F12.10	fce-1	Farnesylated-proteins Converting Enzyme (FACE) family	4849.62	4609.63	-0.0732209	0.358114	0.379424	FALSE	4640.93	5060.12	0.124757	0.20084	0.450185	FALSE	3973.29	3983.9	0.00384752	0.896899	1	FALSE	3578.84	3439.05	-0.057482	0.419866	0.844336	FALSE
C04F12.3	ikb-1	I Kappa B homolog	6.6261	4.17802	-0.665339	5.51486e-05	2.12674e-08	TRUE	4.60077	3.67827	-0.322847	0.39366	0.107046	FALSE	7.36447	9.86381	0.421562	0.0420446	4.86478e-05	FALSE	19.6378	14.0897	-0.478993	0.17484	0.0179071	FALSE
C04F12.4	rpl-14	Ribosomal Protein, Large subunit	1790.88	2348.88	0.391306	9.06955e-07	3.9913e-09	TRUE	971.096	1221.54	0.331009	0.00864858	0.00700503	TRUE	957.633	1109.29	0.212096	0.00196652	0.00075086	TRUE	1072.66	946.946	-0.179832	0.904924	0.424785	FALSE
C04F12.5	C04F12.5	hypothetical protein	11.9082	15.2458	0.356451	0.046589	0.00014141	FALSE	17.7809	21.0151	0.241102	0.230931	0.126604	FALSE	19.0163	21.0029	0.143351	0.306182	0.154515	FALSE	23.4107	23.3377	-0.00451029	0.529513	0.99379	FALSE
C04F12.7	C04F12.7	hypothetical protein	45.812	44.172	-0.0525942	0.797052	0.772137	FALSE	1.41786	0.276315	-2.35933	0.586479	0.102332	FALSE	3.61539	0.496141	-2.86533	0.126966	4.96332e-05	FALSE	2.99568	4.65226	0.635046	0.754099	0.450716	FALSE
C04F12.8	C04F12.8	hypothetical protein	4.20134	3.56629	-0.236425	0.12264	0.042996	FALSE	4.87461	3.92794	-0.311514	0.24648	0.069591	FALSE	5.48793	3.86051	-0.50747	0.0488826	7.06061e-07	FALSE	6.99783	8.16274	0.222146	0.0965296	0.364285	FALSE
C04F12.9	rnh-1.3	RNase H	24.1697	37.4306	0.631018	0.000149695	3.14568e-08	TRUE	27.8674	38.8313	0.47864	0.0511879	0.00429336	FALSE	36.8961	38.3967	0.0575163	0.985473	0.846093	FALSE	74.4879	76.7581	0.0433131	0.42589	0.901491	FALSE
C04F5.1	sid-1	Systemic RNA Interference Defective	28.344	26.4196	-0.101439	0.103393	0.204641	FALSE	36.9866	40.3351	0.125032	0.175651	0.450008	FALSE	34.0853	33.9536	-0.00558764	0.933963	0.995263	FALSE	22.1413	28.3694	0.357594	7.00055e-08	0.0710925	FALSE
C04F5.3	unc-46	UNCoordinated	0.17804	0.231376	0.378036	0.795454	0.556925	FALSE	0.0997033	0.0801605	-0.31475	0.948875	0.814323	FALSE	0.0555077	0.0646094	0.219056	1	0.96558	FALSE	0.277573	0.120962	-1.19831	0.46798	0.0454966	FALSE
C04F5.6	srab-3	Serpentine Receptor, class AB (class A-like)	0.059014	0.237198	2.00696	0.0257731	0.000698081	FALSE	0.117806	0.12524	0.0882818	1	1	FALSE	0.16097	0.134979	-0.254054	1	0.89918	FALSE	0.121245	0.659115	2.4426	0.00868761	1.16515e-06	TRUE
C04F5.7	ugt-63	UDP-GlucuronosylTransferase	22.1709	51.3376	1.21135	1.01994e-61	3.83264e-69	TRUE	38.288	40.9201	0.0959188	0.360622	0.599451	FALSE	32.7949	21.3633	-0.618338	8.81062e-06	3.10808e-24	TRUE	16.3119	20.6208	0.338171	0.000290449	0.0916196	FALSE
C04F5.8	C04F5.8	hypothetical protein	30.574	32.01	0.0662138	0.67653	0.441894	FALSE	36.3133	37.3587	0.0409464	0.622292	0.865891	FALSE	36.1133	36.4893	0.0149441	0.804125	0.935499	FALSE	36.1092	33.9036	-0.0909266	0.650155	0.733232	FALSE
C04F5.9	C04F5.9	hypothetical protein	22.4825	25.2075	0.165055	0.114526	0.0378464	FALSE	23.8712	28.4783	0.254593	0.0129962	0.0669625	FALSE	24.3971	24.5441	0.00867099	0.908863	0.982053	FALSE	21.3006	20.2729	-0.0713413	0.688641	0.798923	FALSE
C04F6.1	vit-5	VITellogenin structural genes (yolk protein genes)	537.334	425.335	-0.337221	0.00116654	4.80412e-07	TRUE	976.864	993.252	0.0240018	0.914249	0.939249	FALSE	736.635	699.107	-0.0754367	0.964714	0.38092	FALSE	71.4508	104.501	0.548488	0.00282135	0.00225552	TRUE
C04F6.2			1.42968	1.69245	0.243424	0.826536	0.60927	FALSE	0.545752	0.617379	0.17791	0.99095	0.969052	FALSE	0.977052	0.67969	-0.523559	0.957214	0.58805	FALSE	1.44057	1.00124	-0.524857	0.861807	0.474032	FALSE
C04F6.3	cht-1	CHiTinase	42.1655	15.9847	-1.39937	7.03456e-43	2.61092e-95	TRUE	53.2725	22.0749	-1.27099	2.33521e-19	6.11275e-34	TRUE	128.793	102.386	-0.331038	4.49261e-07	7.81385e-09	TRUE	159.022	101.691	-0.645035	2.73707e-08	0.000233011	TRUE
C04F6.4	unc-78	UNCoordinated	5.94762	5.52515	-0.1063	0.420726	0.23172	FALSE	5.64025	4.17775	-0.433033	0.00292094	0.000573452	TRUE	6.58991	5.98953	-0.137816	0.618422	0.104567	FALSE	7.89805	8.38191	0.0857828	0.042072	0.752725	FALSE
C04F6.5	dhs-27		11.5002	7.4098	-0.634152	4.35275e-07	9.36161e-12	TRUE	6.26748	5.5114	-0.185467	0.644979	0.346801	FALSE	10.801	10.4125	-0.0528463	1	0.751388	FALSE	17.0301	10.7287	-0.666618	0.00181548	0.000359623	TRUE
C04F6.7	C04F6.7		0.152143	0.127252	-0.25774	0.889771	0.774379	FALSE	0.155829	0.13891	-0.165814	1	0.981446	FALSE	0.343695	0.282156	-0.284634	0.975464	0.605757	FALSE	0.763967	0.728594	-0.0683939	0.956492	0.913349	FALSE
C04G2.1	ttr-39	TransThyretin-Related family domain	2.67602	4.03187	0.591362	0.0164173	8.82288e-05	FALSE	2.14348	1.89601	-0.176991	0.876527	0.617004	FALSE	2.20546	2.03376	-0.11693	1	0.755287	FALSE	2.36389	2.00213	-0.239631	1	0.653916	FALSE
C04G2.10	C04G2.10	hypothetical protein	1.88987	2.5467	0.430338	0.0367331	0.000487974	FALSE	2.26668	2.54876	0.169217	0.535933	0.453701	FALSE	1.9165	1.68219	-0.188133	0.89425	0.285189	FALSE	3.7	3.32963	-0.152161	1	0.576177	FALSE
C04G2.11	C04G2.11	hypothetical protein	0.0544151	0.0145363	-1.90435	0.490996	0.158039	FALSE	0.0561909	0.0958995	0.771187	0.847334	0.566742	FALSE	0.135228	0.164555	0.283167	1	0.862515	FALSE	0.418854	0.322592	-0.376735	0.780669	0.375627	FALSE
C04G2.2	C04G2.2	hypothetical protein	0.773166	1.34279	0.796378	0.0162498	8.07075e-05	FALSE	0.283747	0.360991	0.347356	0.760583	0.581821	FALSE	0.456723	0.398634	-0.196253	1	0.8078	FALSE	0.736068	0.607748	-0.276365	0.936941	0.557977	FALSE
C04G2.3			0.687738	0.919811	0.419478	0.63957	0.351539	FALSE	0.0691201	0	-Inf	0.802328	0.499802	FALSE	0.0848435	0	-Inf	0.78233	0.195061	FALSE	0.0434779	0.115659	1.41152	0.960185	0.657822	FALSE
C04G2.5	C04G2.5	hypothetical protein	0.480397	0.790452	0.718451	0.328792	0.0546817	FALSE	0.0411302	0.0164969	-1.318	0.961519	0.827163	FALSE	0.107096	0.0887603	-0.270925	1	1	FALSE	0.120312	0.147727	0.296162	1	0.912337	FALSE
C04G2.6	dis-3	DIS3 (yeast disjunction abnormal) exonuclease homolog	49.0304	39.6546	-0.306188	3.66525e-07	1.11822e-05	TRUE	56.7934	54.6861	-0.0545499	1	0.799646	FALSE	53.9382	53.3018	-0.0171236	0.962176	0.914279	FALSE	50.6547	56.2169	0.150307	5.38725e-05	0.526449	FALSE
C04G2.7	egl-38	EGg Laying defective	1.09942	0.517327	-1.08759	0.00785583	4.37321e-05	TRUE	0.546617	0.536609	-0.0266595	1	1	FALSE	0.506904	0.386026	-0.393015	0.950895	0.464878	FALSE	2.00586	0.993381	-1.0138	0.128469	0.000747782	FALSE
C04G2.8	C04G2.8	hypothetical protein	2.35508	4.63209	0.975888	8.52259e-05	6.85375e-18	TRUE	0.12093	0.0395252	-1.61333	0.449048	0.105661	FALSE	0.230037	0.102535	-1.16575	0.840168	0.0461032	FALSE	0.255672	0.695584	1.44393	0.088696	9.89146e-05	FALSE
C04G2.9	C04G2.9	hypothetical protein	11.2694	14.2701	0.340585	0.0853083	4.93243e-05	FALSE	0.240291	0.133167	-0.85155	0.633218	0.224884	FALSE	0.640062	0.117435	-2.44635	0.0729399	3.29184e-12	FALSE	0.548108	0.757681	0.46713	0.5426	0.230849	FALSE
C04G6.1	mpk-2	MAP Kinase	0.834189	0.878516	0.0746931	0.806188	0.577508	FALSE	0.697842	0.668941	-0.0610227	0.97805	0.824401	FALSE	0.612076	0.69163	0.176291	0.649434	0.267279	FALSE	0.753493	0.6839	-0.139809	0.960564	0.670149	FALSE
C04G6.2	C04G6.2	hypothetical protein	1.49867	1.78767	0.254396	0.75413	0.379535	FALSE	0.984139	1.06123	0.108801	0.914249	0.865672	FALSE	0.840128	0.426722	-0.977312	0.652522	0.0141215	FALSE	0.408834	0.433445	0.0843332	1	1	FALSE
C04G6.3	pld-1	PhosphoLipase D	27.839	21.0936	-0.400305	3.60115e-09	7.17779e-09	TRUE	31.5713	33.8426	0.100227	0.33116	0.565672	FALSE	31.9963	33.2137	0.053873	0.359226	0.605757	FALSE	36.8024	40.5817	0.141028	7.38916e-05	0.559552	FALSE
C04G6.4	C04G6.4	hypothetical protein	29.8373	30.2505	0.0198412	0.906571	0.870878	FALSE	39.0476	46.1359	0.240658	0.0109906	0.0833763	FALSE	35.4061	36.366	0.0385923	0.665558	0.762045	FALSE	37.5228	38.3514	0.0315127	0.122788	0.926772	FALSE
C04G6.5	C04G6.5	hypothetical protein	1.14134	0.817972	-0.480605	0.6264	0.386227	FALSE	2.82053	1.47177	-0.938412	0.271681	0.00670162	FALSE	7.89662	5.0651	-0.640646	0.235644	0.000430413	FALSE	5.57643	2.9858	-0.901224	0.229551	0.0038921	FALSE
C04G6.6	C04G6.6	hypothetical protein	12.1292	8.63755	-0.489785	0.000249232	1.7262e-06	TRUE	10.8288	11.8068	0.124737	0.536203	0.566107	FALSE	6.88822	6.05659	-0.185625	0.871591	0.243454	FALSE	6.77456	5.59467	-0.276074	0.901603	0.303049	FALSE
C04H5.1	C04H5.1	hypothetical protein	20.0104	13.2665	-0.592965	0.000466817	1.95734e-13	TRUE	21.5037	16.9597	-0.342474	0.0503047	0.0121614	FALSE	18.162	16.4271	-0.144847	0.714788	0.136947	FALSE	16.426	18.1304	0.142431	0.0949114	0.586025	FALSE
C04H5.2	clec-147	C-type LECtin	5.31955	6.6251	0.316637	0.108766	0.00567515	FALSE	7.02253	7.32518	0.0608742	0.790693	0.843376	FALSE	11.6802	9.72228	-0.264693	0.330471	0.00629525	FALSE	21.4062	15.7519	-0.4425	0.118272	0.0279738	FALSE
C04H5.3	gcy-29	Guanylyl CYclase	0.0659539	0.061457	-0.10188	0.924651	0.939121	FALSE	0.114396	0.0898633	-0.348237	0.890834	0.669694	FALSE	0.0388553	0.0501518	0.368191	0.999179	0.77731	FALSE	0.161087	0.133709	-0.268745	0.90274	0.590005	FALSE
C04H5.6	mog-4	Masculinisation Of Germline	34.5062	27.9346	-0.304802	6.38994e-07	1.53753e-05	TRUE	42.5404	37.6579	-0.175884	0.243473	0.235751	FALSE	45.5982	44.0027	-0.0513868	1	0.623087	FALSE	44.7942	48.2958	0.108587	0.000696941	0.671223	FALSE
C04H5.7	C04H5.7	hypothetical protein	10.2121	11.4145	0.160589	0.358532	0.0733652	FALSE	11.1013	10.9361	-0.0216375	1	0.944976	FALSE	16.537	14.2668	-0.213035	0.258274	0.0077082	FALSE	14.5512	8.84195	-0.718706	0.0268067	0.000105952	FALSE
C04H5.8	nlp-41	Neuropeptide-Like Protein	3.93882	4.74604	0.268963	0.556585	0.208538	FALSE	2.36033	2.5157	0.0919735	0.945296	0.928341	FALSE	2.60491	2.80891	0.108779	1	0.915269	FALSE	3.33899	2.77262	-0.268159	0.839509	0.447246	FALSE
C05A2.1	pph-1	Protein PHosphatase	7.45557	8.58497	0.203493	0.105572	0.0281314	FALSE	7.07057	6.7295	-0.0713266	0.946836	0.764718	FALSE	7.9894	6.59821	-0.276011	0.301035	0.0037521	FALSE	14.8405	13.3965	-0.147683	0.98805	0.56767	FALSE
C05A9.1	pgp-5	P-GlycoProtein related	0.962246	0.742412	-0.374186	0.0119439	0.000607731	FALSE	1.72218	0.999876	-0.784415	6.96212e-07	1.70361e-09	TRUE	0.58614	0.484595	-0.274466	0.726053	0.0654674	FALSE	1.35665	1.38214	0.0268528	0.463196	0.938188	FALSE
C05A9.2	C05A9.2	hypothetical protein	11.9466	3.53427	-1.75712	1.65355e-25	1.01869e-57	TRUE	3.44951	2.44232	-0.498138	0.158649	0.0180456	FALSE	5.79585	4.97337	-0.220796	0.838907	0.164212	FALSE	11.0323	6.65453	-0.729323	0.0119197	0.000293104	FALSE
C05B10.1	lip-1	Lateral-signal-Induced Phosphatase	40.7486	35.7422	-0.189121	0.0524875	0.0134774	FALSE	57.7683	55.6736	-0.0532859	1	0.813328	FALSE	47.9584	47.9378	-0.000618611	0.910501	1	FALSE	41.7678	47.0036	0.17038	0.00219004	0.469317	FALSE
C05B5.2	C05B5.2		1.45269	1.80955	0.316908	0.334408	0.0685599	FALSE	0.12989	0.252741	0.960367	0.619029	0.211749	FALSE	0.365775	0.388019	0.0851699	1	0.945466	FALSE	1.82929	1.37522	-0.411628	0.857884	0.181106	FALSE
C05B5.3	pqn-8	Prion-like-(Q/N-rich)-domain-bearing protein	0.975386	0.966634	-0.0130032	0.991182	1	FALSE	1.15994	0.692117	-0.744968	0.121251	0.00538854	FALSE	0.78592	0.639482	-0.29748	0.882113	0.344928	FALSE	1.43347	1.14509	-0.32406	0.868436	0.38391	FALSE
C05B5.4	C05B5.4	hypothetical protein	2.05298	0.771552	-1.41188	2.95842e-07	3.12623e-14	TRUE	0.940378	0.533297	-0.818302	0.1589	0.011359	FALSE	2.38828	1.7724	-0.430266	0.496035	0.0133609	FALSE	3.36538	1.57567	-1.09481	0.00378959	1.29581e-06	TRUE
C05B5.5	C05B5.5	hypothetical protein	1.03458	1.058	0.0323012	1	0.955519	FALSE	0.884488	0.978803	0.146177	0.930171	0.857666	FALSE	0.764366	0.743474	-0.0399819	1	1	FALSE	1.33594	0.699559	-0.933337	0.189585	0.00228213	FALSE
C05B5.6	fbxa-155	F-box A protein	0.171431	0.253093	0.56204	0.465138	0.249455	FALSE	0.0397219	0.052495	0.402246	0.977794	0.921565	FALSE	0.0406642	0.0636474	0.646343	1	0.778718	FALSE	0.660527	0.673623	0.0283248	0.963879	1	FALSE
C05B5.7	rgs-1	Regulator of G protein Signaling	1.97055	1.6702	-0.238583	0.337533	0.143998	FALSE	3.86471	3.77054	-0.0355908	1	0.921565	FALSE	3.9821	3.84516	-0.050487	1	0.852802	FALSE	7.14255	5.04832	-0.500636	0.106756	0.0146333	FALSE
C05B5.8	C05B5.8	hypothetical protein	7.85224	10.0957	0.362568	0.0406786	0.000945272	FALSE	16.9708	21.674	0.35291	0.0286154	0.0166493	FALSE	19.8479	14.3042	-0.472544	0.0059534	3.71062e-08	TRUE	39.4067	29.3055	-0.427271	0.0914839	0.0323116	FALSE
C05B5.9			1.01966	1.61895	0.666971	0.224707	0.0292772	FALSE	1.02201	1.15292	0.173883	0.935065	0.90917	FALSE	1.57391	0.996294	-0.659712	0.736584	0.12701	FALSE	2.7596	1.19063	-1.21273	0.108877	0.000494077	FALSE
C05C10.1	pho-10	hypothetical protein	0.228737	0.149427	-0.61425	0.535948	0.230365	FALSE	0.177768	0.198032	0.155737	0.985775	0.983142	FALSE	0.223502	0.184243	-0.278676	1	0.767628	FALSE	0.268699	0.175211	-0.616896	0.724547	0.305398	FALSE
C05C10.2	C05C10.2	hypothetical protein	13.5303	10.052	-0.428706	9.25078e-08	2.82014e-10	TRUE	10.1398	10.2043	0.00914423	0.925138	1	FALSE	13.3322	12.571	-0.0848136	0.891039	0.324811	FALSE	11.2208	11.3485	0.0163272	0.0407473	0.969556	FALSE
C05C10.3	C05C10.3	hypothetical protein	78.5697	77.6131	-0.0176723	0.810647	0.863436	FALSE	53.0724	59.5904	0.167119	0.0430614	0.262511	FALSE	43.0382	44.8172	0.0584351	0.348247	0.565574	FALSE	40.5893	43.9637	0.11521	0.000700459	0.648186	FALSE
C05C10.4	pho-11	hypothetical protein	12.9198	20.6691	0.677891	1.06858e-20	1.32794e-22	TRUE	51.9574	62.6511	0.270011	0.00993148	0.038437	FALSE	18.7862	16.0651	-0.225741	0.796038	0.000874994	FALSE	2.98556	0.992154	-1.58937	1.0139e-07	1.3238e-17	TRUE
C05C10.5	C05C10.5	hypothetical protein	75.4642	95.9346	0.346259	6.57766e-05	3.37402e-07	TRUE	99.6828	104.156	0.063327	0.604051	0.753379	FALSE	83.911	85.8834	0.033519	0.589577	0.778441	FALSE	65.586	56.3197	-0.219749	0.682936	0.307038	FALSE
C05C10.6	ufd-3	Ubiquitin Fusion Degradation (yeast UFD homolog)	66.6175	52.046	-0.356115	2.5437e-10	1.4158e-07	TRUE	87.3972	78.7457	-0.150385	0.309291	0.323091	FALSE	85.8208	88.2372	0.0400596	0.481279	0.71817	FALSE	86.5872	98.2192	0.181853	7.3475e-08	0.419709	FALSE
C05C10.7	C05C10.7	hypothetical protein	16.6803	19.0946	0.195024	0.136582	0.035994	FALSE	12.5607	13.0145	0.0512004	0.811011	0.863301	FALSE	12.5523	13.1746	0.0698068	0.836666	0.659497	FALSE	9.62992	10.0567	0.062563	0.50902	0.863141	FALSE
C05C12.1	C05C12.1	hypothetical protein	0.38166	0.463329	0.279749	0.769144	0.500272	FALSE	0.109604	0.0884841	-0.308812	0.959975	0.877731	FALSE	0.653996	0.553218	-0.241433	0.96449	0.583049	FALSE	1.3151	0.751415	-0.807487	0.216499	0.00476889	FALSE
C05C12.3	gtl-1	Gon-Two Like (TRP subfamily)	6.40267	4.94639	-0.372298	5.97015e-05	1.23085e-06	TRUE	3.8596	2.71505	-0.507472	0.00194098	7.23694e-05	TRUE	5.94269	5.91192	-0.00748904	1	0.998767	FALSE	12.0135	8.8457	-0.441614	0.00549327	0.0210533	FALSE
C05C12.4	C05C12.4	hypothetical protein	12.7507	13.0138	0.0294649	0.988979	0.853569	FALSE	14.0978	11.948	-0.238698	0.303092	0.129043	FALSE	12.2431	12.1786	-0.00761099	1	1	FALSE	12.7181	10.0739	-0.336256	0.512725	0.129256	FALSE
C05C12.5	C05C12.5	hypothetical protein	2.27586	3.05034	0.422562	0.154183	0.021308	FALSE	0.054492	0.117407	1.1074	0.845097	0.599799	FALSE	0.29889	0.0580987	-2.36304	0.397033	0.0147434	FALSE	0.230198	0.378672	0.718074	0.754241	0.505061	FALSE
C05C12.6	C05C12.6	hypothetical protein	0.779025	1.5951	1.03391	0.00251259	1.91906e-06	TRUE	1.94593	1.55214	-0.326203	0.594956	0.252663	FALSE	1.236	1.23742	0.00166536	1	1	FALSE	2.76698	3.69067	0.41557	0.174222	0.130017	FALSE
C05C8.1	C05C8.1	hypothetical protein	22.446	28.5549	0.347281	6.65905e-05	4.61013e-06	TRUE	26.6786	30.3286	0.184999	0.107666	0.232429	FALSE	25.0583	26.0225	0.0544737	0.623821	0.650594	FALSE	21.7028	20.7613	-0.0639783	0.638249	0.830706	FALSE
C05C8.10			0.5716	0.275592	-1.05247	0.528243	0.287865	FALSE	0.295735	0.320253	0.114909	1	1	FALSE	0.543756	0.562746	0.0495248	1	1	FALSE	1.64005	1.33902	-0.292564	1	0.774716	FALSE
C05C8.2	C05C8.2	hypothetical protein	77.8499	83.5806	0.102474	0.334227	0.193764	FALSE	71.2893	76.231	0.0966922	0.295318	0.589492	FALSE	64.7751	65.891	0.0246421	0.716385	0.862554	FALSE	72.4327	69.9868	-0.049559	0.363908	0.867398	FALSE
C05C8.3	fkb-3	FK506-Binding protein family	38.6798	41.8433	0.113419	0.329173	0.178503	FALSE	16.7983	20.039	0.254494	0.0807725	0.0979701	FALSE	16.3565	16.3285	-0.00246514	1	1	FALSE	19.0515	11.1959	-0.766937	0.00017216	3.87896e-05	TRUE
C05C8.4	gei-6	GEX Interacting protein	41.1906	31.3142	-0.395496	8.76032e-11	9.19708e-09	TRUE	43.9205	41.0087	-0.0989624	0.706187	0.572744	FALSE	49.2053	49.9784	0.0224903	0.716707	0.873921	FALSE	46.9015	44.6009	-0.0725634	0.429458	0.791571	FALSE
C05C8.5	C05C8.5	hypothetical protein	8.39566	8.78659	0.0656587	0.864368	0.472658	FALSE	12.7104	12.5339	-0.0201779	1	0.965448	FALSE	14.8754	13.9308	-0.0946531	0.893121	0.305196	FALSE	13.0761	13.9063	0.0887979	0.0410958	0.74615	FALSE
C05C8.6	hpo-9	hypothetical protein	68.913	68.4806	-0.00907974	0.851471	0.944464	FALSE	82.1911	89.933	0.129869	0.144107	0.422397	FALSE	72.5452	74.7538	0.0432669	0.536896	0.702476	FALSE	61.5577	67.0414	0.123113	0.000816514	0.621224	FALSE
C05C8.7	C05C8.7	hypothetical protein	8.71997	6.46035	-0.43271	3.27475e-05	1.4846e-09	TRUE	6.01026	5.48544	-0.131819	0.723397	0.432278	FALSE	5.37571	3.7191	-0.5315	3.15995e-06	3.72445e-16	TRUE	2.99148	2.93232	-0.0288169	0.535838	0.939125	FALSE
C05C8.8	C05C8.8		0.789909	0.997204	0.336203	0.497276	0.167688	FALSE	0.807212	0.60028	-0.427311	0.619029	0.246501	FALSE	0.458926	0.239911	-0.93576	0.555625	0.0235151	FALSE	0.0503609	0.0242948	-1.05166	0.843972	0.657822	FALSE
C05C8.9	hyls-1	hypothetical protein	13.8043	14.0948	0.030048	0.94171	0.770353	FALSE	19.6676	19.9565	0.0210392	0.817449	0.962738	FALSE	18.2286	16.7174	-0.12486	0.739313	0.149574	FALSE	16.9504	15.3622	-0.14194	1	0.563711	FALSE
C05C9.1	C05C9.1	hypothetical protein	0.240547	0.15703	-0.615278	0.418702	0.155358	FALSE	0.165233	0.0697702	-1.24382	0.396537	0.100184	FALSE	0.0417145	0.0784694	0.911583	0.950975	0.52946	FALSE	0.156351	0.348991	1.1584	0.339096	0.0409779	FALSE
C05C9.3	C05C9.3	hypothetical protein	1.00691	0.880524	-0.193498	0.345091	0.114202	FALSE	0.217723	0.217324	-0.00264527	1	1	FALSE	0.343653	0.242712	-0.501704	0.599228	0.0321607	FALSE	0.910584	0.653341	-0.478956	0.434112	0.0492244	FALSE
C05D10.1	attf-4	hypothetical protein	4.02298	3.24256	-0.311132	0.000421807	4.31804e-05	TRUE	3.72606	2.90619	-0.358524	0.0102103	0.00594932	FALSE	3.69674	3.45849	-0.0961136	0.907382	0.329121	FALSE	4.26806	4.50018	0.0764025	0.0757693	0.78672	FALSE
C05D10.2	C05D10.2	hypothetical protein	0.344258	0.248673	-0.469239	0.112886	0.0112215	FALSE	0.405231	0.434615	0.100993	0.832853	0.776431	FALSE	0.532756	0.382769	-0.477	0.37092	0.00264722	FALSE	0.723317	0.469559	-0.623322	0.225227	0.0090984	FALSE
C05D10.3	wht-1	WHiTe (Drosophila) related ABC transporte	1.78009	0.755451	-1.23654	4.77082e-08	8.32184e-16	TRUE	1.67269	1.63447	-0.0333417	1	0.943372	FALSE	0.643819	0.609781	-0.078366	1	0.905885	FALSE	1.59513	1.54373	-0.0472536	0.795574	0.954874	FALSE
C05D10.4	C05D10.4	hypothetical protein	1.92349	1.80888	-0.0886298	0.418266	0.390812	FALSE	1.30727	1.09008	-0.262126	0.388987	0.141989	FALSE	1.52646	1.3798	-0.145724	0.898355	0.287521	FALSE	2.77586	2.35402	-0.23781	0.801113	0.311758	FALSE
C05D11.1	C05D11.1	hypothetical protein	62.0677	49.8941	-0.314971	0.000585641	5.2011e-06	TRUE	71.2827	57.8648	-0.300868	0.0507395	0.0178608	FALSE	84.406	83.5914	-0.0139904	0.965961	0.935108	FALSE	96.5206	106.713	0.14483	1.41917e-05	0.544055	FALSE
C05D11.10	mrps-17	hypothetical protein	60.903	78.2636	0.361828	3.1551e-05	1.04872e-06	TRUE	54.7167	63.4418	0.21345	0.0596502	0.150245	FALSE	48.5471	51.1938	0.0765824	0.62539	0.483162	FALSE	58.0867	45.5024	-0.352266	0.151153	0.079766	FALSE
C05D11.11	mel-32	Maternal Effect Lethal	78.5872	85.712	0.125203	0.117938	0.088634	FALSE	56.762	50.5846	-0.166228	0.234459	0.261535	FALSE	50.9675	53.8965	0.0806132	0.178861	0.349443	FALSE	43.9617	46.6334	0.0851167	0.000224062	0.74983	FALSE
C05D11.12	let-721	LEThal	57.8856	50.638	-0.192985	0.00143671	0.00697923	TRUE	59.3978	53.425	-0.152895	0.333233	0.316445	FALSE	61.6491	59.2589	-0.0570462	1	0.566239	FALSE	69.1851	62.0735	-0.156484	1	0.503921	FALSE
C05D11.13	C05D11.13	hypothetical protein	8.79414	10.6315	0.273728	0.202473	0.00808162	FALSE	10.2798	12.8367	0.320469	0.0436057	0.0367232	FALSE	8.91373	9.565	0.101736	0.751273	0.488399	FALSE	13.314	8.88046	-0.584242	0.0305135	0.00312891	FALSE
C05D11.2	vps-16	related to yeast Vacuolar Protein Sorting factor	16.1654	14.2897	-0.177927	0.0060321	0.0173063	FALSE	23.9894	22.8109	-0.0726791	0.885175	0.708297	FALSE	23.0723	24.0663	0.0608481	0.372673	0.547468	FALSE	25.4761	26.8406	0.0752716	0.00527483	0.783618	FALSE
C05D11.3	tag-170	Temporarily Assigned Gene name	114.58	123.855	0.112302	0.291088	0.151597	FALSE	116.436	116.111	-0.00403685	0.890543	1	FALSE	114.725	115.714	0.0123883	0.812192	0.952292	FALSE	110.846	104.667	-0.0827513	0.62006	0.757405	FALSE
C05D11.4	let-756	LEThal	3.43039	2.88301	-0.250796	0.106713	0.0287812	FALSE	1.59542	1.24435	-0.358545	0.427885	0.122883	FALSE	1.48237	1.26357	-0.230403	0.883774	0.276509	FALSE	2.67438	2.22043	-0.268366	0.846133	0.332633	FALSE
C05D11.5	C05D11.5	hypothetical protein	6.41189	7.40921	0.208571	0.232933	0.0468679	FALSE	1.9191	1.7759	-0.111883	0.945073	0.738145	FALSE	1.89461	1.7115	-0.146636	0.974686	0.557564	FALSE	2.05162	1.89023	-0.118203	0.957438	0.784464	FALSE
C05D11.6	nas-4	Nematode AStacin protease	0.282616	0.398878	0.497103	0.108384	0.00744257	FALSE	0.229259	0.126132	-0.862049	0.110763	0.00564186	FALSE	0.0933666	0.103108	0.143176	1	0.851029	FALSE	0.199214	0.101325	-0.975327	0.413269	0.0214719	FALSE
C05D11.7	C05D11.7	hypothetical protein	15.0367	15.4444	0.0385905	0.960204	0.669687	FALSE	21.1887	21.0482	-0.00959822	0.931871	1	FALSE	24.7023	24.4545	-0.0145425	0.94542	0.934651	FALSE	25.3238	27.7012	0.129458	0.000131615	0.600074	FALSE
C05D11.8	C05D11.8	hypothetical protein	20.3849	10.0638	-1.01833	9.72212e-30	3.78974e-45	TRUE	25.8484	21.0109	-0.298937	0.30509	0.0225692	FALSE	24.708	24.604	-0.00608304	0.954203	0.993659	FALSE	23.9395	28.4352	0.248283	4.91248e-05	0.240909	FALSE
C05D11.9	C05D11.9	hypothetical protein	39.6798	31.1377	-0.349742	9.50332e-08	7.31631e-07	TRUE	42.6833	42.6044	-0.0026713	0.918556	1	FALSE	37.5529	39.1926	0.0616572	0.3523	0.545675	FALSE	40.6283	43.2427	0.0899722	0.00634404	0.735334	FALSE
C05D12.1	C05D12.1	hypothetical protein	0.929141	1.09829	0.24129	0.356602	0.0856456	FALSE	0.665985	0.576229	-0.208847	0.770737	0.459352	FALSE	0.76586	0.590014	-0.376331	0.564748	0.0246051	FALSE	0.907058	0.874594	-0.0525803	0.834307	0.925324	FALSE
C05D12.2	C05D12.2	hypothetical protein	0.963058	1.0874	0.175185	0.518608	0.250351	FALSE	1.56624	1.38529	-0.177119	0.806154	0.44945	FALSE	1.452	1.08101	-0.425658	0.418747	0.000723158	FALSE	1.07597	1.17997	0.13312	0.460773	0.659357	FALSE
C05D12.3	C05D12.3	hypothetical protein	4.31739	4.574	0.0832942	0.592921	0.33669	FALSE	1.18107	1.43139	0.277331	0.0707263	0.0725898	FALSE	0.193001	0.167532	-0.204175	0.971699	0.464556	FALSE	0.0715755	0.0141517	-2.33849	0.231626	1.42097e-06	FALSE
C05D12.4	C05D12.4	hypothetical protein	4.92485	4.51009	-0.126924	0.481598	0.334202	FALSE	3.47978	2.21632	-0.650829	0.0204047	0.0002734	FALSE	1.83817	1.88598	0.0370416	1	0.959024	FALSE	1.43871	0.972189	-0.565468	0.528569	0.0698667	FALSE
C05D12.5	C05D12.5	hypothetical protein	4.83583	3.06522	-0.657772	0.003498	3.91922e-06	TRUE	6.07933	3.98636	-0.608839	0.0363157	0.000475289	FALSE	4.25545	4.74136	0.155989	0.839302	0.458757	FALSE	2.69759	2.93139	0.119911	0.707273	0.795192	FALSE
C05D12.7	C05D12.7	hypothetical protein	1.55395	1.23395	-0.33266	0.574502	0.331059	FALSE	1.01862	0.646274	-0.656405	0.581165	0.247463	FALSE	1.20349	1.52419	0.34082	0.895314	0.489739	FALSE	2.65527	2.10192	-0.337152	0.781424	0.330104	FALSE
C05D2.1	daf-4	abnormal DAuer Formation	5.44412	4.80274	-0.18084	0.016026	0.018984	FALSE	8.24933	6.32709	-0.382735	0.000535827	0.00184874	TRUE	6.92316	6.66696	-0.0544002	1	0.622124	FALSE	6.79271	6.63179	-0.0345887	0.353926	0.913081	FALSE
C05D2.10	C05D2.10	hypothetical protein	16.959	15.4605	-0.133466	0.0545561	0.0832892	FALSE	26.018	23.6001	-0.140715	0.484398	0.373867	FALSE	26.9267	28.0994	0.0615037	0.418833	0.543866	FALSE	26.4087	25.3792	-0.0573689	0.391091	0.840527	FALSE
C05D2.11			7.98263	8.36251	0.0670728	0.769144	0.553144	FALSE	7.50125	7.73368	0.0440236	0.812583	0.887496	FALSE	10.2034	10.9643	0.103763	0.610983	0.397134	FALSE	10.8019	7.39387	-0.546886	0.0474194	0.00605448	FALSE
C05D2.3	C05D2.3	hypothetical protein	0.517811	0.51328	-0.012679	0.982529	0.982534	FALSE	0.0772065	0.0416199	-0.891451	0.852314	0.519519	FALSE	0.126764	0.05717	-1.14881	0.814126	0.170865	FALSE	0.190229	0.142709	-0.414659	1	0.683041	FALSE
C05D2.4	bas-1	Biogenic Amine Synthesis related	4.75946	5.46353	0.199034	0.130052	0.0260654	FALSE	3.6038	4.21625	0.226441	0.180044	0.17191	FALSE	2.06293	1.47025	-0.48863	0.0963426	7.57102e-06	FALSE	1.0374	0.690139	-0.588017	0.347157	0.0222486	FALSE
C05D2.5	xnd-1	Germline-enhanced AT-HooK protein	38.6023	45.5761	0.239592	0.00562757	0.000639901	TRUE	53.4501	67.7129	0.341238	3.11018e-05	0.00537483	TRUE	51.7604	55.1011	0.0902338	0.137963	0.282831	FALSE	49.8779	56.1785	0.171616	3.59056e-06	0.455702	FALSE
C05D2.6	madf-11	hypothetical protein	18.5887	17.6433	-0.0753074	0.215698	0.366374	FALSE	23.3601	24.3163	0.0578788	0.510338	0.78611	FALSE	20.3945	19.7813	-0.0440475	1	0.705386	FALSE	19.9588	19.5081	-0.0329498	0.340031	0.917154	FALSE
C05D2.8	C05D2.8	hypothetical protein	23.5375	27.0802	0.202277	0.0428935	0.0107837	FALSE	29.3058	28.4866	-0.0409023	1	0.870312	FALSE	22.0531	17.1304	-0.364422	0.200466	2.66348e-07	FALSE	13.555	10.4147	-0.380214	0.277641	0.0692061	FALSE
C05D9.1	snx-1	Sorting NeXin	10.4795	11.6305	0.150334	0.240763	0.0586381	FALSE	14.3916	12.5983	-0.191998	0.250187	0.191003	FALSE	12.4357	12.901	0.053001	0.590207	0.643049	FALSE	14.2819	16.5899	0.216113	5.57364e-05	0.324942	FALSE
C05D9.2	lmp-2	LAMP (lysosome-associated membrane protein) homolog	1.89422	2.01178	0.0868665	0.865898	0.557911	FALSE	0.908914	0.952097	0.0669649	0.911	0.892799	FALSE	1.09817	0.77886	-0.495665	0.394418	0.000580118	FALSE	2.09686	0.898126	-1.22324	6.4805e-06	7.33026e-10	TRUE
C05D9.3	C05D9.3	hypothetical protein	15.1494	11.5385	-0.392805	8.87558e-06	9.28812e-07	TRUE	3.10319	2.64398	-0.231041	0.616835	0.265739	FALSE	2.96293	2.1059	-0.492589	0.162139	5.47548e-05	FALSE	4.24583	4.29943	0.0180994	0.591895	0.969556	FALSE
C05D9.5	ife-4	Initiation Factor 4E (eIF4E) family	13.4545	9.29707	-0.53324	1.8512e-05	1.75995e-08	TRUE	8.27128	7.15424	-0.209312	0.543351	0.272412	FALSE	8.8389	7.81388	-0.177827	0.81423	0.171214	FALSE	11.9785	7.919	-0.597059	0.0431008	0.00304318	FALSE
C05D9.7	C05D9.7	hypothetical protein	18.3525	12.536	-0.549907	8.08753e-08	1.23223e-10	TRUE	13.9674	11.5433	-0.275003	0.228951	0.0783082	FALSE	16.3796	14.5921	-0.166713	0.716707	0.102683	FALSE	21.4934	13.7627	-0.643135	0.00107084	0.000551677	TRUE
C05D9.9	C05D9.9	hypothetical protein	4.5417	5.31998	0.228188	0.276335	0.051315	FALSE	1.27432	1.2518	-0.0257266	1	0.980852	FALSE	2.44359	1.93411	-0.337333	0.683976	0.0547283	FALSE	10.2202	5.57658	-0.873975	0.000190582	4.83269e-06	TRUE
C05E11.1	lnp-1	LuNaPark (membrane protein) homolog	16.3694	12.7619	-0.359151	0.000596037	1.30967e-05	TRUE	18.6188	14.8769	-0.323685	0.0414796	0.0182955	FALSE	28.1273	26.684	-0.0759958	0.983813	0.476422	FALSE	36.0033	28.3611	-0.344213	0.123186	0.0858117	FALSE
C05E11.10			3.28872	0.710772	-2.21007	0.0032486	3.11978e-06	TRUE	1.23984	1.6142	0.380659	0.873654	0.776272	FALSE	1.6412	1.93219	0.23549	0.99868	0.82771	FALSE	2.7758	1.86613	-0.572849	0.814901	0.418701	FALSE
C05E11.3	C05E11.3	hypothetical protein	7.83141	4.61762	-0.762122	2.65254e-09	1.54857e-14	TRUE	7.2199	5.23763	-0.463065	0.0274299	0.002045	FALSE	8.24899	7.37972	-0.16065	0.83991	0.182319	FALSE	11.4746	8.59956	-0.41611	0.173392	0.0422347	FALSE
C05E11.4	amt-1	AMmonium Transporter homolog	0.170309	0.118649	-0.521459	0.614065	0.359309	FALSE	0.143776	0.490415	1.77018	0.0356434	4.86695e-07	FALSE	0.0847924	0.0864359	0.027696	1	1	FALSE	0.214771	0.316477	0.559305	0.643429	0.343464	FALSE
C05E11.5	amt-4	AMmonium Transporter homolog	16.0829	18.3154	0.187529	0.081464	0.0185776	FALSE	9.48105	10.1308	0.0956237	0.494136	0.63394	FALSE	8.79113	7.43593	-0.241535	0.468651	0.00545687	FALSE	3.27564	1.09037	-1.58696	2.5862e-08	1.04691e-14	TRUE
C05E11.6	C05E11.6	hypothetical protein	0.848794	0.95231	0.166016	0.900902	0.787404	FALSE	1.95474	2.03786	0.0600766	1	1	FALSE	1.92894	1.79182	-0.106382	1	0.833099	FALSE	2.55067	2.02089	-0.335887	0.837333	0.399911	FALSE
C05E11.7	C05E11.7	hypothetical protein	0.141492	0.211908	0.582717	0.430765	0.169951	FALSE	0.0687558	0.0465403	-0.563001	0.92395	0.74298	FALSE	0.0522259	0.051512	-0.0198555	1	1	FALSE	0.124972	0.0731055	-0.773558	0.705954	0.337973	FALSE
C05E11.8	flp-12	FMRF-Like Peptide	9.07735	12.2111	0.427848	0.000944484	6.02127e-06	TRUE	7.59223	8.72225	0.200176	0.33766	0.300151	FALSE	9.8386	9.71356	-0.0184524	1	0.977158	FALSE	8.77597	6.80072	-0.367871	0.492497	0.105165	FALSE
C05E4.1	srp-2	SeRPin	6.43429	6.3487	-0.0193206	0.872996	0.912608	FALSE	5.3954	5.66444	0.0702033	0.701611	0.772937	FALSE	6.74452	4.97474	-0.439094	0.00434487	3.93512e-08	TRUE	7.00821	5.40718	-0.37417	0.338449	0.0773359	FALSE
C05E4.12	C05E4.12		0.510055	0.185069	-1.46259	0.016164	9.73759e-05	FALSE	0.716776	0.485985	-0.560609	0.518592	0.157442	FALSE	1.00066	0.853797	-0.228985	0.962176	0.531212	FALSE	2.82936	1.63049	-0.795167	0.15035	0.00198238	FALSE
C05E4.14	srh-2		0.196002	0.101081	-0.955351	0.178792	0.0159259	FALSE	0.595835	0.695125	0.222361	0.66136	0.517275	FALSE	0.697893	0.5714	-0.288504	0.804786	0.194458	FALSE	1.01986	0.634401	-0.684911	0.222603	0.0070159	FALSE
C05E4.3	srp-1	SeRPin	8.6874	9.19496	0.0819194	0.788618	0.486682	FALSE	11.5101	10.0395	-0.197215	0.485808	0.244672	FALSE	10.7619	6.48071	-0.731714	0.00606615	3.96394e-19	TRUE	5.85535	5.89503	0.00974357	0.703899	0.918414	FALSE
C05E4.9	icl-1	GEX Interacting protein	63.236	42.827	-0.562226	4.12236e-20	2.12639e-17	TRUE	64.6496	74.4555	0.203735	0.00719399	0.145199	FALSE	79.023	75.7084	-0.0618198	1	0.510694	FALSE	104.948	78.2251	-0.423965	5.17953e-06	0.0241221	FALSE
C05E7.1	C05E7.1	hypothetical protein	1.79583	2.40094	0.418953	0.156104	0.0135924	FALSE	0.835916	0.343867	-1.28151	0.0431302	0.000149621	FALSE	0.404094	0.191939	-1.07404	0.546611	0.0222452	FALSE	0.951949	0.437723	-1.12087	0.165559	0.0017846	FALSE
C05E7.2	C05E7.2	hypothetical protein	3.08107	3.83472	0.315689	0.226935	0.0335024	FALSE	0.663003	0.0625073	-3.40692	4.22025e-05	1.27832e-10	TRUE	0.0200289	0.0322396	0.686747	1	1	FALSE	0.117545	0.0992853	-0.24356	0.984323	0.912337	FALSE
C05E7.3	C05E7.3	hypothetical protein	0.795962	0.954746	0.262418	0.797284	0.547937	FALSE	0.806489	0.819339	0.0228045	1	1	FALSE	3.01762	2.90416	-0.0552896	1	0.901293	FALSE	9.67956	4.87332	-0.990037	0.00420294	3.76792e-06	TRUE
C05E7.4	frpr-2	hypothetical protein	0.189872	0.193431	0.0267911	1	1	FALSE	0.113907	0.0809717	-0.492363	0.947101	0.830548	FALSE	0.155074	0.178148	0.200124	1	0.976028	FALSE	0.116645	0.128842	0.143484	1	1	FALSE
C05G5.1	C05G5.1	hypothetical protein	4.87671	5.2603	0.109235	0.591316	0.327174	FALSE	2.04782	1.4181	-0.530132	0.110898	0.00442465	FALSE	2.22586	1.65081	-0.431188	0.458455	0.00170629	FALSE	2.11888	1.04048	-1.02606	0.0177793	1.55043e-05	FALSE
C05G5.2	C05G5.2	hypothetical protein	8.10405	7.81514	-0.0523717	0.647322	0.631667	FALSE	15.361	13.3446	-0.203012	0.349212	0.179807	FALSE	14.7051	15.7315	0.0973394	0.430982	0.333961	FALSE	21.4342	23.0611	0.105549	0.0290132	0.690734	FALSE
C05G5.3	C05G5.3	hypothetical protein	3.67646	3.91226	0.0896841	0.894817	0.662096	FALSE	2.40265	2.54405	0.082501	0.919478	0.890838	FALSE	2.63972	2.60085	-0.021405	1	0.970818	FALSE	4.98924	3.06964	-0.700753	0.109736	0.00216504	FALSE
C05G5.4	sucl-1	hypothetical protein	49.2689	51.1071	0.0528465	0.759694	0.539364	FALSE	30.518	25.4657	-0.261105	0.0459162	0.0526625	FALSE	30.2405	28.7381	-0.0735172	0.933963	0.445317	FALSE	27.7191	26.7924	-0.0490598	0.402085	0.868942	FALSE
C05G5.5	C05G5.5	hypothetical protein	1.75603	0.427613	-2.03794	2.85198e-11	5.73278e-23	TRUE	1.14433	0.35478	-1.68951	0.000210472	3.52196e-10	TRUE	3.12317	2.19885	-0.506264	0.275233	0.000199019	FALSE	6.16582	2.08149	-1.56668	5.27497e-10	1.56082e-15	TRUE
C05G6.1	nhr-76	Nuclear Hormone Receptor family	6.83385	8.46869	0.309439	0.0265196	0.000842104	FALSE	14.4983	16.0858	0.149902	0.240951	0.377294	FALSE	13.6347	12.6861	-0.10404	0.965523	0.344878	FALSE	11.8238	12.4902	0.0791092	0.193278	0.785222	FALSE
C05H8.1	ckk-1	CaM Kinase Kinase	0.667162	0.631394	-0.0794975	0.821748	0.709945	FALSE	0.438165	0.358693	-0.288723	0.649125	0.308552	FALSE	0.449323	0.417146	-0.1072	1	0.761119	FALSE	1.26587	0.806307	-0.650733	0.0934474	0.00312959	FALSE
C06A1.1	cdc-48.1	Cell Division Cycle related	215.496	167.139	-0.366612	7.55678e-11	4.18903e-08	TRUE	244.129	207.508	-0.234478	0.0294756	0.0811652	FALSE	206.317	204.735	-0.0111037	0.946208	0.954337	FALSE	172.411	204.298	0.244825	2.16133e-11	0.243461	FALSE
C06A1.2	C06A1.2	hypothetical protein	2.82035	3.65727	0.374897	0.0811049	0.00487409	FALSE	1.26678	1.22171	-0.0522696	1	0.90917	FALSE	0.603237	0.463283	-0.380829	0.900088	0.384195	FALSE	1.0525	0.68781	-0.613742	0.628885	0.112998	FALSE
C06A1.3	C06A1.3	hypothetical protein	62.2918	82.7141	0.40909	0.288517	0.0384038	FALSE	12.4089	18.3501	0.564414	0.626618	0.371442	FALSE	9.82835	8.93302	-0.137801	1	0.954337	FALSE	13.9376	13.6406	-0.0310802	0.976708	1	FALSE
C06A1.4			8111.73	6344.26	-0.354557	2.63002e-07	2.65916e-07	TRUE	9860.52	9848.44	-0.00176793	0.976766	1	FALSE	9047.12	9295.51	0.0390756	0.620115	0.731177	FALSE	3538.69	5621.64	0.667776	2.00821e-22	0.00015483	TRUE
C06A1.5	rpb-6	RNA Polymerase II (B) subunit	5438.12	6418.22	0.239066	0.00275061	0.000799892	TRUE	5893.37	5918.39	0.00611194	0.808598	1	FALSE	5966.49	6097.28	0.0312822	0.641737	0.806526	FALSE	7325.25	6318.64	-0.213264	0.730018	0.325311	FALSE
C06A1.8			9.9501	12.3987	0.317402	0.820756	0.620486	FALSE	2.02308	13.5497	2.74364	0.300382	0.000633756	FALSE	2.21866	1.65072	-0.426592	1	0.905651	FALSE	3.24852	3.50726	0.110562	1	1	FALSE
C06A12.3	C06A12.3	hypothetical protein	6.68415	6.70679	0.00487968	0.882892	1	FALSE	4.76223	3.97103	-0.262122	0.492927	0.160755	FALSE	5.95955	5.51922	-0.11074	0.98761	0.504448	FALSE	8.82256	10.0149	0.182874	0.130653	0.450163	FALSE
C06A12.4	gcy-27	Guanylyl CYclase	0.19507	0.219145	0.167888	0.985025	0.898895	FALSE	0.37055	0.300705	-0.30132	1	0.894957	FALSE	0.346645	0.347672	0.0042663	1	1	FALSE	0.847576	0.605269	-0.485766	0.773577	0.429479	FALSE
C06A12.5	lact-6	beta-LACTamase domain containing	0.967391	1.23968	0.357796	0.669625	0.345597	FALSE	10.37	7.50661	-0.466183	0.13627	0.00875749	FALSE	2.92567	2.11688	-0.466831	0.669884	0.0715481	FALSE	1.88864	3.70671	0.972789	0.101434	0.00227805	FALSE
C06A5.1	C06A5.1		23.1608	15.9458	-0.538504	9.1191e-16	3.05831e-15	TRUE	30.469	30.5438	0.00353896	0.961352	1	FALSE	35.1139	34.3883	-0.0301222	1	0.807521	FALSE	32.1434	40.1116	0.319499	1.23809e-06	0.108808	FALSE
C06A5.11	sir-2.4	yeast SIR related	16.4867	20.7116	0.329137	0.000523508	2.38781e-05	TRUE	18.8908	23.9602	0.342954	0.00161904	0.00907058	TRUE	18.4783	18.933	0.0350671	0.89425	0.806918	FALSE	20.839	15.8697	-0.393007	0.0937621	0.0477584	FALSE
C06A5.12	C06A5.12	hypothetical protein	6.59273	8.64566	0.391101	0.088329	0.00423556	FALSE	11.5677	15.1417	0.388426	0.0730098	0.0213728	FALSE	15.3756	15.2211	-0.0145667	1	0.987117	FALSE	12.1086	13.8024	0.188883	0.352066	0.532767	FALSE
C06A5.2	C06A5.2	hypothetical protein	0.84752	1.55016	0.871097	0.0339427	0.000474132	FALSE	0.828003	1.06601	0.364517	0.564525	0.405243	FALSE	0.848601	1.59403	0.90952	0.129172	0.000271064	FALSE	0.744591	0.865618	0.217283	0.846243	0.814692	FALSE
C06A5.3	C06A5.3	hypothetical protein	15.8164	14.2365	-0.151835	0.0109898	0.0418617	FALSE	21.2872	22.9961	0.111403	0.202205	0.511321	FALSE	17.5037	17.7531	0.0204121	0.69746	0.891908	FALSE	18.9749	18.557	-0.0321319	0.238553	0.920368	FALSE
C06A5.4	madf-7	hypothetical protein	2.97974	3.23556	0.118826	0.860911	0.604549	FALSE	2.24495	2.70379	0.268303	0.56844	0.390472	FALSE	1.90541	1.91298	0.00572579	1	1	FALSE	1.89491	1.85463	-0.0309967	0.84359	0.996401	FALSE
C06A5.6	C06A5.6	hypothetical protein	32.4918	29.1796	-0.155113	0.0136304	0.0360311	FALSE	27.8626	30.3605	0.123866	0.205285	0.452108	FALSE	24.629	27.2409	0.145415	0.0257094	0.0490907	FALSE	15.1926	19.8653	0.386882	1.04344e-09	0.0460059	FALSE
C06A5.7	unc-94	UNCoordinated	15.1139	12.2395	-0.304332	9.28109e-06	2.24512e-05	TRUE	20.2631	19.6434	-0.0448136	1	0.845639	FALSE	20.2923	21.6803	0.0954514	0.147468	0.26725	FALSE	26.3773	25.6468	-0.0405154	0.246156	0.894622	FALSE
C06A5.8	C06A5.8	hypothetical protein	12.0886	17.5485	0.537695	1.49518e-10	1.62163e-13	TRUE	19.3243	24.8606	0.363449	0.0010994	0.00361652	TRUE	17.3831	19.8747	0.193241	0.00842876	0.00823294	TRUE	21.6347	22.4376	0.0525726	0.0654729	0.862668	FALSE
C06A5.9	rnf-1	RiNg Finger protein	30.4834	33.2516	0.125398	0.406872	0.133787	FALSE	41.4033	44.2516	0.0959842	0.32896	0.599799	FALSE	39.0384	39.1735	0.0049846	0.931994	1	FALSE	37.7114	35.6524	-0.0810015	0.678589	0.76596	FALSE
C06A6.2	C06A6.2	hypothetical protein	4.93865	3.31439	-0.575375	1.24063e-09	1.86515e-12	TRUE	5.93657	4.4805	-0.405969	0.00537387	0.00184062	TRUE	5.44587	5.04684	-0.109784	0.882763	0.282741	FALSE	6.68011	5.19599	-0.362474	0.171266	0.0730922	FALSE
C06A6.3	mvb-12	MVB (yeast MultiVesicular Body sorting factor) related	34.7022	39.4738	0.18587	0.112368	0.0199798	FALSE	43.0622	47.6335	0.145554	0.167552	0.371624	FALSE	43.0182	43.0392	0.000702837	0.962176	1	FALSE	44.8221	41.6758	-0.104997	0.818877	0.686311	FALSE
C06A6.4	C06A6.4	hypothetical protein	26.3811	25.0594	-0.0741527	0.412481	0.370213	FALSE	28.1911	26.5707	-0.0854042	0.848145	0.641257	FALSE	26.7793	25.1245	-0.0920233	0.799196	0.285355	FALSE	22.4801	22.3899	-0.00579765	0.28251	1	FALSE
C06A6.5	C06A6.5	hypothetical protein	21.9843	19.4895	-0.173773	0.0524625	0.0360925	FALSE	18.2937	18.4248	0.0102976	0.888637	1	FALSE	18.5404	18.5509	0.00081789	0.965609	1	FALSE	21.6356	23.3217	0.108267	0.0554933	0.681934	FALSE
C06A6.7	C06A6.7	hypothetical protein	0.641912	0.597214	-0.104127	0.972393	0.896437	FALSE	0.0780068	0.119741	0.618243	0.91567	0.776272	FALSE	0.290969	0.260563	-0.159231	1	0.944062	FALSE	0.722805	0.683516	-0.0806329	0.975169	1	FALSE
C06A8.1	mthf-1	hypothetical protein	34.0931	32.5011	-0.0689919	0.212527	0.394196	FALSE	28.402	27.9332	-0.0240136	1	0.941841	FALSE	38.2102	39.4069	0.0444895	0.424418	0.682562	FALSE	33.0969	39.7217	0.26323	5.1796e-07	0.203536	FALSE
C06A8.2	C06A8.2	hypothetical protein	57.7223	68.067	0.237827	0.00699709	0.000964775	TRUE	83.4472	91.283	0.129483	0.141977	0.426086	FALSE	75.6644	79.486	0.0710851	0.315217	0.455535	FALSE	71.5051	74.988	0.0686142	0.0134808	0.807572	FALSE
C06A8.3	C06A8.3	hypothetical protein	643.993	884.401	0.457656	9.1326e-12	5.04718e-12	TRUE	396.638	649.337	0.711144	5.63539e-10	3.62217e-11	TRUE	285.542	258.158	-0.145446	0.357413	0.040136	FALSE	134.405	151.835	0.17591	0.00493812	0.444028	FALSE
C06A8.4	skr-17	SKp1 Related (ubiquitin ligase complex component)	67.2971	81.7035	0.279853	0.000979895	0.000135657	TRUE	81.4717	87.3542	0.100579	0.315867	0.576008	FALSE	72.8398	69.373	-0.0703535	0.987536	0.493149	FALSE	66.3225	64.7984	-0.0335411	0.408605	0.912337	FALSE
C06A8.5	spdl-1	SPinDLy (Drosophila chromosome segregation) homolog	41.9063	37.9575	-0.14278	0.0298982	0.0655608	FALSE	40.4712	43.5334	0.105229	0.293399	0.549596	FALSE	40.0365	38.2273	-0.066714	0.985807	0.515384	FALSE	41.7427	37.1296	-0.168954	0.948444	0.470142	FALSE
C06A8.6	C06A8.6	hypothetical protein	1.27969	1.50158	0.230686	0.549276	0.254078	FALSE	0.164121	0.0848714	-0.951412	0.717339	0.3711	FALSE	0.178755	0.0774255	-1.2071	0.71832	0.126529	FALSE	0.298617	0.506709	0.762862	0.501148	0.17201	FALSE
C06A8.8	C06A8.8	hypothetical protein	1.1445	1.33775	0.225098	0.328949	0.0882883	FALSE	0.742581	0.583165	-0.348644	0.452347	0.15345	FALSE	0.694029	0.580578	-0.257508	0.858693	0.238711	FALSE	1.33086	1.29505	-0.0393535	0.870969	0.912556	FALSE
C06A8.9	glr-4	GLutamate Receptor family (AMPA)	0.608843	0.664705	0.126644	0.730013	0.432357	FALSE	0.539081	0.545583	0.017297	1	1	FALSE	0.558393	0.554557	-0.00994456	1	1	FALSE	1.39352	0.832411	-0.743364	0.0117186	0.000236171	FALSE
C06B3.13	srxa-12	Serpentine Receptor, class XA	0.00430347	0.0123613	1.52226	0.875961	1	FALSE	0.00502203	0.0497774	3.30915	0.454783	0.222624	FALSE	0.123046	0.11741	-0.0676348	1	1	FALSE	0.385154	0.333607	-0.207287	1	0.927295	FALSE
C06B3.2	oac-3	O-ACyltransferase homolog	0.213846	0.28756	0.42729	0.584064	0.244384	FALSE	0.31746	0.401059	0.337238	0.659307	0.444291	FALSE	0.147522	0.1642	0.154531	1	0.909368	FALSE	0.277648	0.298057	0.102333	0.965494	0.981247	FALSE
C06B3.3	cyp-35C1	CYtochrome P450 family	35.0172	49.4121	0.496799	1.11747e-09	1.44278e-12	TRUE	35.0021	45.9009	0.391082	2.31811e-05	0.00140274	TRUE	15.7947	15.2742	-0.0483443	1	0.766224	FALSE	10.0165	16.5863	0.727613	9.2155e-09	6.42604e-05	TRUE
C06B3.4	stdh-1	STeroid DeHydrogenase family	13.6106	15.292	0.168043	0.304013	0.0752071	FALSE	24.43	21.7072	-0.170483	0.457949	0.289836	FALSE	16.3679	14.2797	-0.196897	0.641829	0.0357861	FALSE	16.6004	13.8201	-0.264456	0.640432	0.234469	FALSE
C06B3.6	C06B3.6	hypothetical protein	2.26246	2.58535	0.192467	0.377637	0.133232	FALSE	7.45114	6.26757	-0.249553	0.289339	0.110975	FALSE	12.9453	21.234	0.713942	8.01143e-19	1.34722e-28	TRUE	46.7657	30.9457	-0.595714	1.91557e-07	0.00093839	TRUE
C06B3.7	C06B3.7	hypothetical protein	0.543917	0.361064	-0.591129	0.37308	0.106622	FALSE	2.94102	2.45244	-0.262098	0.625804	0.285315	FALSE	1.55442	1.62397	0.0631432	0.995734	0.905651	FALSE	9.14225	9.28962	0.0230708	0.59402	0.970579	FALSE
C06B3.8	gcy-32	Guanylyl CYclase	0.135358	0.124021	-0.126192	0.97898	0.950693	FALSE	0.12304	0.0869308	-0.501185	0.869354	0.577816	FALSE	0.128965	0.157347	0.286973	0.998504	0.722043	FALSE	0.237309	0.200492	-0.243222	0.92484	0.642488	FALSE
C06B8.1	nhr-150	Nuclear Hormone Receptor family	0.686011	0.070796	-3.27649	1.59634e-06	6.12281e-15	TRUE	0.252144	0.261906	0.0548024	1	1	FALSE	1.39173	1.7549	0.334511	0.654659	0.110569	FALSE	1.4928	0.656387	-1.18541	0.0469986	4.73503e-05	FALSE
C06B8.12			1.28525	1.21713	-0.0785687	0.797284	0.733201	FALSE	0.945127	1.24476	0.397286	0.433384	0.241429	FALSE	1.03797	1.13442	0.128189	0.973105	0.792086	FALSE	1.63938	1.24719	-0.394472	0.77776	0.251814	FALSE
C06B8.2	C06B8.2	hypothetical protein	0.477599	0.630609	0.400947	0.0804608	0.00303615	FALSE	0.428749	0.281016	-0.60948	0.144128	0.00265943	FALSE	0.350909	0.39374	0.166148	0.840432	0.454737	FALSE	0.195321	0.266636	0.449024	0.239086	0.140496	FALSE
C06B8.4	str-264	Seven TM Receptor	0.0407348	0.00920558	-2.14568	0.657544	0.321323	FALSE	0.207811	0.0918279	-1.17827	0.47561	0.161662	FALSE	0.201053	0.203712	0.018957	1	1	FALSE	0.17801	0.110747	-0.684695	0.78483	0.465936	FALSE
C06B8.7	C06B8.7	hypothetical protein	2.87663	1.00619	-1.51548	7.82188e-58	9.99188e-79	TRUE	2.00062	1.76383	-0.181735	0.519186	0.273359	FALSE	4.12097	4.24355	0.0422874	0.694532	0.74502	FALSE	8.16381	6.61568	-0.303353	0.161685	0.136052	FALSE
C06B8.8	rpl-38	Ribosomal Protein, Large subunit	425.663	563.257	0.404081	1.21945e-05	1.25143e-09	TRUE	289.416	321.066	0.149725	0.370643	0.325611	FALSE	293.153	292.137	-0.0050085	0.909148	0.997428	FALSE	323.695	249.697	-0.374454	0.273032	0.051394	FALSE
C06C3.1	mel-11	Maternal Effect Lethal	14.2506	10.3351	-0.463481	8.71307e-16	8.16591e-12	TRUE	20.8652	18.7949	-0.150764	0.328686	0.324063	FALSE	21.3347	22.1973	0.0571831	0.277026	0.566239	FALSE	22.1705	25.7243	0.214491	2.35322e-08	0.322229	FALSE
C06C3.10	C06C3.10	hypothetical protein	0.899046	1.09738	0.287592	0.803392	0.549075	FALSE	0.623244	0.54303	-0.198765	0.963182	0.830548	FALSE	0.9226	0.608805	-0.599724	0.832699	0.226053	FALSE	1.37489	0.660051	-1.05867	0.337079	0.012247	FALSE
C06C3.11			0.548361	0.570886	0.0580768	0.978091	1	FALSE	0.692751	0.633497	-0.128999	0.979235	0.86107	FALSE	0.454432	0.446157	-0.0265145	1	1	FALSE	0.907466	0.603498	-0.588495	0.760594	0.254865	FALSE
C06C3.12	C06C3.12		1.12475	1.18567	0.0761004	0.890214	0.833768	FALSE	0.814908	1.00325	0.299974	0.828741	0.649321	FALSE	1.16558	1.04151	-0.162369	1	0.871814	FALSE	1.67797	1.19688	-0.487436	0.857884	0.32823	FALSE
C06C3.3	C06C3.3	hypothetical protein	0.175992	0.176975	0.00803911	0.978091	1	FALSE	0.310659	0.260799	-0.252392	0.894772	0.653857	FALSE	0.257672	0.244517	-0.0755998	1	0.981814	FALSE	0.709976	0.508274	-0.482163	0.683958	0.173786	FALSE
C06C3.4	C06C3.4	hypothetical protein	0.680048	0.685899	0.0123606	0.967035	0.978283	FALSE	0.229267	0.334814	0.54633	0.690739	0.433653	FALSE	0.209043	0.0921442	-1.18184	0.711337	0.126529	FALSE	0.543631	0.182102	-1.57788	0.173924	0.00164143	FALSE
C06C3.5			1.05905	1.60542	0.600176	0.0672943	0.0014951	FALSE	0.820922	0.933028	0.184675	0.803378	0.70724	FALSE	0.925517	0.859061	-0.107499	1	0.866037	FALSE	0.780704	0.837815	0.101856	0.926723	0.961296	FALSE
C06C3.6	srh-48	Serpentine Receptor, class H	0.660857	0.740765	0.164679	0.913411	0.691177	FALSE	0.60779	0.749359	0.302085	0.73024	0.534862	FALSE	1.07495	0.969507	-0.148947	1	0.724509	FALSE	1.41476	1.11222	-0.347116	0.79407	0.307271	FALSE
C06C3.7	C06C3.7	hypothetical protein	0.969316	1.1764	0.279343	0.618872	0.344866	FALSE	1.95863	1.50351	-0.381508	0.640328	0.262855	FALSE	1.41886	1.73126	0.287094	0.883989	0.437503	FALSE	1.07969	0.911339	-0.244563	0.926832	0.595471	FALSE
C06C3.8	C06C3.8		0.530194	0.542804	0.0339103	0.962587	0.942484	FALSE	0.492851	0.564811	0.196616	0.788377	0.687598	FALSE	0.724493	0.775664	0.0984595	0.974257	0.809923	FALSE	1.32524	0.742914	-0.83499	0.156789	0.00212751	FALSE
C06C3.9	C06C3.9	hypothetical protein	0.272133	0.497361	0.869981	0.304455	0.0638851	FALSE	0.31089	0.421689	0.439778	0.830835	0.672846	FALSE	0.28054	0.236448	-0.246686	1	0.875353	FALSE	0.407912	0.309514	-0.398253	0.892369	0.604223	FALSE
C06C6.4	nhr-63	Nuclear Hormone Receptor family	0.788456	0.905046	0.198961	0.63351	0.427419	FALSE	0.70793	0.873316	0.302896	0.65069	0.476673	FALSE	1.1373	1.18637	0.0609395	0.996851	0.901745	FALSE	5.024	2.68664	-0.903033	0.053972	1.60516e-05	FALSE
C06C6.5	nhr-50	Nuclear Hormone Receptor family	1.08857	1.1527	0.0825849	0.892288	0.709841	FALSE	0.763236	0.865332	0.181125	0.760897	0.602466	FALSE	1.41129	1.14368	-0.303331	0.711337	0.0698991	FALSE	4.517	2.49717	-0.855075	0.000355918	8.81658e-06	TRUE
C06C6.7	C06C6.7	hypothetical protein	0.0863366	0.141586	0.713636	0.381869	0.115981	FALSE	0.0142011	0.0276266	0.960057	0.838003	0.640935	FALSE	0.0237001	0.00827896	-1.51737	0.89425	0.464878	FALSE	0.100743	0.0932816	-0.111011	1	0.894199	FALSE
C06E1.1	C06E1.1	hypothetical protein	21.3574	8.9126	-1.26082	4.73345e-23	7.95929e-39	TRUE	13.6316	9.74494	-0.484227	0.0225704	0.00138924	FALSE	14.2828	14.6775	0.0393258	0.946254	0.859251	FALSE	21.4444	16.9944	-0.335545	0.413898	0.121055	FALSE
C06E1.10	rha-2	RNA HelicAse	9.30865	7.09368	-0.392039	2.97005e-05	3.56089e-07	TRUE	7.73411	8.73166	0.17502	0.246766	0.263198	FALSE	10.3425	10.2626	-0.0111935	0.980548	0.97371	FALSE	14.9878	15.7604	0.0725155	0.0657495	0.79351	FALSE
C06E1.11	C06E1.11	hypothetical protein	1.22645	1.51054	0.300579	0.480353	0.126659	FALSE	3.05935	3.11722	0.0270343	0.956472	0.998879	FALSE	2.8252	2.48202	-0.186836	0.921512	0.325674	FALSE	2.55595	1.6685	-0.615313	0.217182	0.00962364	FALSE
C06E1.3	C06E1.3	hypothetical protein	3.87253	4.73189	0.289142	0.151165	0.00714107	FALSE	1.41454	1.50676	0.0911122	0.865873	0.827163	FALSE	1.02697	0.644615	-0.671891	0.237686	0.000475515	FALSE	1.22232	0.853972	-0.517363	0.518667	0.0715836	FALSE
C06E1.4	glr-1	GLutamate Receptor family (AMPA)	0.234155	0.21628	-0.114561	0.724816	0.652774	FALSE	0.194116	0.164208	-0.2414	0.919478	0.716385	FALSE	0.212046	0.114686	-0.886685	0.461413	0.0148733	FALSE	0.567817	0.25779	-1.13923	0.14309	4.15314e-05	FALSE
C06E1.7	C06E1.7	hypothetical protein	0.398642	0.723233	0.859366	0.0866218	0.0020613	FALSE	0.627875	0.711227	0.179833	0.87031	0.764412	FALSE	0.430395	0.277946	-0.630857	0.863471	0.168234	FALSE	0.125431	0.232357	0.889452	0.798108	0.367618	FALSE
C06E1.8	ztf-30	hypothetical protein	0.775611	0.236199	-1.71533	9.21892e-06	4.5367e-11	TRUE	0.251605	0.287764	0.193724	0.91448	0.859301	FALSE	0.546549	0.321538	-0.765359	0.504911	0.0176705	FALSE	1.49367	0.678165	-1.13915	0.0280974	1.68794e-05	FALSE
C06E1.9	C06E1.9	hypothetical protein	37.4849	39.1808	0.0638392	0.676107	0.453577	FALSE	43.1393	45.6144	0.0804878	0.417071	0.669821	FALSE	42.9291	43.4284	0.0166844	0.78818	0.922494	FALSE	42.658	41.4794	-0.0404229	0.304142	0.895614	FALSE
C06E2.1	C06E2.1	hypothetical protein	1.95082	1.96851	0.0130221	0.994761	0.949322	FALSE	1.77007	2.00812	0.182035	0.712154	0.599799	FALSE	0.816188	0.430578	-0.922626	0.325478	0.0015039	FALSE	0.90645	0.40715	-1.15467	0.242788	0.00312534	FALSE
C06E2.5	C06E2.5	hypothetical protein	12.6081	11.3477	-0.151947	0.187629	0.106808	FALSE	12.8223	11.0113	-0.219673	0.340556	0.16797	FALSE	11.9674	11.2012	-0.0954629	0.975333	0.452705	FALSE	13.1509	10.0012	-0.394984	0.189037	0.0530046	FALSE
C06E2.7	ubc-22	UBiquitin Conjugating enzyme	0.378484	0.251442	-0.590009	0.507151	0.233021	FALSE	0.329672	0.358479	0.120856	0.981004	0.992531	FALSE	0.284961	0.315338	0.146134	1	0.954337	FALSE	0.90545	0.509453	-0.829687	0.56297	0.0624931	FALSE
C06E2.8	ins-9	INSulin related	0.234865	0.693294	1.56164	0.165195	0.0105297	FALSE	0.430167	0.438515	0.02773	1	1	FALSE	0.60609	0.446093	-0.442189	0.97676	0.719281	FALSE	0.492031	0.278134	-0.822967	0.775853	0.441485	FALSE
C06E4.2	C06E4.2	hypothetical protein	2.61498	2.00526	-0.383014	0.360477	0.132976	FALSE	1.11555	0.641682	-0.797831	0.478044	0.164849	FALSE	0.801952	0.464219	-0.788712	0.81423	0.216298	FALSE	2.43499	1.21993	-0.997119	0.248748	0.00590193	FALSE
C06E4.3	C06E4.3	hypothetical protein	1.01152	1.29039	0.351285	0.460344	0.126449	FALSE	2.01523	1.91427	-0.0741464	1	0.890508	FALSE	1.98796	0.762666	-1.38216	0.00311789	5.46752e-12	TRUE	2.20635	1.27054	-0.796227	0.245208	0.0058269	FALSE
C06E4.6	C06E4.6	hypothetical protein	0.0888727	0.0304816	-1.5438	0.654206	0.231451	FALSE	0.324977	0.411918	0.34202	0.790911	0.714696	FALSE	0.395763	0.125364	-1.65851	0.289848	0.00172123	FALSE	0.681302	0.250353	-1.44433	0.251361	0.00422257	FALSE
C06E4.7	glb-2	GLoBin	0.45109	0.484366	0.102684	1	1	FALSE	0.156983	0.201247	0.358365	0.944729	0.877731	FALSE	0.208947	0.230531	0.141824	1	1	FALSE	1.3089	0.820149	-0.674402	0.549344	0.0931159	FALSE
C06E4.8	C06E4.8	hypothetical protein	0.345958	0.308248	-0.166505	0.896801	0.810895	FALSE	0.865158	0.796093	-0.120027	0.967933	0.810807	FALSE	2.49273	2.56586	0.0417159	1	0.942204	FALSE	7.47363	6.74587	-0.147804	0.966505	0.639916	FALSE
C06E7.1	sams-3	hypothetical protein	6.82311	7.5741	0.150646	0.22772	0.0608711	FALSE	4.16605	4.27396	0.0368924	0.763564	0.893389	FALSE	5.40825	4.69481	-0.204093	0.293755	0.00840318	FALSE	5.74514	4.07054	-0.497124	0.00488796	0.00850408	TRUE
C06E7.2	C06E7.2	hypothetical protein	2.47521	2.37074	-0.0622106	0.640815	0.607884	FALSE	1.70509	1.33359	-0.354526	0.238617	0.046956	FALSE	1.74698	1.27961	-0.449163	0.147101	0.00010566	FALSE	2.08386	1.52284	-0.452494	0.386473	0.0494436	FALSE
C06E7.3	sams-4	hypothetical protein	9.06481	10.5452	0.218243	0.0124846	0.00294787	FALSE	7.84333	9.68811	0.304749	0.000817143	0.018827	FALSE	9.70925	9.66225	-0.00700006	0.9501	0.988383	FALSE	9.77992	10.3293	0.0788417	0.0188912	0.774716	FALSE
C06E7.4	C06E7.4	hypothetical protein	8.32723	2.86796	-1.53781	1.37004e-34	6.23933e-56	TRUE	4.51088	3.99106	-0.176636	0.704168	0.372419	FALSE	9.65023	7.75849	-0.314786	0.101982	0.000204553	FALSE	14.3699	8.1502	-0.818145	0.000458215	5.44819e-06	TRUE
C06E7.88	C06E7.88		1.27045	0.0114308	-6.79627	1.06721e-13	3.09431e-26	TRUE	0.284906	0.120298	-1.24387	0.504923	0.184291	FALSE	0.0666346	0.0513958	-0.374619	1	0.905651	FALSE	0	0.0248253	Inf	1	0.693862	FALSE
C06E8.3	prk-1	Pim (mammalian oncogene) Related Kinase	3.55148	3.79106	0.0941817	0.688402	0.335211	FALSE	4.0994	3.72835	-0.136876	0.681594	0.448624	FALSE	3.69913	3.5925	-0.0421964	1	0.804891	FALSE	5.16339	4.27937	-0.270918	0.620798	0.216959	FALSE
C06E8.5	C06E8.5	hypothetical protein	0.821225	1.22929	0.581971	0.079289	0.00128654	FALSE	0.571284	0.419054	-0.44707	0.67575	0.18849	FALSE	0.326417	0.222261	-0.554464	0.837532	0.189797	FALSE	0.324758	0.331291	0.0287309	0.925996	1	FALSE
C06G1.1	C06G1.1	hypothetical protein	1.25532	1.24195	-0.0154456	0.959864	0.978568	FALSE	0.61482	0.298553	-1.04217	0.0028214	1.95198e-06	TRUE	0.366337	0.262018	-0.483503	0.69746	0.0679436	FALSE	0.433652	0.279151	-0.635493	0.368991	0.0339805	FALSE
C06G1.2	C06G1.2	hypothetical protein	0.704369	0.886045	0.331049	0.679421	0.330763	FALSE	0.440189	0.0968765	-2.1839	0.142082	0.000251232	FALSE	0.221206	0.163965	-0.432003	0.962176	0.699548	FALSE	0.60386	0.163698	-1.88317	0.0907188	0.000253746	FALSE
C06G1.4	ain-1	ALG-1 INteracting protein	25.718	11.8044	-1.12345	5.13329e-68	6.45412e-62	TRUE	15.5835	12.2632	-0.345692	0.00196692	0.0057888	TRUE	22.1276	22.0654	-0.00406128	0.961646	1	FALSE	34.7322	29.452	-0.237907	0.38925	0.262076	FALSE
C06G1.5	C06G1.5	hypothetical protein	6.94366	6.01727	-0.206587	0.0386406	0.0203225	FALSE	2.70394	2.44816	-0.143366	0.807612	0.490783	FALSE	3.07169	2.60247	-0.239152	0.62261	0.0452398	FALSE	5.32633	4.75447	-0.163856	1	0.522086	FALSE
C06G1.6	C06G1.6	hypothetical protein	2.1405	1.06246	-1.01054	1.3444e-06	2.78945e-16	TRUE	0.719576	0.487001	-0.563223	0.215638	0.0266345	FALSE	0.851458	0.625136	-0.445766	0.584752	0.0246586	FALSE	1.36723	1.53479	0.166784	0.509493	0.517724	FALSE
C06G3.1	nhr-105	Nuclear Hormone Receptor family	2.14049	1.83677	-0.220772	0.162147	0.0447709	FALSE	1.50388	1.64734	0.131449	0.62599	0.57914	FALSE	1.80655	1.95115	0.111091	0.770199	0.474349	FALSE	3.07418	2.91262	-0.077884	0.755555	0.807601	FALSE
C06G3.10	cogc-2	Conserved Oligomeric Golgi (COG) Component	26.6171	26.2833	-0.0182059	0.831137	0.869445	FALSE	33.8703	35.1704	0.0543436	0.544403	0.802239	FALSE	29.5044	28.9486	-0.0274392	1	0.842775	FALSE	26.127	26.1925	0.00361184	0.130455	1	FALSE
C06G3.11	tin-9.1	Transport to INner mitochondrial membrane (yeast TIM)	36.738	45.6973	0.314839	0.000417821	2.9556e-05	TRUE	36.915	38.6691	0.0669752	0.727649	0.757698	FALSE	33.3377	32.7989	-0.0235086	1	0.893351	FALSE	34.4086	31.2063	-0.140932	1	0.560573	FALSE
C06G3.2	klp-18	Kinesin-Like Protein	16.5988	19.2883	0.216651	0.0254328	0.00266605	FALSE	21.063	24.7748	0.234163	0.0148479	0.0867222	FALSE	19.2856	21.2761	0.141711	0.0977904	0.0560577	FALSE	19.9447	21.7301	0.123687	0.000905998	0.620423	FALSE
C06G3.3	C06G3.3	hypothetical protein	0.961026	1.1936	0.312675	0.865086	0.609571	FALSE	5.9802	5.88491	-0.0231737	1	0.987796	FALSE	5.61436	5.41971	-0.050906	1	0.912121	FALSE	7.97687	5.09987	-0.645362	0.397861	0.023783	FALSE
C06G3.4	C06G3.4	hypothetical protein	0.0149962	0.0107323	-0.482644	0.978623	1	FALSE	0.0232548	0.0509884	1.13264	0.757214	0.453701	FALSE	0.0783902	0.094913	0.275933	1	0.892408	FALSE	0.145601	0.110091	-0.403313	0.960564	0.698672	FALSE
C06G3.5	C06G3.5	hypothetical protein	12.7992	10.5753	-0.275355	0.000241825	0.00025883	TRUE	11.8205	10.6607	-0.148989	0.481763	0.355379	FALSE	12.8331	13.2207	0.042926	0.633777	0.728909	FALSE	16.7135	13.1636	-0.344457	0.0963501	0.0852864	FALSE
C06G3.6	C06G3.6	hypothetical protein	17.2445	10.7898	-0.67647	1.37625e-14	6.94229e-19	TRUE	17.0388	12.3809	-0.460705	0.00033407	0.000208681	TRUE	23.5598	23.0946	-0.0287699	1	0.838979	FALSE	29.851	23.23	-0.361789	0.0912295	0.0687685	FALSE
C06G3.7	trxr-1		56.611	40.8478	-0.470826	9.94757e-15	5.49121e-12	TRUE	70.1566	56.7348	-0.306344	0.0258095	0.0155484	FALSE	77.7684	75.8409	-0.0362097	1	0.75946	FALSE	96.7103	97.0657	0.00529115	0.0462655	1	FALSE
C06G3.8	C06G3.8	hypothetical protein	27.7891	36.1067	0.377746	0.000529247	1.82768e-06	TRUE	34.9437	39.1278	0.163159	0.177092	0.318607	FALSE	28.3406	29.2204	0.0441054	0.76591	0.755254	FALSE	34.8957	26.3712	-0.404089	0.100542	0.0400813	FALSE
C06G3.9	C06G3.9	hypothetical protein	30.6464	32.5519	0.0870281	0.630285	0.288191	FALSE	36.1488	42.6033	0.237018	0.0162772	0.0847572	FALSE	33.5406	34.79	0.0527621	0.605469	0.625769	FALSE	37.8258	39.0493	0.0459265	0.0362111	0.879165	FALSE
C06G4.1	C06G4.1	hypothetical protein	36.554	33.7264	-0.116151	0.119798	0.134974	FALSE	43.5265	50.8367	0.223978	0.028144	0.104869	FALSE	46.5696	49.2793	0.0815936	0.174667	0.363397	FALSE	46.682	55.5792	0.251678	1.1367e-07	0.230981	FALSE
C06G4.2	clp-1	CaLPain family	16.1807	16.8358	0.0572575	0.691849	0.491424	FALSE	17.6603	18.3978	0.0590203	0.484551	0.776272	FALSE	20.2751	20.4748	0.0141449	0.729411	0.936819	FALSE	22.6622	20.1829	-0.167151	0.943859	0.468087	FALSE
C06G4.4	C06G4.4	hypothetical protein	0.474798	0.601747	0.341843	0.809712	0.458761	FALSE	0.371146	0.488507	0.396391	0.676859	0.52032	FALSE	0.602203	0.418845	-0.523833	0.812787	0.228292	FALSE	0.804943	0.740298	-0.120779	0.961272	0.918733	FALSE
C06G4.5	npr-17	hypothetical protein	1.0215	1.01149	-0.0142065	0.996746	1	FALSE	1.70464	1.69428	-0.00879477	1	1	FALSE	1.74283	1.20416	-0.533399	0.307882	0.00169489	FALSE	3.32079	1.66001	-1.00033	0.0103896	8.13381e-06	FALSE
C06G8.1	swt-3	hypothetical protein	10.0617	10.1739	0.0159876	0.931181	0.880075	FALSE	6.92538	10.6751	0.624285	5.03964e-06	9.88078e-07	TRUE	9.5952	13.4716	0.489538	2.58301e-06	5.59463e-11	TRUE	6.7667	18.4	1.44318	8.42187e-25	9.6395e-17	TRUE
C06G8.2	pept-2	OligoPeptide Transporter	5.35294	5.11139	-0.0666151	0.63754	0.55582	FALSE	6.82686	5.19342	-0.394538	0.0187966	0.00393585	FALSE	7.42996	5.31408	-0.483534	0.0104975	1.45557e-10	FALSE	6.72777	8.24103	0.292695	0.0089082	0.164377	FALSE
C06G8.3	C06G8.3	hypothetical protein	5.39825	5.5771	0.0470233	1	0.734917	FALSE	8.06314	6.80322	-0.245123	0.333864	0.104257	FALSE	4.26104	3.27363	-0.380318	0.178861	5.89634e-05	FALSE	3.93363	2.65098	-0.569334	0.0997542	0.00633258	FALSE
C06H2.1	atp-5	ATP synthase subunit	290.284	373.379	0.363175	2.981e-09	6.31103e-08	TRUE	229.421	244.222	0.0901978	0.253653	0.614081	FALSE	227.896	236.761	0.0550548	0.414037	0.585129	FALSE	207.628	179.035	-0.213761	0.529526	0.322636	FALSE
C06H2.2	C06H2.2		25.6988	20.9908	-0.291944	0.000135495	0.000129349	TRUE	21.7924	19.412	-0.166881	0.434986	0.295255	FALSE	21.2929	19.956	-0.0935524	0.923063	0.353336	FALSE	22.5794	20.1952	-0.160992	1	0.509292	FALSE
C06H2.3	jmjd-5	hypothetical protein	15.957	17.8397	0.160897	0.0989888	0.0477388	FALSE	20.9066	24.4141	0.223755	0.0382347	0.122564	FALSE	19.5125	20.3582	0.0612049	0.625283	0.602646	FALSE	19.0479	21.7767	0.193154	0.0040682	0.398743	FALSE
C06H2.4	folt-1	FOLate Transporter family	5.98174	6.03065	0.011747	0.978623	0.980855	FALSE	2.39322	2.51092	0.0692633	0.870685	0.857656	FALSE	2.6012	2.29747	-0.179133	0.930808	0.359159	FALSE	3.11508	2.91307	-0.0967283	0.892809	0.799898	FALSE
C06H2.5	glb-3	GLoBin	0.424522	0.402006	-0.0786204	1	0.976178	FALSE	0.274356	0.185567	-0.564107	0.625429	0.303534	FALSE	0.304356	0.160906	-0.919538	0.680509	0.0473779	FALSE	0.658784	0.433802	-0.602767	0.52125	0.0961807	FALSE
C06H2.6	C06H2.6	hypothetical protein	52.1206	68.1353	0.386548	4.11438e-07	4.73968e-08	TRUE	71.1573	74.3584	0.0634841	0.472009	0.761316	FALSE	59.0967	55.9508	-0.0789196	0.949819	0.410543	FALSE	59.5977	58.8305	-0.0186941	0.258379	0.958039	FALSE
C06H2.7	C06H2.7	hypothetical protein	11.9455	14.3669	0.266285	0.0107212	0.000593814	FALSE	14.5992	14.8079	0.0204815	0.827509	0.962529	FALSE	13.1432	12.4779	-0.0749461	1	0.500959	FALSE	12.1419	12.3419	0.0235631	0.260529	0.951732	FALSE
C06H5.1	fbxa-156	F-box A protein	0.636229	0.834115	0.3907	0.164175	0.0232552	FALSE	1.00529	0.6656	-0.594881	0.120035	0.00733845	FALSE	1.07869	1.12141	0.0560289	0.957985	0.844861	FALSE	1.1868	1.00546	-0.239223	1	0.517086	FALSE
C06H5.2	fbxa-157	F-box A protein	0.15783	0.242667	0.620603	0.533632	0.220433	FALSE	0.144418	0.0753893	-0.937818	0.671578	0.350414	FALSE	0.160118	0.182055	0.185231	1	0.871575	FALSE	0.395227	0.59652	0.593887	0.490172	0.249115	FALSE
C06H5.6	C06H5.6	hypothetical protein	16.1791	19.3031	0.254702	0.0161375	0.00124946	FALSE	8.90499	10.8757	0.288426	0.032876	0.0482001	FALSE	5.82838	4.99998	-0.221172	0.720932	0.0416993	FALSE	4.43319	5.0703	0.193724	0.138617	0.443897	FALSE
C06H5.7	dcar-1	hypothetical protein	8.79278	9.24885	0.072954	0.823207	0.468983	FALSE	7.29389	7.65366	0.069462	0.697822	0.769047	FALSE	11.3955	9.71676	-0.229923	0.210845	0.00311991	FALSE	16.6112	12.8006	-0.375943	0.0927461	0.0590316	FALSE
C06H5.8	C06H5.8	hypothetical protein	2.17731	2.04909	-0.0875624	0.78452	0.677939	FALSE	1.81726	1.75866	-0.047285	1	0.921565	FALSE	1.79177	1.74575	-0.037535	1	0.96558	FALSE	2.75652	3.07956	0.159874	0.520333	0.647601	FALSE
C07A12.1	ham-2	HSN Abnormal Migration	1.87892	0.369304	-2.34702	5.64498e-35	3.54311e-65	TRUE	0.907484	0.78789	-0.203878	0.732028	0.41821	FALSE	1.31162	1.26747	-0.0493988	1	0.855296	FALSE	2.21848	1.54334	-0.523509	0.203825	0.016508	FALSE
C07A12.2	C07A12.2	hypothetical protein	4.29259	5.93525	0.467459	0.225263	0.0409211	FALSE	3.35864	3.44436	0.0363588	0.974681	1	FALSE	4.03819	3.82047	-0.0799577	1	0.954329	FALSE	11.5392	8.29915	-0.475506	0.494435	0.0599384	FALSE
C07A12.3	nhr-35	Nuclear Hormone Receptor family	3.48024	3.37341	-0.0449776	0.631129	0.680538	FALSE	3.03882	2.85656	-0.0892307	0.91567	0.693034	FALSE	4.50942	4.83996	0.102054	0.58136	0.385705	FALSE	7.52792	5.58259	-0.431317	0.0594395	0.0284992	FALSE
C07A12.4	pdi-2	Protein Disulfide Isomerase	176.007	150.193	-0.228811	9.84425e-06	0.000915778	TRUE	86.0309	74.0165	-0.217009	0.0643316	0.114504	FALSE	123.248	129.098	0.0669028	0.220353	0.466543	FALSE	148.579	154.665	0.0579174	0.000625453	0.839293	FALSE
C07A12.5	spr-3	Suppressor of PResenilin defect	6.8513	6.06836	-0.175072	0.0479158	0.0285825	FALSE	7.06998	6.01685	-0.232699	0.208789	0.112019	FALSE	9.5077	9.36388	-0.0219903	0.999228	0.89418	FALSE	8.41266	8.37048	-0.00725181	0.664867	0.99616	FALSE
C07A12.7	C07A12.7	hypothetical protein	4.34421	3.96821	-0.130607	0.139351	0.132456	FALSE	4.82123	4.52031	-0.0929804	0.811011	0.624994	FALSE	5.4095	5.18239	-0.061876	1	0.598436	FALSE	10.7983	10.8883	0.0119712	0.14432	0.985636	FALSE
C07A4.1	tiar-3	hypothetical protein	1.70745	2.03452	0.252845	0.394725	0.0912726	FALSE	1.29452	1.3072	0.0140677	0.983715	1	FALSE	1.40822	1.25047	-0.171403	0.946307	0.449868	FALSE	1.66338	1.37718	-0.272399	0.865912	0.360915	FALSE
C07A4.2	C07A4.2	hypothetical protein	0.563304	0.601053	0.09358	1	0.90143	FALSE	0.556635	0.610732	0.133807	0.919343	0.859301	FALSE	0.542537	0.37999	-0.513759	0.794126	0.163285	FALSE	1.17258	0.882059	-0.410735	0.766597	0.238518	FALSE
C07A4.3	C07A4.3	hypothetical protein	0.764469	0.979921	0.358207	0.503352	0.216939	FALSE	0.641906	0.532264	-0.270218	0.919617	0.696563	FALSE	0.961809	1.00535	0.0638807	1	0.914131	FALSE	1.34103	0.884293	-0.600748	0.537187	0.0982519	FALSE
C07A9.1	clec-162	C-type LECtin	0.0341245	0.111013	1.70185	0.381239	0.135446	FALSE	0.169059	0.108798	-0.635871	0.839686	0.623184	FALSE	0.223409	0.203242	-0.136491	1	0.958096	FALSE	0.392829	0.222077	-0.822843	0.841031	0.260781	FALSE
C07A9.11	ncx-7	Na/Ca eXchangers	5.91588	4.96009	-0.254227	0.046099	0.00495969	FALSE	2.71355	2.00616	-0.435742	0.103221	0.00907058	FALSE	2.08487	1.60248	-0.379655	0.582819	0.00530333	FALSE	1.07618	0.447025	-1.26749	0.1014	2.24461e-06	FALSE
C07A9.12	C07A9.12	hypothetical protein	1.56274	1.62117	0.0529632	0.962551	0.850835	FALSE	1.74617	1.68088	-0.0549756	1	0.906703	FALSE	1.94235	1.69325	-0.198006	0.95556	0.478044	FALSE	4.17991	3.14275	-0.411447	0.510177	0.0967414	FALSE
C07A9.13	C07A9.13	hypothetical protein	0.373718	0.495735	0.407621	0.59041	0.272544	FALSE	0.179198	0.293566	0.71213	0.636257	0.413762	FALSE	0.147607	0.144981	-0.0258952	1	1	FALSE	0.174906	0.465661	1.4127	0.209464	0.0161623	FALSE
C07A9.2	C07A9.2	hypothetical protein	42.8771	50.8386	0.245717	0.00325914	0.000806007	TRUE	51.7469	57.4324	0.150394	0.10479	0.338673	FALSE	47.428	46.3987	-0.0316541	1	0.811429	FALSE	54.6883	48.2552	-0.180549	0.854317	0.42645	FALSE
C07A9.3	tlk-1	Tousled-Like Kinase	46.154	37.0993	-0.315066	1.70392e-08	3.51383e-06	TRUE	68.5108	68.3867	-0.00261565	0.913478	1	FALSE	79.504	85.471	0.104408	0.0357811	0.179802	FALSE	75.512	85.1009	0.172467	6.15398e-08	0.450257	FALSE
C07A9.4	ncx-6	Na/Ca eXchangers	2.06636	2.0925	0.0181356	1	0.95623	FALSE	1.52213	1.19022	-0.354862	0.415684	0.119462	FALSE	0.681691	0.677952	-0.00793404	1	1	FALSE	0.652681	0.356119	-0.874018	0.384291	0.0150468	FALSE
C07A9.6	ugt-60	UDP-GlucuronosylTransferase	7.73026	7.59127	-0.0261746	0.822661	0.846518	FALSE	2.7929	2.66625	-0.0669503	0.990599	0.818879	FALSE	2.35276	1.50699	-0.642679	0.0811281	8.97218e-07	FALSE	2.06855	2.01716	-0.0362908	0.806428	0.998317	FALSE
C07A9.7	set-3	SET (trithorax/polycomb) domain containing	18.4015	17.5661	-0.0670316	0.332429	0.436319	FALSE	24.7669	26.4984	0.0974922	0.323602	0.586839	FALSE	24.0029	24.2108	0.0124379	0.836976	0.95416	FALSE	28.4643	26.8165	-0.0860346	0.648388	0.748493	FALSE
C07A9.8	C07A9.8	hypothetical protein	0.350097	0.475933	0.443005	0.573308	0.175232	FALSE	3.04982	3.7697	0.305726	0.1905	0.105901	FALSE	0.972998	1.09361	0.168593	0.916586	0.604981	FALSE	0.805112	1.02685	0.350966	0.468567	0.336064	FALSE
C07A9.9	C07A9.9	hypothetical protein	13.8286	14.4702	0.0654285	0.838339	0.552416	FALSE	9.82534	12.5014	0.347506	0.0226658	0.0197198	FALSE	10.931	8.48076	-0.366162	0.114972	0.00010695	FALSE	19.372	15.035	-0.365649	0.233815	0.0749226	FALSE
C07B5.3	C07B5.3	hypothetical protein	0.526001	0.718079	0.449077	0.667007	0.364441	FALSE	0.243429	0.235485	-0.0478607	1	1	FALSE	0.353029	0.287138	-0.298044	1	0.92122	FALSE	1.15006	0.573138	-1.00475	0.432766	0.0300086	FALSE
C07B5.4	C07B5.4	hypothetical protein	0.471407	0.344579	-0.452138	0.0614457	0.00210976	FALSE	0.340538	0.209198	-0.702945	0.107771	0.00168176	FALSE	0.380675	0.379522	-0.00437862	1	1	FALSE	0.675848	0.541433	-0.319917	0.760594	0.225753	FALSE
C07B5.5	nuc-1	abnormal NUClease	72.082	78.3119	0.119592	0.277345	0.121789	FALSE	151.34	130.549	-0.213198	0.0988292	0.125778	FALSE	127.708	119.294	-0.0983238	0.900464	0.232013	FALSE	37.3274	19.5298	-0.934558	9.9952e-06	5.70556e-08	TRUE
C07B5.6	C07B5.6	hypothetical protein	0.371128	0.229015	-0.696477	0.574326	0.244654	FALSE	0.18409	0.162311	-0.181651	1	0.959105	FALSE	0.244905	0.156527	-0.645812	0.965523	0.619376	FALSE	0.410649	0.201744	-1.02538	0.575092	0.114289	FALSE
C07B5.8	C07B5.8		0.590329	0.339191	-0.799421	0.513589	0.27228	FALSE	1.16469	1.15221	-0.0155446	1	1	FALSE	0.364645	0.503127	0.464432	0.99678	0.736428	FALSE	0.619884	0.31801	-0.962927	0.687172	0.293938	FALSE
C07C7.1	C07C7.1	hypothetical protein	0.0691322	0.0504711	-0.4539	0.88947	0.71607	FALSE	0.0291593	0.0695684	1.25448	0.745016	0.472627	FALSE	0.107132	0.0728827	-0.555736	0.985551	0.704401	FALSE	0.441828	0.340603	-0.375395	0.936541	0.555268	FALSE
C07D10.1	C07D10.1	hypothetical protein	1.25464	0.997087	-0.331487	0.397517	0.144686	FALSE	0.75282	0.819494	0.122428	0.891948	0.836191	FALSE	0.970472	0.706336	-0.458331	0.742181	0.109552	FALSE	1.24002	1.10997	-0.159841	1	0.701549	FALSE
C07D10.2	bath-44	BTB and MATH domain containing	18.9599	18.0014	-0.0748389	0.20578	0.360683	FALSE	22.4173	22.9048	0.0310321	0.67256	0.909926	FALSE	19.5888	20.22	0.0457538	0.50824	0.684373	FALSE	23.4212	21.8382	-0.100959	0.687424	0.695436	FALSE
C07D10.4	nas-7	Nematode AStacin protease	2.85069	3.34335	0.229984	0.396967	0.0997662	FALSE	0.986079	0.437138	-1.17362	0.0188528	2.05149e-05	FALSE	0.475645	0.385193	-0.304302	0.950895	0.485687	FALSE	0.909293	0.538573	-0.755602	0.410975	0.0283052	FALSE
C07D10.5	C07D10.5	hypothetical protein	10.5179	3.02971	-1.79559	3.04076e-75	5.02384e-106	TRUE	7.86913	4.93613	-0.672824	4.74961e-07	3.8085e-08	TRUE	14.0333	13.3621	-0.0707117	0.981804	0.513347	FALSE	19.8847	11.0788	-0.843858	3.98241e-05	1.21456e-06	TRUE
C07D10.6	C07D10.6	hypothetical protein	0.309696	0.0758063	-2.03046	0.366097	0.0448783	FALSE	0.694886	0.556848	-0.319492	0.94589	0.714696	FALSE	1.54359	1.47305	-0.0674865	1	1	FALSE	2.00697	0.781457	-1.36078	0.190821	0.00223833	FALSE
C07D8.6	C07D8.6	hypothetical protein	206.106	236.874	0.200734	0.0165918	0.00456543	FALSE	250.735	179.201	-0.484585	1.71419e-08	2.11741e-05	TRUE	203.908	227.873	0.160308	0.0156893	0.0205109	FALSE	172.022	186.661	0.117821	0.00021507	0.639602	FALSE
C07E3.1	stip-1	STIP (Septin and Tuftelin Interacting Protein) homolog	24.9412	19.1804	-0.378901	1.04362e-09	6.11381e-08	TRUE	32.1467	28.4586	-0.175807	0.236102	0.236158	FALSE	33.2603	33.0953	-0.00717423	0.927472	0.985128	FALSE	41.4579	39.1789	-0.0815718	0.488631	0.76073	FALSE
C07E3.10	C07E3.10	hypothetical protein	0.760766	0.851338	0.162279	0.945375	0.899602	FALSE	0.762514	0.386704	-0.979535	0.440295	0.121346	FALSE	0.573707	0.549013	-0.0634729	1	0.985128	FALSE	0.580586	0.304061	-0.933149	0.711674	0.244945	FALSE
C07E3.2	pro-2	PROximal proliferation in germline	25.7866	24.0773	-0.0989506	0.191267	0.212832	FALSE	29.7165	32.1379	0.113009	0.23087	0.503556	FALSE	28.6613	30.3595	0.0830429	0.182202	0.35214	FALSE	39.4971	39.8441	0.0126187	0.159062	0.982264	FALSE
C07E3.3	C07E3.3	hypothetical protein	1.00457	1.06775	0.087998	0.797284	0.612157	FALSE	4.01349	2.38677	-0.749795	3.16728e-05	4.08891e-08	TRUE	5.15353	6.17973	0.261984	0.133899	0.00300252	FALSE	11.3648	15.7027	0.466443	1.59217e-07	0.0148326	FALSE
C07E3.5	ceh-57	hypothetical protein	0.116455	0.114718	-0.0216805	1	1	FALSE	0.0794136	0.08225	0.0506291	1	1	FALSE	0.10635	0.0960591	-0.146822	1	1	FALSE	0.639354	0.264595	-1.27283	0.165964	0.0015602	FALSE
C07E3.6	ceh-58	hypothetical protein	16.7909	17.4558	0.0560255	0.757265	0.57215	FALSE	13.3865	13.5568	0.0182407	0.916187	0.986227	FALSE	12.2945	11.6739	-0.0747229	1	0.601304	FALSE	15.831	12.5434	-0.335826	0.299112	0.106108	FALSE
C07E3.8	C07E3.8		0.1002	0.0608189	-0.720297	0.791814	0.50531	FALSE	0.326214	0.15285	-1.0937	0.385252	0.0838908	FALSE	0.27998	0.298393	0.0918881	1	0.960689	FALSE	0.528758	0.199929	-1.40312	0.231731	0.00320168	FALSE
C07E3.9	C07E3.9	hypothetical protein	16.3151	17.6425	0.11285	0.638398	0.310324	FALSE	14.5023	16.5788	0.193053	0.318462	0.295239	FALSE	10.8493	9.05241	-0.261223	0.536605	0.0290906	FALSE	27.5086	18.0305	-0.609444	0.013628	0.0017079	FALSE
C07F11.1	tol-1	TOLl (Drosophila) family	18.2564	15.9375	-0.195971	0.0129323	0.00853842	FALSE	17.7355	23.6602	0.415824	0.00410093	0.000500263	TRUE	20.9868	25.355	0.272784	0.000375796	1.83385e-05	TRUE	21.6337	28.1055	0.377571	0.00025834	0.05238	FALSE
C07F11.2	C07F11.2	hypothetical protein	0.427972	0.540454	0.336656	0.551532	0.256199	FALSE	0.315382	0.46882	0.571936	0.368281	0.180722	FALSE	0.443749	0.405827	-0.12888	1	0.855296	FALSE	0.864932	1.00264	0.213149	0.638761	0.623424	FALSE
C07G1.1	try-2	TRYpsin-like Protease	0.331038	0.356103	0.105299	0.880327	0.792577	FALSE	0.38185	0.397246	0.0570245	0.993398	1	FALSE	0.392972	0.459447	0.225472	0.969049	0.674218	FALSE	0.893449	0.781692	-0.192785	0.964191	0.642488	FALSE
C07G1.14			0.985253	0.654989	-0.589023	0.56971	0.276746	FALSE	0.257144	0.402336	0.645826	0.899437	0.74298	FALSE	0.585949	0.253084	-1.21116	0.791068	0.237421	FALSE	0.309252	0.379722	0.296162	1	0.912337	FALSE
C07G1.2	C07G1.2	hypothetical protein	0.20721	0.174062	-0.251491	0.766637	0.537938	FALSE	0.298622	0.192267	-0.635206	0.576974	0.134388	FALSE	0.28142	0.313489	0.15569	0.993115	0.824576	FALSE	0.727139	0.704929	-0.0447532	0.864892	0.999333	FALSE
C07G1.3	pct-1	PCTAIRE class cell cycle kinase	15.203	14.4271	-0.0755693	0.260529	0.354091	FALSE	24.8296	25.1344	0.0175987	0.748782	0.968214	FALSE	23.2358	23.0556	-0.0112283	0.933963	0.955729	FALSE	24.0761	25.1241	0.0614727	0.00410788	0.829225	FALSE
C07G1.4	wsp-1	WASP (actin cytoskeleton modulator) homolog	20.617	18.1823	-0.181301	0.00697942	0.0141726	FALSE	26.2491	25.9723	-0.0152941	0.940143	0.979228	FALSE	29	28.919	-0.00403397	0.931994	1	FALSE	31.9026	31.7291	-0.00786936	0.0995724	0.996238	FALSE
C07G1.5	hgrs-1	Hepatocyte Growth factor-Regulated TK Substrate (HRS) family	39.3455	36.0884	-0.124665	0.0351646	0.0979686	FALSE	41.7265	39.8822	-0.0652198	1	0.745012	FALSE	44.6561	40.8513	-0.128474	0.457391	0.0834716	FALSE	47.5384	46.2038	-0.0410842	0.190701	0.891804	FALSE
C07G1.6	C07G1.6	hypothetical protein	0.648626	0.87021	0.423977	0.505181	0.183247	FALSE	0.0206172	0	-Inf	1	0.737352	FALSE	0.0440606	0.0601497	0.449068	1	0.922667	FALSE	0.0389058	0.253378	2.70323	0.430317	0.0115467	FALSE
C07G1.7	C07G1.7	hypothetical protein	0.12476	0.221931	0.830956	0.678282	0.336919	FALSE	0.144409	0.204787	0.503965	0.85806	0.773297	FALSE	0.34235	0.208415	-0.716009	0.892576	0.37088	FALSE	1.81462	1.40957	-0.364413	0.884747	0.404317	FALSE
C07G1.8	glrx-22	GLutaRedoXin	61.7852	69.7925	0.175809	0.108273	0.0295336	FALSE	72.9379	65.6012	-0.152947	0.494178	0.341028	FALSE	70.3269	61.8039	-0.18638	0.414792	0.0191637	FALSE	87.6537	59.4391	-0.560402	0.00032489	0.00225479	TRUE
C07G2.1	cpg-1	Chondroitin ProteoGlycan	583.484	565.514	-0.045131	0.375976	0.594313	FALSE	934.73	852.253	-0.133268	0.745015	0.397837	FALSE	667.005	705.268	0.0804739	0.103894	0.34213	FALSE	511.706	712.838	0.47826	2.08288e-28	0.00919063	TRUE
C07G2.2	atf-7	ATF (cAMP-dependent transciption factor) family	15.2261	14.6546	-0.0551921	0.225073	0.506026	FALSE	16.9388	17.4553	0.0433333	0.56596	0.849966	FALSE	15.5877	14.5835	-0.0960682	0.796335	0.237524	FALSE	13.7668	12.6684	-0.119963	0.822549	0.628992	FALSE
C07G2.3	cct-5	Chaperonin Containing TCP-1	40.3821	32.4381	-0.316026	1.18916e-07	2.99896e-06	TRUE	33.0411	26.418	-0.322743	0.000559975	0.00911694	TRUE	37.4278	36.4907	-0.0365807	1	0.746808	FALSE	40.9806	40.3576	-0.0221006	0.0539023	0.95079	FALSE
C07G3.10	C07G3.10	hypothetical protein	0.248944	0.301277	0.275268	0.934553	0.849336	FALSE	0.224126	0.27769	0.309166	0.895597	0.827163	FALSE	0.36511	0.280987	-0.377831	0.984092	0.700749	FALSE	0.371158	0.268523	-0.466988	0.803584	0.511289	FALSE
C07G3.2	irg-1	hypothetical protein	0.517262	0.552345	0.0946738	0.900636	0.799768	FALSE	0.73967	0.586658	-0.334363	0.749378	0.401249	FALSE	0.391331	0.465461	0.250271	0.936667	0.619408	FALSE	1.4677	1.88785	0.363186	0.364334	0.262816	FALSE
C07G3.8	C07G3.8	hypothetical protein	0.245464	0.418823	0.77083	0.248589	0.0300434	FALSE	0.217309	0.326527	0.587454	0.484339	0.283374	FALSE	0.31277	0.578529	0.887284	0.304666	0.00539668	FALSE	0.635922	0.364853	-0.801534	0.496359	0.0484987	FALSE
C07G3.9	ugt-64	UDP-GlucuronosylTransferase	20.5916	22.7682	0.144961	0.120691	0.0604993	FALSE	21.4113	23.4314	0.13007	0.186121	0.43189	FALSE	18.2623	17.6166	-0.0519324	1	0.646973	FALSE	12.7832	12.0006	-0.091146	0.721922	0.739118	FALSE
C07H4.1	C07H4.1	hypothetical protein	3.96159	5.10557	0.365994	0.135001	0.0102861	FALSE	6.05634	5.29796	-0.193011	0.686457	0.37838	FALSE	3.23226	3.09818	-0.0611256	1	0.867899	FALSE	4.57304	3.80448	-0.265454	0.82778	0.358662	FALSE
C07H4.2	clh-5	CLC-type chloride cHannel	45.1598	41.8845	-0.108623	0.0690607	0.160499	FALSE	41.5911	39.1968	-0.0855411	0.814609	0.641461	FALSE	38.5338	37.7347	-0.0302322	1	0.814546	FALSE	37.0795	38.9753	0.0719385	0.0100282	0.795081	FALSE
C07H6.1	lig-4	LIGase	19.1379	18.1662	-0.0751763	0.4954	0.40189	FALSE	23.734	25.4034	0.0980691	0.366762	0.587228	FALSE	23.7017	24.1867	0.0292226	0.768927	0.832131	FALSE	28.0907	26.9621	-0.0591626	0.530861	0.837914	FALSE
C07H6.2	C07H6.2	hypothetical protein	102.891	139.12	0.435219	4.75572e-07	1.15448e-09	TRUE	126.793	134.398	0.0840389	0.385663	0.658502	FALSE	107.16	112.693	0.0726315	0.616015	0.481309	FALSE	93.8115	89.8102	-0.0628858	0.612009	0.821069	FALSE
C07H6.3	cls-1	hypothetical protein	6.9944	5.59553	-0.321925	8.85026e-05	4.03927e-05	TRUE	5.4245	5.02396	-0.110667	0.774532	0.555824	FALSE	6.16443	5.99913	-0.039213	1	0.781251	FALSE	7.83967	9.65366	0.300283	0.000186301	0.145622	FALSE
C07H6.4	C07H6.4	hypothetical protein	53.5688	45.353	-0.240195	0.00025888	0.000699992	TRUE	75.8175	73.3765	-0.0472121	1	0.831525	FALSE	80.3605	84.4151	0.0710144	0.229031	0.442875	FALSE	84.9634	85.0276	0.0010893	0.041952	1	FALSE
C07H6.5	cgh-1	Conserved Germline Helicase	685.621	558.978	-0.29462	1.7007e-07	1.28297e-05	TRUE	765.781	678.052	-0.175538	0.166151	0.226232	FALSE	676.756	628.882	-0.105845	0.574216	0.164726	FALSE	420.651	498.435	0.244782	4.00277e-12	0.243399	FALSE
C07H6.6	clk-2	CLocK (biological timing) abnormality	25.9687	23.3899	-0.150887	0.0305902	0.0500826	FALSE	37.779	38.8773	0.0413416	0.670579	0.861875	FALSE	34.5594	34.8402	0.011677	0.784661	0.955312	FALSE	36.9493	40.6364	0.137227	0.00053316	0.574063	FALSE
C07H6.7	lin-39	abnormal cell LINeage	3.04178	2.20144	-0.466473	0.000314778	5.53007e-06	TRUE	1.70826	1.58238	-0.110435	0.89992	0.66816	FALSE	2.07634	1.64136	-0.339151	0.418747	0.00733872	FALSE	2.30798	1.80478	-0.354808	0.585457	0.136482	FALSE
C07H6.8	cux-7	Clk-2 Upstream, human gene XE7 related	13.5335	12.8793	-0.0714723	0.248009	0.396959	FALSE	15.3092	16.3348	0.0935424	0.354937	0.60717	FALSE	15.5995	16.163	0.0511894	0.544685	0.647073	FALSE	16.467	14.4966	-0.183857	0.839946	0.418782	FALSE
C07H6.9	C07H6.9	hypothetical protein	0.731143	0.884349	0.274463	0.831312	0.57215	FALSE	5.73434	6.17444	0.106681	0.71975	0.707848	FALSE	3.76361	4.86523	0.370391	0.398179	0.0149476	FALSE	5.38165	5.12933	-0.0692779	1	0.782248	FALSE
C08A9.1	sod-3	SOD (superoxide dismutase)	7.71906	12.0615	0.643917	2.33505e-06	3.32809e-11	TRUE	4.27227	5.16129	0.27273	0.343379	0.203308	FALSE	2.29184	2.27632	-0.00980675	1	0.984551	FALSE	3.76916	5.26445	0.482039	0.0482284	0.0461816	FALSE
C08A9.10	C08A9.10	hypothetical protein	30.8773	34.0092	0.139379	0.341253	0.128444	FALSE	48.9552	46.9611	-0.0599985	0.982612	0.781576	FALSE	89.8805	81.6701	-0.138199	0.564665	0.0888637	FALSE	252.833	281.327	0.154063	0.000937775	0.511289	FALSE
C08A9.11			2.12555	2.65029	0.318319	0.598699	0.259925	FALSE	3.08232	3.4675	0.169879	0.765105	0.684962	FALSE	3.95191	2.84136	-0.475966	0.605168	0.031244	FALSE	6.97358	4.1286	-0.756247	0.143107	0.00237284	FALSE
C08A9.6	C08A9.6	hypothetical protein	6.25983	7.74304	0.306777	0.0523931	0.0023805	FALSE	7.21823	7.64476	0.0828252	0.728262	0.735848	FALSE	6.15372	6.33898	0.0427933	0.89425	0.817719	FALSE	6.0284	6.58175	0.126695	0.337892	0.678399	FALSE
C08A9.7	sdz-2	SKN-1 Dependent Zygotic transcript	4.07133	1.03438	-1.97674	4.065e-23	2.01199e-44	TRUE	1.54385	1.22333	-0.335721	0.566092	0.225647	FALSE	1.36841	1.461	0.0944555	0.996851	0.821552	FALSE	1.14322	1.29753	0.182675	0.615354	0.645054	FALSE
C08A9.8	C08A9.8	hypothetical protein	1.15267	1.37756	0.257137	0.491851	0.206868	FALSE	0.791491	0.805003	0.024422	0.975657	1	FALSE	0.828716	0.799789	-0.0512585	1	0.943834	FALSE	0.624122	0.337259	-0.887971	0.446897	0.0342711	FALSE
C08A9.9	C08A9.9	hypothetical protein	0.79776	0.771662	-0.0479853	0.858981	0.826736	FALSE	0.724767	0.672608	-0.107752	0.957295	0.772784	FALSE	0.774819	0.805364	0.0557811	0.985414	0.873742	FALSE	0.691603	0.878641	0.345331	0.38733	0.296012	FALSE
C08B11.1	zyg-11	ZYGote defective: embryonic lethal	102.988	101.722	-0.0178498	0.62088	0.859229	FALSE	172.995	176.078	0.025485	0.750317	0.932825	FALSE	133.443	138.991	0.0587616	0.277205	0.547041	FALSE	125.12	166.367	0.411052	5.04264e-08	0.0299315	FALSE
C08B11.2	hda-2	Histone DeAcetylase	31.0623	32.3086	0.0567511	0.779366	0.529629	FALSE	53.417	52.9118	-0.0137108	0.946286	0.985754	FALSE	46.9971	45.641	-0.042241	1	0.720875	FALSE	51.5401	46.5146	-0.14801	1	0.536636	FALSE
C08B11.3	swsn-7	hypothetical protein	40.5019	29.0018	-0.481846	3.33369e-18	5.39552e-13	TRUE	56.2019	49.2118	-0.191614	0.11959	0.177774	FALSE	54.9263	53.0071	-0.0513102	1	0.613267	FALSE	50.583	50.9039	0.00912291	0.0197326	0.993633	FALSE
C08B11.4	nrf-6	Nose Resistant to Fluoxetine	18.2972	16.7335	-0.12889	0.109558	0.0969965	FALSE	10.3332	9.31552	-0.149579	0.521511	0.352818	FALSE	10.3964	9.3561	-0.152112	0.715542	0.0564057	FALSE	9.26835	7.92766	-0.225417	1	0.314249	FALSE
C08B11.5	sap-49	Spliceosome-Associated Protein family member (sap-49)	80.1623	83.9235	0.0661517	0.745226	0.433246	FALSE	111.618	105.272	-0.0844428	0.839894	0.644726	FALSE	132.5	122.914	-0.108336	0.698678	0.170123	FALSE	160.702	127.767	-0.330875	0.0525543	0.0936779	FALSE
C08B11.6	arp-6	Spliceosome-Associated Protein family member (sap-49)	52.9636	57.2504	0.112285	0.339727	0.158603	FALSE	77.2883	85.9905	0.153928	0.0894171	0.319347	FALSE	73.6863	77.9235	0.0806633	0.235644	0.380493	FALSE	69.8389	67.3191	-0.0530151	0.517102	0.856577	FALSE
C08B11.7	ubh-4	UBiquitin C-terminal Hydrolase (family 1)	100.316	92.2126	-0.121512	0.0543739	0.114317	FALSE	95.0608	93.1709	-0.0289723	1	0.919704	FALSE	88.3932	85.166	-0.0536576	1	0.615596	FALSE	87.8415	91.0492	0.0517434	0.0213661	0.85988	FALSE
C08B11.8	C08B11.8	hypothetical protein	30.6106	28.2875	-0.113869	0.119542	0.165625	FALSE	43.0245	44.7467	0.0566209	0.574402	0.79601	FALSE	38.8886	38.6209	-0.00996724	0.968336	0.971334	FALSE	30.6375	31.8863	0.0576391	0.0757176	0.843903	FALSE
C08B11.9	C08B11.9	hypothetical protein	54.554	68.3379	0.325001	0.000200236	1.29803e-05	TRUE	56.714	67.5161	0.251527	0.0165938	0.0732799	FALSE	60.5453	64.7187	0.0961694	0.320644	0.311675	FALSE	66.4143	59.2647	-0.16432	0.955966	0.482918	FALSE
C08B6.1	ugt-17	UDP-GlucuronosylTransferase	6.2776	6.49978	0.0501789	0.890214	0.637993	FALSE	3.21498	2.66195	-0.272326	0.271769	0.0917969	FALSE	4.49746	2.93411	-0.616187	0.0109216	7.1814e-15	FALSE	11.0155	2.0825	-2.40314	1.93967e-78	8.9853e-44	TRUE
C08B6.10	C08B6.10	hypothetical protein	4.064	5.20569	0.357186	0.0621072	0.00307634	FALSE	5.22417	6.62427	0.342559	0.105893	0.0532984	FALSE	5.00682	4.07269	-0.297913	0.576078	0.0305083	FALSE	3.59274	3.83443	0.0939258	0.647106	0.81618	FALSE
C08B6.11	C08B6.11	hypothetical protein	2.81615	2.42525	-0.215592	0.192767	0.0894168	FALSE	1.96394	1.70807	-0.201379	0.694882	0.38037	FALSE	2.30317	1.75376	-0.393172	0.664467	0.0112364	FALSE	1.61181	0.92465	-0.801699	0.289166	0.00295616	FALSE
C08B6.15			0.541833	0.870095	0.683324	0.592865	0.258892	FALSE	0.785979	0.604781	-0.37808	0.915903	0.752771	FALSE	0.951712	0.662702	-0.522164	0.952033	0.542034	FALSE	1.06017	0.456293	-1.21627	0.647106	0.16387	FALSE
C08B6.2	C08B6.2	hypothetical protein	0.298059	0.396716	0.412509	0.381296	0.126172	FALSE	0.231793	0.324306	0.484518	0.51597	0.308552	FALSE	0.67572	0.381378	-0.825205	0.267426	0.000282272	FALSE	1.28305	0.260478	-2.30035	4.07118e-07	3.13676e-17	TRUE
C08B6.3	C08B6.3	hypothetical protein	3.03452	3.31518	0.127617	0.513589	0.291465	FALSE	1.86398	1.66333	-0.164313	0.833663	0.545234	FALSE	1.71012	1.3918	-0.297144	0.759672	0.119618	FALSE	2.64438	1.75226	-0.593711	0.262411	0.01335	FALSE
C08B6.4	C08B6.4	hypothetical protein	0.0702213	0.0284797	-1.30198	0.176555	0.0232697	FALSE	0.129252	0.0308585	-2.06645	0.0216857	0.000110675	FALSE	0.0465285	0.0181772	-1.35598	0.73276	0.126029	FALSE	0.021658	0.0199042	-0.121826	1	0.897312	FALSE
C08B6.7	hpo-22	hypothetical protein	25.2949	21.9829	-0.202464	0.000317365	0.00448686	TRUE	35.4461	34.017	-0.0593707	0.925779	0.774232	FALSE	34.2238	33.0688	-0.0495292	1	0.633333	FALSE	26.2776	30.0568	0.193858	2.26816e-06	0.383595	FALSE
C08B6.8	C08B6.8	hypothetical protein	71.0857	78.7285	0.147327	0.104768	0.0577181	FALSE	79.5201	85.2378	0.100174	0.330565	0.577222	FALSE	71.2626	75.1644	0.0769048	0.357443	0.437054	FALSE	64.2557	63.4298	-0.0186635	0.306324	0.9633	FALSE
C08B6.9	aos-1	Activator Of Sumo (yeast AOS homolog)	45.4505	43.1343	-0.0754608	0.315496	0.359969	FALSE	58.7269	55.5922	-0.0791388	0.849444	0.67414	FALSE	54.1768	50.959	-0.0883378	0.82746	0.307603	FALSE	53.3833	53.1218	-0.00708586	0.119858	0.999026	FALSE
C08C3.1	egl-5	EGg Laying defective	0.587867	0.358592	-0.713148	0.0272753	0.000363112	FALSE	0.381051	0.353175	-0.1096	1	0.889539	FALSE	0.624199	0.522589	-0.25633	0.886169	0.305395	FALSE	1.06128	0.770972	-0.461049	0.572556	0.0873742	FALSE
C08C3.2	bath-15	BTB and MATH domain containing	26.0526	29.7149	0.189759	0.0813616	0.0189904	FALSE	25.8834	30.944	0.257629	0.0207334	0.0692415	FALSE	24.7544	25.3442	0.0339688	0.783039	0.813524	FALSE	23.7854	23.4422	-0.0209695	0.518136	0.952073	FALSE
C08C3.3	mab-5	Male ABnormal	2.04113	1.36105	-0.584653	0.0221353	0.000668498	FALSE	0.920098	0.832007	-0.145192	0.925981	0.778075	FALSE	1.33998	1.15992	-0.20819	0.935228	0.462663	FALSE	5.02581	2.42893	-1.04904	0.00106749	5.83135e-07	TRUE
C08C3.4	cyk-7	hypothetical protein	62.5548	73.3577	0.229828	0.0048811	0.0013049	TRUE	88.9707	94.976	0.0942341	0.254743	0.597516	FALSE	78.1908	79.9369	0.0318628	0.612986	0.79915	FALSE	75.7356	83.2701	0.136826	0.000221851	0.576951	FALSE
C08D8.1	C08D8.1	hypothetical protein	0.362838	0.629661	0.795248	0.080226	0.00456388	FALSE	0.618754	0.700546	0.179114	0.799923	0.740834	FALSE	0.770707	0.780121	0.017516	1	1	FALSE	0.963612	0.762121	-0.338431	0.933292	0.488458	FALSE
C08D8.2	tmd-2	TropoMoDulin	2.72972	2.60694	-0.0663962	0.765776	0.624222	FALSE	1.6746	1.35356	-0.307063	0.296015	0.0847323	FALSE	2.03038	1.81715	-0.160071	0.845712	0.212964	FALSE	3.73081	3.12972	-0.253458	0.803519	0.280976	FALSE
C08E3.10	fbxa-158	F-box A protein	0.0153838	0.00764641	-1.00856	0.985625	0.784276	FALSE	0.0532183	0.0701922	0.39939	0.960144	0.707994	FALSE	0.0526905	0.071865	0.447744	1	0.71817	FALSE	1.27625	1.5195	0.251689	0.303177	0.384733	FALSE
C08E3.3	bath-33	BTB and MATH domain containing	0.57728	0.170778	-1.75715	0.00918984	3.77419e-05	TRUE	0.596687	0.302523	-0.979933	0.311802	0.0416099	FALSE	0.147534	0.225092	0.609473	0.957925	0.542034	FALSE	0.281061	0.224435	-0.324589	0.884685	0.728733	FALSE
C08E3.4	fbxa-161	F-box A protein	0.0248435	0.0145464	-0.77221	1	0.730582	FALSE	0.153749	0.133233	-0.206629	1	0.96744	FALSE	0.166548	0.218491	0.391637	0.98916	0.670641	FALSE	0.492809	0.486545	-0.0184567	0.933292	1	FALSE
C08E3.5	fbxa-162	F-box A protein	0.0991712	0.125615	0.341018	0.87335	0.79641	FALSE	1.09315	1.18317	0.114157	0.900189	0.843376	FALSE	0.832987	0.69091	-0.269796	0.985551	0.56654	FALSE	2.03969	1.12186	-0.862455	0.164975	0.00189487	FALSE
C08E3.6	fbxa-163	F-box A protein	0.0732344	0.0507857	-0.528099	0.917929	0.751466	FALSE	1.09669	0.690135	-0.668209	0.189827	0.0169298	FALSE	0.693519	1.07683	0.634779	0.315609	0.00794123	FALSE	1.43344	3.57373	1.31795	2.5542e-05	9.02262e-09	TRUE
C08E3.7	fbxa-164	F-box A protein	0	0.00868907	Inf	0.882892	1	FALSE	0.406595	0.308944	-0.396249	0.779637	0.500372	FALSE	0.290732	0.433179	0.575277	0.82746	0.244441	FALSE	0.775957	0.971958	0.324917	0.490172	0.395959	FALSE
C08E3.8	fbxa-165	F-box A protein	0	0			1	FALSE	0.0248169	0.0337097	0.441842	1	0.892026	FALSE	0.0603782	0.0650579	0.107697	1	1	FALSE	0.722278	0.808929	0.163459	0.720498	0.726309	FALSE
C08E3.9	fbxa-166	F-box A protein	0.0881582	0.0785029	-0.167349	1	1	FALSE	0.0630496	0.0646093	0.0352525	1	1	FALSE	0.0691715	0.0798148	0.206477	1	0.99129	FALSE	0.281167	0.40734	0.534808	0.619283	0.339176	FALSE
C08E8.1	C08E8.1	hypothetical protein	0.182781	0.595313	1.70353	0.0155738	8.63423e-05	FALSE	0.20521	0.0891063	-1.20351	0.610477	0.272412	FALSE	0.442409	0.319202	-0.470908	0.965883	0.526156	FALSE	0.590519	0.677787	0.198849	0.776008	0.735334	FALSE
C08E8.10	C08E8.10	hypothetical protein	3.66684	5.62984	0.618556	0.0473873	0.000967996	FALSE	5.31103	11.7133	1.14108	1.59019e-06	5.44602e-11	TRUE	4.02336	4.03341	0.0035988	1	1	FALSE	7.32627	12.8289	0.808248	0.00536244	0.000634892	TRUE
C08E8.3	C08E8.3	hypothetical protein	0.299882	0.380133	0.34211	0.860379	0.686164	FALSE	0.373441	0.455491	0.286542	0.997856	0.96744	FALSE	0.875297	0.398142	-1.13649	0.595164	0.0461032	FALSE	9.33384	15.2524	0.708497	0.00360903	0.00145588	TRUE
C08E8.4	C08E8.4	hypothetical protein	0.491988	0.680126	0.467178	0.353888	0.128851	FALSE	10.2103	10.0438	-0.0237256	1	0.94836	FALSE	7.8743	7.41025	-0.0876295	1	0.629944	FALSE	14.8346	19.5246	0.396329	0.0042724	0.0523991	FALSE
C08F1.10	C08F1.10	hypothetical protein	17.5564	1.42548	-3.62247	2.57032e-135	9.12882e-204	TRUE	6.25253	2.73813	-1.19125	0.000147095	5.02986e-15	TRUE	12.4782	12.3114	-0.0194235	1	0.941647	FALSE	23.3898	11.555	-1.01736	3.45656e-08	7.45186e-09	TRUE
C08F1.11	C08F1.11	hypothetical protein	2.5265	0.26559	-3.24987	1.29197e-10	1.03107e-41	TRUE	0.455484	0.242294	-0.91064	0.352272	0.0803953	FALSE	0.913379	0.673846	-0.438794	0.807804	0.189015	FALSE	2.64377	1.11386	-1.24703	0.00791402	4.00485e-07	TRUE
C08F1.3	fbxb-13	F-box B protein	3.32355	0.518753	-2.6796	2.9414e-19	2.30592e-38	TRUE	1.18019	0.764841	-0.625792	0.320524	0.0672056	FALSE	1.33276	1.40038	0.0713983	1	0.926038	FALSE	1.47944	0.87275	-0.761409	0.341332	0.0217335	FALSE
C08F1.4	math-3	MATH (meprin-associated Traf homology) domain containing	607.418	827.72	0.446454	0.000151604	1.83696e-07	TRUE	426.796	538.846	0.336325	0.044991	0.0286831	FALSE	437.31	484.672	0.148351	0.465297	0.208728	FALSE	738.05	481.149	-0.617234	0.00762388	0.00130648	TRUE
C08F1.5	math-4	MATH (meprin-associated Traf homology) domain containing	671.228	601.162	-0.159051	0.175745	0.0992714	FALSE	210.464	192.542	-0.128402	0.885684	0.622183	FALSE	197.983	197.25	-0.00534662	1	1	FALSE	121.713	55.0159	-1.14557	0.0151824	5.88737e-06	FALSE
C08F1.6	C08F1.6	hypothetical protein	465.462	56.3188	-3.04697	7.37253e-42	1.79961e-120	TRUE	602.012	343.157	-0.810924	1.6554e-07	3.77201e-10	TRUE	733.16	664.995	-0.140783	0.836976	0.190015	FALSE	630.248	353.228	-0.835321	0.000105969	7.77458e-06	TRUE
C08F1.8	C08F1.8	hypothetical protein	14.3069	5.56972	-1.36103	0.112376	0.00899667	FALSE	8.36043	8.37488	0.00249051	1	1	FALSE	6.10215	2.52217	-1.27465	0.801616	0.243475	FALSE	13.9278	8.23554	-0.758034	0.747984	0.296225	FALSE
C08F11.1	C08F11.1	hypothetical protein	112.155	179.078	0.675096	0.000736814	3.73563e-07	TRUE	44.4724	45.1284	0.0211274	0.993398	1	FALSE	56.7481	38.5095	-0.559359	0.594176	0.0334542	FALSE	41.2676	21.1156	-0.9667	0.430079	0.0278646	FALSE
C08F11.10	C08F11.10	hypothetical protein	42.1308	61.4283	0.544027	0.258238	0.0202417	FALSE	3.38333	6.36123	0.910864	0.738942	0.427688	FALSE	8.23885	7.14912	-0.204676	1	0.92122	FALSE	19.4813	19.2666	-0.0159913	0.89328	1	FALSE
C08F11.11	C08F11.11	hypothetical protein	904.761	1021.4	0.174934	0.0192605	0.0148418	FALSE	2948.49	2845.06	-0.0515159	0.986722	0.812143	FALSE	3857.3	3453.75	-0.159428	0.292521	0.0170147	FALSE	4077.47	3837.52	-0.0875004	0.607247	0.740507	FALSE
C08F11.12	C08F11.12	hypothetical protein	0.295105	0.521926	0.822616	0.212106	0.0248061	FALSE	0.962607	1.2261	0.34906	0.644766	0.325808	FALSE	1.23553	0.844607	-0.548779	0.568915	0.0246731	FALSE	0.686189	0.798748	0.219134	0.641618	0.60144	FALSE
C08F11.13	C08F11.13	hypothetical protein	153.531	137.915	-0.154744	0.541544	0.297963	FALSE	821.222	863.921	0.0731269	0.725376	0.755984	FALSE	259.797	307.99	0.245496	0.375235	0.0449886	FALSE	398.236	222.799	-0.837881	0.00436129	3.45218e-05	TRUE
C08F11.14			14.1443	12.9636	-0.125755	1	1	FALSE	1.78225	1.06688	-0.7403	1	0.867492	FALSE	3.24769	2.16539	-0.584786	1	0.838282	FALSE	6.04974	11.3241	0.904454	0.6938	0.297502	FALSE
C08F11.3	C08F11.3	hypothetical protein	18.313	24.2339	0.404162	0.819988	0.355409	FALSE	59.4677	60.5977	0.0271567	0.979235	0.997288	FALSE	51.2818	48.6954	-0.0746593	1	0.887611	FALSE	42.2112	35.4144	-0.253289	1	0.713295	FALSE
C08F11.5	fbxa-98	F-box A protein	87.0279	75.899	-0.197398	0.471207	0.302691	FALSE	146.104	123.623	-0.241053	0.626618	0.302251	FALSE	144.561	106.749	-0.437454	0.425496	0.00601784	FALSE	293.281	233.686	-0.327713	0.722505	0.197476	FALSE
C08F11.6			14.7372	18.8735	0.356897	0.835431	0.508701	FALSE	10.4702	17.7499	0.761525	0.51116	0.244593	FALSE	12.3649	13.8852	0.167295	1	0.876151	FALSE	60.3898	45.2361	-0.41683	0.739925	0.2299	FALSE
C08F11.7	C08F11.7	hypothetical protein	80.4576	87.1984	0.116075	0.829317	0.591968	FALSE	63.9981	110.781	0.791606	0.0132029	0.000288506	FALSE	53.3332	69.5856	0.383756	0.58902	0.113952	FALSE	441.044	361.189	-0.28817	0.602156	0.20005	FALSE
C08F11.8	ugt-22	UDP-GlucuronosylTransferase	5810.89	6244.84	0.103906	0.371745	0.185205	FALSE	3951.74	4900.4	0.310411	0.000345757	0.0150804	FALSE	1845.07	1277.76	-0.530067	0.000146992	3.51918e-16	TRUE	831.98	592.007	-0.490935	0.0744678	0.0145571	FALSE
C08F8.1	pfd-1	PreFolDin (molecular chaperone)	107.052	116.95	0.127579	0.191771	0.100274	FALSE	94.8297	97.585	0.0413202	0.657663	0.867492	FALSE	97.7503	94.7141	-0.0455221	1	0.699592	FALSE	115.871	87.0754	-0.41218	0.00424185	0.0310908	FALSE
C08F8.2	C08F8.2	hypothetical protein	14.3769	12.0956	-0.249265	0.000278321	0.000726319	TRUE	14.7109	14.7828	0.00703838	0.898588	1	FALSE	14.8899	14.8247	-0.00632836	0.933963	0.995204	FALSE	15.5708	15.2617	-0.0289338	0.273163	0.932277	FALSE
C08F8.3	C08F8.3	hypothetical protein	74.4253	87.3998	0.231837	0.00462891	0.0011965	TRUE	96.8055	103.968	0.102982	0.219244	0.551952	FALSE	86.2334	93.9845	0.124176	0.0420204	0.10929	FALSE	64.8184	71.5535	0.142619	0.00426328	0.557977	FALSE
C08F8.4	mboa-4	hypothetical protein	0.727142	0.635209	-0.195005	0.67131	0.47229	FALSE	0.304287	0.378425	0.314571	0.751925	0.548912	FALSE	0.499016	0.37724	-0.403602	0.88037	0.282505	FALSE	0.371949	0.330105	-0.172179	0.965074	0.733161	FALSE
C08F8.5	fbxb-9		1.34172	0.146243	-3.19765	7.03698e-22	4.71405e-43	TRUE	1.03923	0.895003	-0.215549	0.772356	0.455797	FALSE	1.44202	1.31831	-0.129403	0.985551	0.603485	FALSE	1.33453	0.689181	-0.953372	0.0524187	0.000173791	FALSE
C08F8.6	C08F8.6	hypothetical protein	1.50561	1.87201	0.314244	0.30603	0.0704362	FALSE	0.142153	0.0874697	-0.700586	0.891948	0.606011	FALSE	0.28823	0.129561	-1.15358	0.584752	0.0458144	FALSE	0.554312	0.502981	-0.140195	1	0.901147	FALSE
C08F8.7	rap-3	RAP homolog (vertebrate Rap GTPase family)	1.42328	2.11331	0.570282	0.116787	0.0077145	FALSE	1.38222	1.3128	-0.0743351	1	0.956179	FALSE	0.853696	0.712265	-0.261307	0.983813	0.666576	FALSE	1.52955	1.27398	-0.263767	1	0.619411	FALSE
C08F8.8	nhr-67	Nuclear Hormone Receptor family	1.41335	0.323066	-2.12922	8.2574e-12	6.94772e-24	TRUE	0.541652	0.234126	-1.21008	0.112218	0.000392649	FALSE	1.21653	0.9891	-0.298588	0.842817	0.212281	FALSE	5.99776	2.96361	-1.01707	3.55543e-05	1.06468e-07	TRUE
C08F8.9	C08F8.9	hypothetical protein	115.745	172.992	0.579751	1.16669e-09	1.61988e-15	TRUE	84.2407	104.72	0.313949	0.00828467	0.0223869	FALSE	95.1636	92.4341	-0.0419852	1	0.776684	FALSE	65.0536	61.5815	-0.0791312	0.822182	0.774716	FALSE
C08G5.4	snt-6	SyNapTotagmin	1.36988	1.28961	-0.0871173	0.885036	0.780416	FALSE	1.14226	0.940853	-0.279853	0.729752	0.406632	FALSE	1.65532	1.74493	0.0760571	0.973105	0.835427	FALSE	2.79489	3.69929	0.404458	0.146948	0.122418	FALSE
C08G5.5			1.12592	1.60906	0.51512	0.180606	0.0199647	FALSE	1.29159	1.487	0.203255	0.770737	0.626104	FALSE	1.99454	2.13114	0.0955669	0.984281	0.806465	FALSE	4.24589	2.56948	-0.72459	0.0901862	0.00160277	FALSE
C08G5.6	C08G5.6	hypothetical protein	0.280279	0.45572	0.701284	0.519952	0.190086	FALSE	0.527311	0.54698	0.0528356	1	1	FALSE	0.479934	0.363336	-0.40153	0.97375	0.628055	FALSE	0.92734	0.546189	-0.763697	0.650551	0.149782	FALSE
C08G9.1	C08G9.1	hypothetical protein	6.85315	7.65129	0.158936	0.433628	0.166889	FALSE	4.47621	4.71646	0.0754272	0.882519	0.843376	FALSE	6.20575	5.95722	-0.0589672	1	0.795709	FALSE	12.2464	8.75665	-0.483903	0.407622	0.01884	FALSE
C08G9.2	C08G9.2	hypothetical protein	0.435932	0.26612	-0.712025	0.00212312	3.0652e-06	TRUE	0.374295	0.232065	-0.689648	0.0486585	0.000985184	FALSE	0.339765	0.237586	-0.516084	0.416113	0.00430429	FALSE	0.490251	0.398898	-0.297502	0.807442	0.291888	FALSE
C08H9.1	C08H9.1	hypothetical protein	0.487817	0.407996	-0.257785	0.665125	0.426597	FALSE	0.364641	0.175796	-1.05257	0.1589	0.0104969	FALSE	0.236792	0.158116	-0.582639	0.883989	0.299623	FALSE	0.46055	0.148741	-1.63056	0.073979	6.99201e-05	FALSE
C08H9.10	C08H9.10	hypothetical protein	0.0679946	0.0143314	-2.24624	0.246074	0.0448783	FALSE	0.121953	0.144065	0.240396	0.948031	0.916578	FALSE	0.152501	0.112114	-0.443848	0.962176	0.604699	FALSE	0.555039	0.201778	-1.45982	0.151429	0.000802765	FALSE
C08H9.11	C08H9.11	hypothetical protein	0.247018	0.175895	-0.489899	0.55224	0.29285	FALSE	0.199571	0.187242	-0.0919972	1	0.98911	FALSE	0.226644	0.16204	-0.484082	0.936908	0.488379	FALSE	0.470596	0.191704	-1.29561	0.26323	0.00602957	FALSE
C08H9.12	C08H9.12	hypothetical protein	0.154029	0.170495	0.146534	0.928856	0.869387	FALSE	0.129655	0.15766	0.282139	0.90808	0.849162	FALSE	0.199312	0.14037	-0.505789	0.937086	0.464472	FALSE	0.361542	0.185549	-0.962364	0.598646	0.149782	FALSE
C08H9.13	C08H9.13	hypothetical protein	0.31526	0.375824	0.253516	0.732959	0.487176	FALSE	0.163291	0.206803	0.340815	0.891797	0.750135	FALSE	0.160773	0.160921	0.00132732	1	1	FALSE	0.135041	0.106952	-0.33644	0.863717	0.696789	FALSE
C08H9.14	C08H9.14	hypothetical protein	0.740131	0.609641	-0.279822	0.448043	0.214425	FALSE	0.523092	0.598811	0.195036	0.823574	0.698924	FALSE	0.427311	0.354575	-0.269195	0.975333	0.578975	FALSE	0.273785	0.12449	-1.13702	0.459678	0.0366881	FALSE
C08H9.15	C08H9.15	hypothetical protein	28.4908	46.1795	0.696754	1.01992e-08	3.93049e-19	TRUE	17.5487	22.5414	0.361209	0.0197981	0.0134269	FALSE	21.9272	14.2815	-0.618573	0.000166655	6.74132e-14	TRUE	13.4521	10.2003	-0.399224	0.405627	0.0731164	FALSE
C08H9.16	C08H9.16	hypothetical protein	48.1445	65.5568	0.445374	1.95918e-08	4.48101e-10	TRUE	75.3895	84.7569	0.168967	0.0642266	0.265792	FALSE	61.6695	61.1466	-0.0122855	0.955529	0.957469	FALSE	76.3625	67.8659	-0.170179	0.903949	0.461671	FALSE
C08H9.2	C08H9.2	hypothetical protein	138.265	119.615	-0.209037	0.000491431	0.00262765	TRUE	116.81	124.962	0.0973206	0.308587	0.573674	FALSE	137.664	150.001	0.123814	0.00978371	0.0908283	FALSE	139.591	182.025	0.382937	3.63353e-20	0.0454205	FALSE
C08H9.3	C08H9.3	hypothetical protein	10.0759	10.0615	-0.00206479	0.781205	0.995923	FALSE	11.6831	12.6586	0.115702	0.291793	0.509252	FALSE	11.8645	11.463	-0.0496621	1	0.67657	FALSE	12.7963	11.6867	-0.130858	0.940008	0.600804	FALSE
C08H9.4	C08H9.4	hypothetical protein	0.0741675	0.102706	0.469662	0.551829	0.306097	FALSE	0.0436739	0.0373154	-0.226999	1	0.962529	FALSE	0.0397598	0.0386284	-0.0416501	1	1	FALSE	0.197103	0.0944776	-1.06091	0.337892	0.0175622	FALSE
C08H9.5	old-1	Overexpression Longevity Determinant	0.379323	0.296757	-0.354146	0.563562	0.326412	FALSE	0.249112	0.163724	-0.605531	0.693794	0.325808	FALSE	0.169627	0.10836	-0.64653	0.893121	0.392373	FALSE	0.587213	0.196429	-1.57988	0.0720588	8.16718e-05	FALSE
C08H9.6	C08H9.6	hypothetical protein	0.103834	0.112305	0.113134	1	1	FALSE	0.137534	0.125745	-0.129287	1	0.969052	FALSE	0.0898749	0.0456014	-0.978842	0.895934	0.437054	FALSE	0.133892	0.10124	-0.403295	0.914159	0.736398	FALSE
C08H9.7	C08H9.7	hypothetical protein	0.143194	0.218407	0.609052	0.466347	0.199126	FALSE	0.0701226	0.130457	0.895627	0.836509	0.445894	FALSE	0.0719406	0.123356	0.777952	0.88591	0.444222	FALSE	0.619015	0.206502	-1.58382	0.060171	4.84411e-05	FALSE
C09B7.1	ser-7	SERotonin/octopamine receptor family	0.460661	0.377251	-0.28818	0.270628	0.079975	FALSE	0.171206	0.141174	-0.278262	0.808089	0.509879	FALSE	0.206263	0.17434	-0.242578	0.94695	0.49502	FALSE	0.245866	0.185174	-0.40899	0.710002	0.215524	FALSE
C09B7.2	C09B7.2	hypothetical protein	8.49424	8.79029	0.0494262	0.917929	0.709775	FALSE	11.7447	10.6747	-0.137815	0.699163	0.458051	FALSE	9.72355	8.51861	-0.190865	0.738072	0.0859699	FALSE	9.76272	7.68318	-0.345579	0.468567	0.115216	FALSE
C09B8.1	ipp-5	Inositol Polyphosphate 5-Phosphatase	5.10067	4.49158	-0.183465	0.158132	0.0811506	FALSE	4.1613	3.38952	-0.295954	0.291929	0.0811418	FALSE	3.85964	2.98454	-0.370959	0.306636	0.00088036	FALSE	5.21756	4.22959	-0.302858	0.685232	0.197951	FALSE
C09B8.3	C09B8.3	hypothetical protein	0.193801	0.211495	0.126049	1	1	FALSE	0.123957	0.102251	-0.277722	1	0.964971	FALSE	0.0886278	0.102878	0.215108	1	0.939884	FALSE	0.184245	0.255912	0.474024	0.753139	0.537832	FALSE
C09B8.4	C09B8.4	hypothetical protein	16.52	11.8715	-0.476718	8.95779e-06	6.40083e-08	TRUE	2.60544	4.20302	0.689899	0.0144721	0.000147967	FALSE	1.21648	1.24068	0.0284253	1	1	FALSE	2.20018	2.03448	-0.112957	0.988596	0.810736	FALSE
C09B8.5	C09B8.5	hypothetical protein	7.63364	5.69221	-0.423382	0.001508	2.51268e-05	TRUE	8.12429	6.2521	-0.377901	0.0751367	0.0130625	FALSE	6.10292	5.91444	-0.0452581	1	0.823972	FALSE	6.05894	5.66625	-0.0966716	0.939451	0.751051	FALSE
C09B8.6	hsp-25	Heat Shock Protein	15.5844	18.3905	0.238857	0.00384615	0.0009571	TRUE	7.08413	6.97714	-0.0219542	0.984278	0.953339	FALSE	5.74729	4.79579	-0.261112	0.0852209	0.00045408	FALSE	5.62799	4.56876	-0.300816	0.378253	0.152082	FALSE
C09B8.7	pak-1	P21-Activated Kinase family	4.235	3.31664	-0.352639	6.12043e-07	1.64352e-06	TRUE	4.86124	4.11554	-0.240244	0.0949753	0.0862392	FALSE	5.74832	5.87615	0.0317313	0.757153	0.815036	FALSE	7.60408	7.48405	-0.0229539	0.213089	0.94862	FALSE
C09B8.8	C09B8.8	hypothetical protein	1.57952	1.98279	0.328049	0.52091	0.211653	FALSE	1.23605	1.20306	-0.039032	1	1	FALSE	0.889517	0.565864	-0.652567	0.791068	0.191277	FALSE	2.23062	4.1827	0.906988	0.0216419	0.00110893	FALSE
C09B9.1	C09B9.1	hypothetical protein	0.159988	0.252694	0.659425	0.600875	0.307944	FALSE	0.229401	0.131635	-0.801335	0.676486	0.322515	FALSE	0.479944	0.65641	0.45173	0.788723	0.249916	FALSE	1.63534	1.26218	-0.373665	0.720339	0.23935	FALSE
C09B9.2	C09B9.2	hypothetical protein	1.26187	1.37169	0.120392	0.916367	0.715209	FALSE	0.0407962	0.0214408	-0.928075	0.990907	0.867492	FALSE	0.111622	0.0080471	-3.79401	0.323547	0.00330671	FALSE	0.083207	0.189131	1.18461	0.696051	0.235354	FALSE
C09B9.4	C09B9.4	hypothetical protein	0.64042	1.0707	0.741462	0.03754	0.000655371	FALSE	0.048095	0.0392273	-0.29403	1	0.921565	FALSE	0.113824	0.0885405	-0.362393	1	0.809916	FALSE	0.127241	0.260392	1.03312	0.608777	0.138035	FALSE
C09B9.7	C09B9.7	hypothetical protein	0.19581	0.282654	0.529584	0.277822	0.064419	FALSE	0.0250184	0.00765988	-1.7076	0.794706	0.409874	FALSE	0.0546151	0.0204671	-1.41599	0.823609	0.122441	FALSE	0.0391816	0.122298	1.64216	0.29648	0.0233111	FALSE
C09B9.8	C09B9.8	hypothetical protein	1.00528	1.09539	0.123836	0.964984	0.805273	FALSE	0.705077	0.581092	-0.279013	0.845152	0.62991	FALSE	0.832102	0.744806	-0.159896	1	0.849951	FALSE	1.25081	0.659776	-0.922809	0.363686	0.018015	FALSE
C09C7.1	zig-4	2 (Zwei) IG-domain protein	2.33839	1.55699	-0.586752	0.0270335	0.000556977	FALSE	2.64131	2.79916	0.0837399	0.87392	0.830548	FALSE	6.08012	4.24644	-0.517847	0.0369184	1.79655e-06	FALSE	16.3854	9.5433	-0.779847	0.0169021	2.56526e-05	FALSE
C09D1.1	unc-89	UNCoordinated	1.45863	1.25665	-0.215035	0.000697958	0.0025565	TRUE	0.511782	0.620958	0.278968	0.0885489	0.0350848	FALSE	0.580184	0.52076	-0.15589	0.376663	0.0391747	FALSE	0.961396	1.07145	0.156368	0.0410263	0.506715	FALSE
C09D1.2	clec-89	C-type LECtin	0.568084	0.827617	0.542858	0.356896	0.0894168	FALSE	1.10171	0.884339	-0.31707	0.73887	0.433293	FALSE	0.501799	0.396793	-0.338725	0.993115	0.656018	FALSE	1.42741	0.553284	-1.36731	0.0603029	6.88973e-05	FALSE
C09D4.1	C09D4.1	hypothetical protein	2.26652	2.19275	-0.0477375	0.511328	0.6268	FALSE	0.870683	0.744981	-0.224944	0.55238	0.265469	FALSE	1.33665	1.33685	0.000216726	1	1	FALSE	2.28522	1.66402	-0.457659	0.152244	0.026027	FALSE
C09D4.2	C09D4.2	hypothetical protein	17.164	18.5279	0.110316	0.510307	0.256729	FALSE	18.1821	18.9439	0.0592193	0.744537	0.817185	FALSE	26.4524	25.9423	-0.0280899	1	0.869698	FALSE	29.0032	20.4606	-0.503362	0.138719	0.00980626	FALSE
C09D4.3	C09D4.3	hypothetical protein	1.02385	1.14051	0.155677	0.73309	0.46328	FALSE	0.245915	0.293548	0.255437	0.883324	0.764741	FALSE	0.432136	0.375398	-0.203063	0.99868	0.724509	FALSE	1.33131	0.912221	-0.545389	0.747098	0.0771944	FALSE
C09D4.4	C09D4.4	hypothetical protein	12.3909	10.6733	-0.215278	0.000631939	0.0029989	TRUE	14.8286	15.6195	0.0749712	0.467227	0.695501	FALSE	15.3816	16.0896	0.0649222	0.282747	0.505194	FALSE	18.557	19.4762	0.0697514	0.0040881	0.80147	FALSE
C09D4.5	rpl-19	Ribosomal Protein, Large subunit	840.522	994.641	0.242891	0.000107878	0.000391289	TRUE	507.179	555.955	0.132475	0.220789	0.402883	FALSE	509.034	528.716	0.0547305	0.319763	0.581783	FALSE	570.711	496.636	-0.200572	0.607645	0.36	FALSE
C09D8.1	ptp-3	Protein Tyrosine Phosphatase	3.66239	2.31841	-0.659646	1.51595e-25	7.75735e-22	TRUE	4.18567	3.4805	-0.266162	0.0298378	0.0452533	FALSE	4.57516	4.61833	0.0135502	0.805506	0.943977	FALSE	5.63597	5.17303	-0.123654	0.845428	0.617203	FALSE
C09E10.2	dgk-1	DiacylGlycerol Kinase	0.482122	0.251823	-0.936988	9.64428e-07	5.04537e-17	TRUE	0.225601	0.14218	-0.666057	0.039828	0.000803293	FALSE	0.328933	0.268216	-0.294396	0.557772	0.034037	FALSE	0.676415	0.40694	-0.733092	0.0115763	0.000266315	FALSE
C09E7.2	pqn-10	Prion-like-(Q/N-rich)-domain-bearing protein	0.429141	0.113099	-1.92387	0.00910635	1.56176e-06	TRUE	0.10699	0.109168	0.0290837	1	1	FALSE	0.0936098	0.0449735	-1.05758	0.863933	0.427131	FALSE	0.0962261	0.0891089	-0.110858	1	1	FALSE
C09E7.3	oig-1	One IG domain	2.27313	3.0194	0.409579	0.251937	0.0483422	FALSE	1.46891	1.31723	-0.157239	0.970389	0.828941	FALSE	1.46169	0.992722	-0.558176	0.766935	0.15228	FALSE	1.61954	1.15706	-0.485124	0.715865	0.262246	FALSE
C09E7.4	C09E7.4	hypothetical protein	6.75481	6.65775	-0.0208808	0.765263	0.861136	FALSE	10.3327	10.276	-0.00794202	0.938442	1	FALSE	10.6512	10.9281	0.0370281	0.859381	0.814546	FALSE	11.5426	12.0913	0.0670047	0.180708	0.819773	FALSE
C09E7.5	C09E7.5	hypothetical protein	0.219115	0.23997	0.131164	0.976815	0.893125	FALSE	0.186607	0.20039	0.102807	0.973187	0.936893	FALSE	0.157829	0.211177	0.420086	0.936908	0.607093	FALSE	0.159806	0.0986816	-0.695465	0.769804	0.447902	FALSE
C09E7.6	C09E7.6	hypothetical protein	4.02909	1.61541	-1.31856	3.2795e-05	8.6992e-13	TRUE	3.64833	3.16244	-0.206198	0.83513	0.520479	FALSE	3.68953	3.87882	0.0721812	0.984092	0.855548	FALSE	4.69282	3.17063	-0.565687	0.531387	0.048385	FALSE
C09E7.7	C09E7.7	hypothetical protein	3.27612	1.95219	-0.746892	2.08488e-14	9.77636e-20	TRUE	3.11002	2.73843	-0.183574	0.47724	0.264703	FALSE	3.41611	3.27316	-0.0616688	1	0.624598	FALSE	3.9765	3.74859	-0.0851515	0.717626	0.766617	FALSE
C09E7.8	C09E7.8	hypothetical protein	4.15958	4.63964	0.157573	0.195126	0.0562992	FALSE	4.62641	4.58545	-0.0128303	0.991808	0.994239	FALSE	4.69547	4.72782	0.0099059	0.933963	0.979151	FALSE	4.30143	4.72515	0.135546	0.0364106	0.586345	FALSE
C09E7.9	C09E7.9	hypothetical protein	4.61118	3.95346	-0.222021	0.117324	0.0220326	FALSE	3.83341	3.68958	-0.0551714	1	0.844956	FALSE	4.04133	3.71044	-0.12324	0.937086	0.329209	FALSE	4.30275	3.25979	-0.400479	0.290767	0.05832	FALSE
C09E8.1	C09E8.1	hypothetical protein	4.72548	4.46795	-0.0808498	0.452464	0.400628	FALSE	3.93271	3.32295	-0.24306	0.24648	0.110346	FALSE	3.97827	3.55694	-0.161504	0.696288	0.0902061	FALSE	4.7899	4.07167	-0.234373	0.754447	0.298687	FALSE
C09E8.2	lips-7	LIPaSe related	0.317932	0.428967	0.432148	0.482013	0.119521	FALSE	0.183448	0.0819352	-1.16282	0.367035	0.0609647	FALSE	0.0918031	0.0388141	-1.24196	0.922668	0.240197	FALSE	0.169349	0.0754284	-1.16682	0.618033	0.145325	FALSE
C09E8.3	mlt-10	MoLTing defective	7.01146	5.17827	-0.437247	0.00086929	4.29183e-07	TRUE	4.60429	3.04419	-0.59692	0.000911738	1.42492e-05	TRUE	4.75118	4.85309	0.0306176	0.943604	0.889989	FALSE	9.43317	4.70911	-1.00229	5.71116e-09	1.25752e-08	TRUE
C09E9.1	C09E9.1	hypothetical protein	28.0406	38.7299	0.46593	1.08652e-05	7.27407e-09	TRUE	48.4224	51.9787	0.102244	0.564525	0.587873	FALSE	42.9326	40.0507	-0.100247	0.895822	0.321775	FALSE	54.0566	41.172	-0.392808	0.0971053	0.0446411	FALSE
C09F12.1	clc-1	CLaudin-like in Caenorhabditis	4.65421	6.00696	0.368098	0.0154923	0.000306893	FALSE	7.3974	5.45322	-0.439911	0.0400234	0.00207759	FALSE	7.73833	6.80733	-0.184932	0.746871	0.0924565	FALSE	5.78984	6.39991	0.144528	0.21246	0.593497	FALSE
C09F12.2	C09F12.2	hypothetical protein	0.299198	0.395442	0.402365	0.506011	0.165982	FALSE	0.593873	0.301489	-0.978049	0.0580071	0.000518181	FALSE	0.573715	0.452076	-0.34377	0.821408	0.228476	FALSE	0.524692	0.39724	-0.401458	0.844079	0.37796	FALSE
C09F12.3	C09F12.3	hypothetical protein	0.176	0.172014	-0.0330492	0.944498	1	FALSE	0.0948117	0.0250321	-1.92129	0.491231	0.176823	FALSE	0.144783	0.115054	-0.331575	0.991671	0.781207	FALSE	0.240924	0.162504	-0.568098	0.915188	0.594613	FALSE
C09F5.1	C09F5.1		7.74298	5.78707	-0.420056	6.75777e-05	1.63907e-06	TRUE	8.50133	7.6316	-0.155703	0.580715	0.370907	FALSE	8.99224	7.91838	-0.183475	0.523433	0.0464088	FALSE	16.5294	15.1251	-0.128091	0.956682	0.61284	FALSE
C09F5.2	orai-1	hypothetical protein	13.224	17.0024	0.362579	0.000200166	2.151e-06	TRUE	14.608	15.648	0.0992146	0.390434	0.598746	FALSE	16.0825	15.4366	-0.0591354	1	0.622662	FALSE	14.8302	14.853	0.00222286	0.356579	1	FALSE
C09F5.3	C09F5.3	hypothetical protein	0.278372	0.322534	0.212436	0.850856	0.752393	FALSE	0.286747	0.438489	0.612763	0.481988	0.255833	FALSE	0.567074	0.382048	-0.569783	0.797773	0.177696	FALSE	1.05775	1.0509	-0.00938224	0.998059	0.968421	FALSE
C09F9.1	C09F9.1	hypothetical protein	0.794139	1.1575	0.543548	0.333839	0.106622	FALSE	0.0473696	0.0987051	1.05916	0.939843	0.699485	FALSE	0.307283	0.128361	-1.25936	0.800993	0.242318	FALSE	0.248481	0.205215	-0.276003	1	1	FALSE
C09F9.2	C09F9.2	hypothetical protein	6.03157	0.26016	-4.53506	1.1693e-237	0	TRUE	1.53617	0.876127	-0.810126	0.0209792	2.31573e-08	FALSE	8.30829	9.76389	0.232905	0.00453243	0.00115216	TRUE	12.1512	9.33011	-0.381132	0.476489	0.0516207	FALSE
C09F9.3	glna-1	hypothetical protein	0.399032	0.245229	-0.702377	0.00081973	2.58335e-07	TRUE	0.673845	0.561857	-0.262214	0.45395	0.156969	FALSE	0.553438	0.42739	-0.37287	0.330471	0.00251754	FALSE	0.960997	1.17506	0.290127	0.0464939	0.190049	FALSE
C09G1.1	pqn-11	Prion-like-(Q/N-rich)-domain-bearing protein	0.264123	0.788157	1.57727	0.000329161	1.60146e-08	TRUE	0.180132	0.154748	-0.219133	0.961352	0.849162	FALSE	0.341807	0.252149	-0.438904	0.92359	0.448869	FALSE	1.68677	0.869784	-0.955535	0.0684369	0.000251297	FALSE
C09G1.2	C09G1.2	hypothetical protein	0.0390748	0.0355848	-0.134974	1	0.920332	FALSE	0.0311367	0.0360101	0.209786	0.989372	0.962529	FALSE	0.0699673	0.0658391	-0.0877357	1	0.983123	FALSE	0.170571	0.0986155	-0.790487	0.498215	0.0606824	FALSE
C09G1.3	C09G1.3	hypothetical protein	0.138583	0.297084	1.10012	0.3423	0.0956418	FALSE	0.259443	0.138314	-0.907463	0.685077	0.424137	FALSE	0.348631	0.358701	0.0410802	1	1	FALSE	0.938792	0.329789	-1.50926	0.193082	0.0018511	FALSE
C09G1.4	C09G1.4	hypothetical protein	4.23788	4.72715	0.157627	0.630688	0.296087	FALSE	3.80031	3.00262	-0.339893	0.370628	0.104278	FALSE	4.13532	3.61113	-0.195551	0.840128	0.239925	FALSE	5.30399	4.46774	-0.247533	0.861766	0.359993	FALSE
C09G1.5	C09G1.5	hypothetical protein	1.88385	4.74006	1.33122	1.01255e-11	3.2892e-23	TRUE	1.06737	1.10589	0.0511503	1	1	FALSE	1.21768	1.26894	0.0594991	1	0.954337	FALSE	1.41344	0.834043	-0.761013	0.322921	0.017851	FALSE
C09G12.1	ceh-53	hypothetical protein	0.60727	0.0693038	-3.13133	2.50037e-05	3.74756e-11	TRUE	0.0794965	0.048018	-0.727316	0.892931	0.799646	FALSE	0.0602459	0.0250251	-1.26749	0.941373	0.464878	FALSE	0.0937518	0.0291798	-1.68387	0.64255	0.260781	FALSE
C09G12.19			0.726735	0.33884	-1.10083	0.304013	0.0727616	FALSE	0.0865276	0.0605285	-0.515545	1	1	FALSE	0.383774	0.27191	-0.497125	0.985807	0.762685	FALSE	1.00887	0.528104	-0.933843	0.761335	0.262816	FALSE
C09G12.8	ced-10	CEll Death abnormality	27.5778	21.8158	-0.338129	1.40073e-06	3.80404e-06	TRUE	21.3643	20.4678	-0.0618468	0.961352	0.775815	FALSE	28.8257	28.2609	-0.0285463	1	0.833859	FALSE	36.4098	31.9787	-0.187217	0.845723	0.408898	FALSE
C09G12.9	tsg-101	Tumor Susceptibility Gene homolog	46.6621	29.043	-0.68406	2.41269e-16	4.40632e-22	TRUE	61.4737	49.6503	-0.308166	0.0103103	0.0169757	FALSE	63.3174	62.8367	-0.0109936	0.974277	0.960085	FALSE	62.0352	76.017	0.293236	1.03005e-07	0.151236	FALSE
C09G4.1	hyl-1	Homolog of Yeast Longevity gene	27.5197	27.9477	0.0222637	0.985025	0.830932	FALSE	34.3711	35.9941	0.0665637	0.47931	0.742824	FALSE	36.0428	34.6492	-0.0568885	1	0.590688	FALSE	36.0887	38.4977	0.0932263	0.00559796	0.727818	FALSE
C09G4.2	pkg-2	hypothetical protein	4.72334	5.96525	0.336774	4.79949e-05	3.84852e-06	TRUE	3.41928	3.39033	-0.0122656	0.974043	0.991593	FALSE	3.53668	3.24845	-0.122645	0.749999	0.172847	FALSE	3.70155	3.57204	-0.0513824	0.533801	0.866215	FALSE
C09G4.5	mes-6	Maternal Effect Sterile	33.1807	30.5726	-0.118104	0.0406601	0.127255	FALSE	39.6385	39.6988	0.00219156	0.874176	1	FALSE	39.8725	38.7361	-0.0417155	1	0.717206	FALSE	35.4515	31.1309	-0.187501	0.820628	0.406446	FALSE
C09G5.1	ggr-1	GABA/Glycine Receptor family (see gbr)	0.260246	0.263096	0.0157147	1	1	FALSE	0.200423	0.21067	0.0719316	0.981776	0.99503	FALSE	0.337278	0.214604	-0.652263	0.698462	0.0954043	FALSE	0.528497	0.509938	-0.0515752	1	0.894486	FALSE
C09G5.2	dph-2	hypothetical protein	19.5904	19.464	-0.00934224	0.714709	0.932141	FALSE	22.0602	21.6777	-0.0252318	0.976766	0.942075	FALSE	20.467	18.6851	-0.13141	0.702765	0.130832	FALSE	21.5778	20.692	-0.060472	0.568799	0.835544	FALSE
C09G5.3	col-79	COLlagen	1.77071	2.97875	0.750377	0.0699333	3.31633e-06	FALSE	0.275492	0.167035	-0.721859	0.807612	0.398367	FALSE	0.0867518	0.0630721	-0.459893	1	0.89918	FALSE	0.0971418	0.0597788	-0.700458	0.954122	0.887808	FALSE
C09G5.4	col-39	COLlagen	35.0639	48.6802	0.473349	9.84604e-06	5.8841e-11	TRUE	4.58309	0.284048	-4.01211	3.17561e-18	5.22371e-70	TRUE	0.370561	0.305257	-0.279689	1	0.672056	FALSE	0.409086	0.0675688	-2.59798	0.0367102	1.04101e-05	FALSE
C09G5.5	col-80	COLlagen	1317.08	1729.25	0.392798	7.33156e-10	3.46683e-09	TRUE	133.102	214.469	0.688238	2.95293e-07	2.33947e-10	TRUE	11.0505	3.67942	-1.58656	5.15388e-27	7.14044e-69	TRUE	11.9966	0.497547	-4.59165	3.17657e-56	5.69403e-89	TRUE
C09G5.6	bli-1	BLIstered cuticle	1.9034	2.71561	0.5127	0.0392101	5.77285e-07	FALSE	0.347079	0.10764	-1.68905	0.00305059	3.28813e-07	TRUE	0.0731876	0.0564859	-0.373708	0.989479	0.77731	FALSE	0.098044	0.0784342	-0.321947	1	0.823425	FALSE
C09G5.7	C09G5.7	hypothetical protein	0.930075	1.08829	0.226639	0.707104	0.37264	FALSE	1.2052	1.71443	0.508456	0.126347	0.0317776	FALSE	0.857023	1.19774	0.482911	0.435888	0.033668	FALSE	3.47584	5.47899	0.656548	0.00149493	0.00208378	TRUE
C09G5.8	mks-5		0.194096	0.0744213	-1.38298	3.2037e-05	6.65753e-11	TRUE	0.144943	0.0999864	-0.53568	0.363025	0.08227	FALSE	0.19831	0.147706	-0.425033	0.702942	0.0666645	FALSE	0.387846	0.272687	-0.508236	0.502174	0.0550522	FALSE
C09G9.1	C09G9.1	hypothetical protein	31.6721	26.7802	-0.242044	0.000755199	0.000714048	TRUE	38.8963	33.3235	-0.223095	0.0806863	0.107508	FALSE	39.699	37.5625	-0.0798094	0.908863	0.37419	FALSE	37.3762	39.8312	0.0917807	0.00239798	0.730523	FALSE
C09G9.2	C09G9.2	hypothetical protein	18.438	17.2189	-0.0986934	0.188891	0.21879	FALSE	21.2299	19.1529	-0.148535	0.413805	0.34216	FALSE	20.3168	19.8025	-0.0369871	1	0.761659	FALSE	17.0095	17.849	0.0695038	0.0240307	0.805532	FALSE
C09G9.4	tag-19	Temporarily Assigned Gene name	0.304095	0.345874	0.185728	0.749833	0.501496	FALSE	0.00814772	0.0363065	2.15576	0.609205	0.222624	FALSE	0.0773828	0.00391655	-4.30436	0.197481	0.000774088	FALSE	0.0919291	0.12569	0.451271	0.873214	0.728733	FALSE
C09G9.5	C09G9.5	hypothetical protein	0.391141	0.404032	0.0467819	1	0.942484	FALSE	0.302113	0.254949	-0.244882	0.899228	0.643939	FALSE	0.425066	0.354059	-0.263697	0.965523	0.5439	FALSE	1.19882	0.53704	-1.15852	0.0151242	5.74753e-06	FALSE
C09G9.6	oma-1	Oocyte MAturation defective	110.52	114.886	0.0558928	0.773607	0.500081	FALSE	146.516	150.137	0.0352179	0.594391	0.888492	FALSE	125.761	134.415	0.0960097	0.0644479	0.236517	FALSE	104.112	111.211	0.0951756	0.000234223	0.717076	FALSE
C09G9.7	npax-4	hypothetical protein	2.24328	1.94736	-0.204088	0.538347	0.341492	FALSE	1.41878	1.13497	-0.321991	0.71611	0.383079	FALSE	1.25656	0.58278	-1.10845	0.135441	6.23165e-05	FALSE	0.822108	0.404885	-1.02181	0.415628	0.0365729	FALSE
C09G9.8	C09G9.8	hypothetical protein	0.575499	1.13058	0.974177	0.067318	0.00273692	FALSE	0.438052	0.900578	1.03975	0.235263	0.039183	FALSE	1.52375	1.17808	-0.371186	0.957985	0.371608	FALSE	2.4322	1.48044	-0.716236	0.475221	0.0445474	FALSE
C09H10.10	C09H10.10	hypothetical protein	27.4023	32.6691	0.253629	0.00659071	0.0010014	TRUE	30.2823	37.2487	0.298717	0.00401415	0.0253651	FALSE	26.4995	26.5446	0.00245046	0.946208	1	FALSE	28.8559	29.0981	0.012063	0.285441	0.987885	FALSE
C09H10.2	rpl-41	Ribosomal Protein, Large subunit	1046.51	1451.51	0.471965	9.67895e-10	8.14671e-13	TRUE	623.65	816.117	0.38804	0.00115063	0.00103096	TRUE	648.79	687.875	0.0843942	0.287665	0.315832	FALSE	723.636	601.868	-0.265816	0.561508	0.196019	FALSE
C09H10.3	nuo-1	NADH Ubiquinone Oxidoreductase	220.667	216.932	-0.0246254	0.728758	0.79469	FALSE	178.28	170.146	-0.0673753	0.914689	0.732273	FALSE	206.967	211.492	0.0312066	0.576078	0.797578	FALSE	222.891	227.815	0.0315295	0.00682831	0.922792	FALSE
C09H10.5	C09H10.5	hypothetical protein	93.3213	115.473	0.307272	0.0183321	3.34507e-05	FALSE	143.954	176.648	0.295269	0.00135954	0.0233524	FALSE	136.212	159.692	0.229443	0.00610544	0.000710874	TRUE	149.105	177.3	0.24986	1.05258e-05	0.239902	FALSE
C09H10.6	nasp-1	NASP (human Nuclear Autoantigenic Sperm Protein) homolog	137.577	157.643	0.196426	0.0574827	0.0057431	FALSE	217.928	239.585	0.136686	0.0770459	0.3848	FALSE	185.063	200.489	0.11551	0.025998	0.130869	FALSE	208.066	213.969	0.0403648	0.00579127	0.8954	FALSE
C09H10.7	apc-17	hypothetical protein	17.4182	6.088	-1.51656	2.0293e-28	3.94342e-63	TRUE	30.8827	17.8966	-0.787114	1.83911e-10	1.19958e-11	TRUE	31.6758	27.4869	-0.204641	0.437003	0.007146	FALSE	29.0313	38.218	0.396645	1.28558e-05	0.0421417	FALSE
C09H10.8	glb-4	GLoBin	0.276939	0.263245	-0.0731663	0.928992	0.951485	FALSE	0.27715	0.235569	-0.234515	0.975272	0.817185	FALSE	0.281494	0.220682	-0.351137	1	0.730941	FALSE	0.605649	0.463301	-0.386531	0.799956	0.41314	FALSE
C09H10.9	C09H10.9	hypothetical protein	0.22181	0.359979	0.698584	0.462198	0.115928	FALSE	0.183744	0.222871	0.278512	0.93667	0.807386	FALSE	0.180628	0.170797	-0.0807386	1	0.99856	FALSE	0.486325	0.284722	-0.772364	0.570212	0.0993446	FALSE
C09H5.2	catp-3	hypothetical protein	1.49536	2.26444	0.598654	0.00153517	3.09478e-12	TRUE	18.2899	21.255	0.216755	0.0976473	0.120859	FALSE	5.80718	2.92071	-0.991521	1.02414e-20	1.94544e-54	TRUE	2.05726	0.93722	-1.13426	1.23777e-07	1.06978e-09	TRUE
C09H5.5	str-144	Seven TM Receptor	0.0380851	0.0547435	0.523461	0.883018	0.854529	FALSE	1.49543	2.04805	0.453689	0.245458	0.0656622	FALSE	0.507288	0.115896	-2.12998	0.0238594	1.18999e-07	FALSE	0.116984	0.166311	0.507577	0.911266	0.758641	FALSE
C09H6.1	spr-4	Suppressor of PResenilin defect	13.0841	8.78714	-0.574351	9.83262e-20	6.52277e-17	TRUE	20.3792	18.1188	-0.169613	0.246139	0.255084	FALSE	21.8002	21.2323	-0.0380778	1	0.741824	FALSE	21.6255	24.0612	0.15398	2.40052e-05	0.513594	FALSE
C09H6.2	lin-10	abnormal cell LINeage	5.9897	4.10921	-0.543624	1.81984e-14	4.28673e-14	TRUE	4.52744	3.70129	-0.290667	0.0450709	0.031962	FALSE	6.31799	6.01721	-0.0703698	0.965523	0.48692	FALSE	9.58784	9.59635	0.00128018	0.129573	1	FALSE
C09H6.3	mau-2	MAternally affected Uncoordination	18.4551	16.5099	-0.160689	0.0155644	0.0352472	FALSE	20.7305	19.3892	-0.0964971	0.831994	0.592154	FALSE	21.7547	21.4175	-0.022537	0.992239	0.878414	FALSE	19.3643	18.7595	-0.0457798	0.36599	0.881096	FALSE
C10A4.1	C10A4.1	hypothetical protein	0.54815	0.380702	-0.525908	0.225778	0.0376672	FALSE	1.04504	1.04874	0.00510259	0.979643	1	FALSE	1.03082	1.06905	0.052539	1	0.922612	FALSE	0.828609	1.0273	0.31009	0.366661	0.29121	FALSE
C10A4.10	C10A4.10	hypothetical protein	4.45852	3.89141	-0.196272	0.391008	0.189544	FALSE	2.99622	2.4836	-0.270711	0.64765	0.285315	FALSE	2.71345	2.01094	-0.432261	0.504872	0.0196004	FALSE	4.35284	3.72301	-0.225489	1	0.514193	FALSE
C10A4.3	C10A4.3	hypothetical protein	1.58807	0.454583	-1.80466	0.000239529	5.80551e-12	TRUE	0.143083	0.205165	0.519931	0.79024	0.694946	FALSE	0.288336	0.159751	-0.851921	0.851351	0.270607	FALSE	0.479837	0.363009	-0.40254	0.839557	0.530516	FALSE
C10A4.4	C10A4.4	hypothetical protein	1.52594	1.61451	0.0813989	0.840733	0.729942	FALSE	0.98027	1.0733	0.1308	0.924799	0.859301	FALSE	0.894591	0.660526	-0.437613	0.864214	0.255365	FALSE	1.06108	0.835364	-0.345052	0.857501	0.438963	FALSE
C10A4.5	gad-2	hypothetical protein	0.646763	0.655829	0.0200824	0.988833	0.957304	FALSE	0.707671	0.66732	-0.0847001	1	0.883043	FALSE	1.26902	0.934761	-0.441042	0.537889	0.0150963	FALSE	6.09636	5.01514	-0.281657	0.739778	0.232374	FALSE
C10A4.6	C10A4.6	hypothetical protein	0.970662	1.01997	0.0714872	1	0.914542	FALSE	0.594286	0.547511	-0.118269	1	0.893712	FALSE	0.319218	0.228357	-0.483249	0.952378	0.542034	FALSE	0.486439	0.158087	-1.62154	0.315321	0.00451737	FALSE
C10A4.7	C10A4.7	hypothetical protein	0.199418	0.245704	0.301128	0.900515	0.830932	FALSE	0.2838	0.419684	0.56443	0.794117	0.538408	FALSE	0.308258	0.329	0.0939503	1	0.987439	FALSE	0.938473	0.5614	-0.741286	0.506194	0.0672669	FALSE
C10A4.8	mnm-2	M Neuron Morphology abnormal	1.88711	0.961476	-0.972853	0.0031374	5.01005e-07	TRUE	0.780157	0.52857	-0.56167	0.458203	0.154757	FALSE	0.866081	0.933727	0.108499	1	0.892048	FALSE	2.15267	1.8515	-0.217427	0.957212	0.552087	FALSE
C10A4.9	C10A4.9	hypothetical protein	0.643928	0.471184	-0.45061	0.815387	0.475651	FALSE	1.16151	0.76949	-0.594027	0.554182	0.194478	FALSE	1.26917	0.530972	-1.25718	0.465297	0.000242991	FALSE	1.91629	0.731981	-1.38844	0.104854	0.000257924	FALSE
C10B5.1	C10B5.1	hypothetical protein	11.5905	13.2858	0.196943	0.196874	0.0400145	FALSE	17.2502	18.0922	0.0687548	0.659808	0.767798	FALSE	16.9245	15.8721	-0.0926196	0.973105	0.448834	FALSE	13.4964	11.6305	-0.21466	0.857759	0.367618	FALSE
C10B5.3	C10B5.3	hypothetical protein	13.2919	14.589	0.134329	0.558053	0.214687	FALSE	11.4006	8.98858	-0.342945	0.140596	0.0304545	FALSE	18.1636	14.6921	-0.306011	0.144252	0.000527314	FALSE	42.4276	34.1824	-0.31175	0.353337	0.135405	FALSE
C10C5.1	C10C5.1	hypothetical protein	2.90706	1.1973	-1.27978	4.04509e-11	4.24635e-53	TRUE	5.09462	3.59996	-0.500994	0.000132986	3.84169e-05	TRUE	5.53692	4.63555	-0.256344	0.326114	0.00024818	FALSE	7.22713	8.73253	0.272976	3.04521e-05	0.190407	FALSE
C10C5.2	C10C5.2	hypothetical protein	0.829917	0.506066	-0.713641	0.0556876	0.00211023	FALSE	2.52927	2.51039	-0.010808	1	1	FALSE	3.3287	2.82006	-0.239237	0.760412	0.0991872	FALSE	18.8124	14.1444	-0.411448	0.228091	0.0392892	FALSE
C10C5.3	C10C5.3	hypothetical protein	1.89242	1.27825	-0.566065	0.016603	6.01592e-05	FALSE	0.35067	0.463748	0.403227	0.472009	0.292053	FALSE	0.447901	0.635779	0.505345	0.612986	0.074964	FALSE	3.1284	1.82663	-0.776242	0.0584307	0.000275733	FALSE
C10C5.4	C10C5.4	hypothetical protein	5.99818	5.68842	-0.0764961	0.720151	0.579348	FALSE	5.07084	4.20657	-0.269582	0.395489	0.136498	FALSE	4.37605	4.97947	0.186362	0.5464	0.17181	FALSE	8.22467	5.24143	-0.649998	0.0258443	0.00130726	FALSE
C10C5.5	C10C5.5	hypothetical protein	1.16697	0.939298	-0.313106	0.411818	0.165434	FALSE	0.466316	0.521614	0.161673	0.864336	0.790417	FALSE	0.0994916	0.148973	0.582407	0.940051	0.542034	FALSE	0.408815	0.043229	-3.24138	0.0944207	1.71879e-07	FALSE
C10C5.6	daf-15	abnormal DAuer Formation	14.5761	9.74119	-0.581437	1.04238e-14	3.31119e-18	TRUE	18.5951	17.1983	-0.112652	0.594417	0.50259	FALSE	19.5259	20.1415	0.0447855	0.36319	0.678136	FALSE	19.8355	23.7671	0.260886	2.49935e-10	0.207237	FALSE
C10C5.7	C10C5.7	hypothetical protein	3.22016	2.81184	-0.195617	0.81256	0.57365	FALSE	2.341	2.17601	-0.105439	1	0.903691	FALSE	2.74557	2.34734	-0.226078	1	0.681365	FALSE	2.95716	2.56148	-0.207233	0.935171	0.663761	FALSE
C10C6.1	kin-4	protein KINase	13.9644	11.0234	-0.34119	2.55417e-08	5.51926e-07	TRUE	22.7904	21.1396	-0.108479	0.584843	0.520643	FALSE	22.6578	23.4945	0.0523153	0.290219	0.607364	FALSE	21.5125	26.6138	0.307001	1.05931e-13	0.125234	FALSE
C10C6.2	npr-3	Neuropeptide Receptor family	0.404029	0.4875	0.270944	0.721238	0.458761	FALSE	0.381944	0.308587	-0.307682	0.839686	0.565945	FALSE	0.452683	0.344476	-0.394098	0.912488	0.450008	FALSE	0.833444	0.56121	-0.570543	0.635283	0.13313	FALSE
C10C6.3	C10C6.3	hypothetical protein	0.302203	0.349168	0.208404	0.843123	0.698473	FALSE	0.0655382	0.111338	0.76454	0.815828	0.618271	FALSE	0.0357946	0.0287555	-0.315902	1	0.945964	FALSE	0.0727948	0.0496177	-0.552982	1	1	FALSE
C10C6.5	wht-2	WHiTe (Drosophila) related ABC transporte	36.8027	35.412	-0.055574	0.406687	0.524953	FALSE	52.0799	53.293	0.0332173	0.668699	0.900783	FALSE	48.7947	51.5748	0.0799421	0.256184	0.384195	FALSE	45.4451	51.2574	0.173637	8.68959e-05	0.45174	FALSE
C10C6.6	C10C6.6	hypothetical protein	24.9719	20.6062	-0.277226	2.96522e-06	6.99262e-05	TRUE	39.4459	35.3582	-0.157834	0.334097	0.29506	FALSE	41.8985	40.7194	-0.0411825	1	0.708386	FALSE	52.1355	53.5192	0.0377926	0.0158844	0.902706	FALSE
C10C6.7	C10C6.7	hypothetical protein	1.68858	2.00442	0.24737	0.324026	0.104664	FALSE	2.08653	2.58675	0.310035	0.375862	0.164496	FALSE	0.97705	1.19803	0.294163	0.751521	0.260959	FALSE	0.626307	1.09514	0.806175	0.143716	0.0170938	FALSE
C10E2.1	C10E2.1	hypothetical protein	0.298886	0.526711	0.817415	0.265723	0.0427146	FALSE	0.128495	0.211183	0.716783	0.91799	0.623184	FALSE	0.135798	0.184129	0.439254	0.996851	0.736428	FALSE	0.329703	0.148686	-1.14889	0.5493	0.114289	FALSE
C10E2.2	C10E2.2	hypothetical protein	0.981194	0.93222	-0.073867	0.943872	0.850835	FALSE	0.881105	0.626931	-0.491008	0.374851	0.0848369	FALSE	1.33981	1.05596	-0.343473	0.692781	0.0881359	FALSE	2.1434	1.43803	-0.57581	0.393038	0.0265221	FALSE
C10E2.3	hda-4	Histone DeAcetylase	9.28121	7.64482	-0.279829	0.00468508	0.000280125	TRUE	11.4547	8.41803	-0.444384	0.00028606	0.000299779	TRUE	10.5151	10.3848	-0.0179781	1	0.919351	FALSE	17.5007	15.7574	-0.15139	1	0.529365	FALSE
C10E2.4	C10E2.4	hypothetical protein	0.877145	1.14432	0.383598	0.635002	0.262124	FALSE	0.940402	0.621937	-0.59651	0.681954	0.322515	FALSE	0.756157	0.775491	0.0364243	1	1	FALSE	0.994798	1.73349	0.801206	0.327853	0.0708924	FALSE
C10E2.5	C10E2.5	hypothetical protein	0.784361	0.779485	-0.00899548	1	1	FALSE	0.342794	0.34651	0.0155539	1	1	FALSE	0.337545	0.502312	0.573504	0.922111	0.497711	FALSE	0.989763	1.12661	0.186837	0.856672	0.848148	FALSE
C10E2.6	C10E2.6	hypothetical protein	34.8252	29.907	-0.219647	0.000315923	0.00204888	TRUE	15.338	13.7665	-0.155944	0.407066	0.318627	FALSE	17.7259	17.2353	-0.0404951	1	0.736105	FALSE	19.7568	39.0183	0.981801	5.2351e-45	5.49398e-09	TRUE
C10F3.1	cpg-4	Chondroitin ProteoGlycan	65.3125	61.0595	-0.0971425	0.131555	0.214674	FALSE	89.9025	89.3729	-0.00852484	0.90808	1	FALSE	65.4044	66.7271	0.0288852	0.575097	0.820159	FALSE	54.8995	66.0505	0.266776	2.42931e-08	0.198381	FALSE
C10F3.2	dhs-16	DeHydrogenases, Short chain	0.57825	0.124812	-2.21194	0.000107048	5.42815e-10	TRUE	0.719656	0.349698	-1.0412	0.0618006	0.00126738	FALSE	0.688981	0.491318	-0.487807	0.797516	0.142807	FALSE	1.36587	0.875428	-0.641762	0.381201	0.0274507	FALSE
C10F3.3	acy-2	Adenylyl CYclase	0.303833	0.214092	-0.505046	0.41769	0.0765802	FALSE	0.251344	0.191253	-0.394175	0.6995	0.344032	FALSE	0.246937	0.238616	-0.0494552	1	0.965864	FALSE	0.559897	0.352216	-0.668699	0.418887	0.0274507	FALSE
C10F3.4	mcp-1	hypothetical protein	1.28573	1.08984	-0.238473	0.16494	0.0498594	FALSE	0.831797	0.727633	-0.193021	0.744969	0.423611	FALSE	1.05357	0.952572	-0.145381	0.950895	0.39563	FALSE	1.63283	1.33286	-0.292851	0.636475	0.207237	FALSE
C10F3.5	pcm-1	Protein Carboxymethyltransferase	7.03971	8.23528	0.226302	0.0969703	0.0140924	FALSE	10.7653	10.74	-0.00340413	0.965466	1	FALSE	10.3758	10.5309	0.0214056	0.924941	0.91991	FALSE	13.3317	12.2861	-0.117834	0.91137	0.65262	FALSE
C10F3.6	fut-8	FUcosyl Transferase	6.23464	6.08316	-0.0354859	0.86502	0.806614	FALSE	4.23211	3.49844	-0.274666	0.367189	0.10526	FALSE	3.44648	2.9624	-0.218358	0.722215	0.0830286	FALSE	3.89315	3.42789	-0.183618	1	0.522714	FALSE
C10F3.7	C10F3.7	hypothetical protein	0.324466	0.193969	-0.742241	0.503352	0.20925	FALSE	0.646625	0.067513	-3.25969	0.00145655	4.41951e-07	TRUE	0.128732	0.0476375	-1.4342	0.847616	0.461062	FALSE	0.160487	0.145142	-0.144988	0.925852	0.918414	FALSE
C10G11.5	pnk-1	PaNtothenate Kinase	10.0493	9.32087	-0.108551	0.091666	0.169465	FALSE	18.9499	17.8942	-0.0826972	0.808515	0.653857	FALSE	17.4652	15.6852	-0.155079	0.375563	0.0286753	FALSE	17.6614	14.496	-0.284941	0.168062	0.163959	FALSE
C10G11.6	C10G11.6	hypothetical protein	11.6644	8.77484	-0.410671	0.000650248	1.17989e-07	TRUE	13.6454	13.044	-0.0650203	1	0.770337	FALSE	13.5022	13.6875	0.0196675	0.845712	0.910277	FALSE	11.4352	12.6523	0.145915	0.0266591	0.554085	FALSE
C10G11.7	C10G11.7	hypothetical protein	71.4155	48.4954	-0.55839	2.08594e-15	3.21218e-17	TRUE	90.3302	73.2803	-0.301783	0.00164313	0.0164522	FALSE	103.376	104.58	0.0166956	0.891039	0.915748	FALSE	127.182	124.184	-0.0344132	0.0896413	0.912337	FALSE
C10G11.8	C10G11.8	hypothetical protein	5.68271	8.03898	0.500433	0.000356339	1.0441e-07	TRUE	0.134268	0.0694707	-0.950643	0.674278	0.3711	FALSE	0.395028	0.0417091	-3.24352	0.00405603	8.40691e-12	TRUE	0.261105	0.919613	1.8164	0.0207729	1.3176e-07	FALSE
C10G11.9	C10G11.9	hypothetical protein	0.432804	0.910483	1.07292	0.0626186	0.00164093	FALSE	0.0363503	0.0323301	-0.169091	1	1	FALSE	0.0545419	0.0560653	0.0397443	1	1	FALSE	0.0305906	0.152161	2.31444	0.694749	0.181942	FALSE
C10G6.1	egal-1	hypothetical protein	2.70226	2.26259	-0.256186	0.00609166	0.0017707	TRUE	2.55377	2.24957	-0.182977	0.434614	0.259043	FALSE	2.95926	2.73976	-0.111191	0.908863	0.275599	FALSE	6.80109	7.33101	0.108247	0.0120432	0.674654	FALSE
C10G8.3	C10G8.3	hypothetical protein	0.531983	0.575103	0.112439	0.972985	0.887535	FALSE	0.354102	0.230426	-0.619858	0.80856	0.572798	FALSE	0.385399	0.252636	-0.60929	0.941373	0.447695	FALSE	0.392727	0.345315	-0.185615	1	1	FALSE
C10G8.4	C10G8.4	hypothetical protein	169.702	225.703	0.411425	6.47576e-06	5.63876e-09	TRUE	671.155	731.443	0.124101	0.295854	0.448173	FALSE	1049.57	973.35	-0.108774	0.712793	0.158754	FALSE	1049.23	935.038	-0.166229	1	0.47207	FALSE
C10G8.5	ncx-2	Na/Ca eXchangers	4.62037	4.94084	0.0967495	0.410179	0.230025	FALSE	1.51665	1.1381	-0.414261	0.00660365	0.00153935	TRUE	1.95271	1.91451	-0.0285005	1	0.869122	FALSE	2.62189	2.24631	-0.223048	0.744515	0.317015	FALSE
C10G8.6	ceh-34	Homeobox	5.09765	1.55323	-1.71456	1.10801e-19	4.5469e-38	TRUE	0.882351	0.552929	-0.674259	0.285946	0.046956	FALSE	1.17412	1.14965	-0.0303831	1	0.954419	FALSE	1.58877	1.26299	-0.331076	0.79407	0.311784	FALSE
C10G8.7	ceh-33	Homeobox	0.24476	0.315435	0.365975	0.679697	0.464596	FALSE	0.119068	0.18203	0.612383	0.794117	0.587228	FALSE	0.28821	0.335268	0.218194	0.998131	0.82771	FALSE	0.593812	0.230685	-1.36408	0.365758	0.019012	FALSE
C10G8.8	C10G8.8	hypothetical protein	21.8644	24.7001	0.175933	0.0777677	0.019152	FALSE	12.4243	13.5735	0.127628	0.254817	0.455877	FALSE	12.2162	11.5093	-0.0860028	0.944345	0.378842	FALSE	21.343	19.0781	-0.161843	1	0.49414	FALSE
C10H11.1	viln-1	VILliN related	30.7484	33.2186	0.111481	0.350831	0.153219	FALSE	49.0055	59.8612	0.288679	0.00125443	0.0245492	FALSE	46.087	50.3295	0.127043	0.0402835	0.0955323	FALSE	53.6287	63.5586	0.245082	0.000359052	0.246196	FALSE
C10H11.10	kca-1	Kinesin Cargo Adaptor	78.0465	92.8548	0.250643	0.000967292	0.000415092	TRUE	86.6587	107.03	0.3046	0.00485527	0.0166632	FALSE	67.4658	68.6361	0.0248113	0.763988	0.860478	FALSE	54.5566	60.7999	0.156315	0.000867503	0.513745	FALSE
C10H11.3	ugt-25	UDP-GlucuronosylTransferase	5.79729	10.2745	0.82562	2.0839e-11	5.53974e-23	TRUE	30.9262	40.6144	0.393162	3.1027e-05	0.00134122	TRUE	19.9472	24.535	0.298653	0.100466	1.64591e-05	FALSE	8.81099	28.7513	1.70625	1.06633e-27	4.22936e-24	TRUE
C10H11.4	ugt-28	UDP-GlucuronosylTransferase	6.49656	6.31746	-0.0403313	0.736226	0.742152	FALSE	6.77603	6.01532	-0.171799	0.581284	0.337253	FALSE	4.6471	4.50474	-0.0448876	1	0.831109	FALSE	4.66195	5.89029	0.337404	0.0219305	0.131329	FALSE
C10H11.5	ugt-27	UDP-GlucuronosylTransferase	0.0475482	0.075162	0.660612	0.747166	0.424709	FALSE	0.995417	1.40167	0.493769	0.149994	0.0355753	FALSE	0.412712	0.480886	0.220557	0.962176	0.66093	FALSE	0.274719	0.219188	-0.325786	0.955366	0.644903	FALSE
C10H11.6	ugt-26	UDP-GlucuronosylTransferase	6.62944	5.9332	-0.160078	0.124204	0.0691436	FALSE	3.91015	3.98358	0.0268412	0.870193	0.950368	FALSE	1.39856	1.15561	-0.275281	0.738753	0.0484371	FALSE	1.37881	1.84248	0.418226	0.0374636	0.0634523	FALSE
C10H11.7	C10H11.7	hypothetical protein	0.443452	0.641357	0.532351	0.300988	0.078947	FALSE	0.0514199	0.0206433	-1.31666	0.94589	0.699485	FALSE	0.080703	0.0275902	-1.54847	0.866989	0.332273	FALSE	0.160864	0.190911	0.24706	0.940003	0.864332	FALSE
C10H11.8	C10H11.8	hypothetical protein	34.4863	28.9159	-0.254159	0.000918193	0.00092178	TRUE	51.2222	52.4814	0.035036	0.764174	0.894394	FALSE	47.2553	46.3938	-0.0265442	0.998783	0.85828	FALSE	48.1895	55.2813	0.198071	0.000304371	0.376832	FALSE
C10H11.9	let-502	LEThal	57.1796	39.8487	-0.520967	2.87215e-18	7.53269e-15	TRUE	77.4994	66.2093	-0.227152	0.051136	0.0959946	FALSE	84.3599	83.1079	-0.0215717	0.996283	0.873921	FALSE	98.9677	101.835	0.0412105	0.00346668	0.89201	FALSE
C11D2.2	C11D2.2		0.155045	0.163761	0.0789005	0.979439	0.935337	FALSE	0.0896009	0.114025	0.347768	0.954345	0.870331	FALSE	0.0779661	0.110903	0.508376	1	0.773494	FALSE	0.183201	0.10567	-0.793864	0.707273	0.337973	FALSE
C11D2.3	C11D2.3	hypothetical protein	1.29448	1.36759	0.0792633	1	0.917124	FALSE	1.12415	0.701666	-0.679978	0.600687	0.247463	FALSE	1.90067	1.43765	-0.402797	0.874537	0.334689	FALSE	6.291	3.00279	-1.06699	0.0334538	4.01457e-05	FALSE
C11D2.4	C11D2.4	hypothetical protein	30.8144	35.2356	0.193429	0.0167109	0.0090802	FALSE	34.7564	37.5768	0.112563	0.24223	0.513314	FALSE	29.6894	31.7398	0.0963438	0.173723	0.276181	FALSE	27.1556	29.1638	0.102928	0.0117028	0.69428	FALSE
C11D2.6	unc-77	Novel Channel type/putative Nematode CAlcium channel	0.217358	0.176691	-0.298844	0.101828	0.021418	FALSE	0.142478	0.0987969	-0.528197	0.145956	0.0128678	FALSE	0.137065	0.125022	-0.132677	1	0.661306	FALSE	0.293972	0.167369	-0.812652	0.014134	0.000104953	FALSE
C11D2.7	C11D2.7	hypothetical protein	31.686	32.6242	0.0420941	0.921278	0.666471	FALSE	30.461	27.7462	-0.134671	0.577907	0.421192	FALSE	31.9939	30.7992	-0.0549051	1	0.635873	FALSE	28.5336	26.2626	-0.119652	0.889254	0.640574	FALSE
C11D9.1	cgef-2	hypothetical protein	1.73341	1.45383	-0.253755	0.24832	0.0877353	FALSE	1.88262	1.47764	-0.349446	0.338887	0.0894355	FALSE	1.77102	1.46374	-0.274921	0.734387	0.101543	FALSE	3.02136	2.53507	-0.25317	0.780823	0.317217	FALSE
C11E4.1	C11E4.1	hypothetical protein	46.8564	56.8398	0.278657	0.00364026	0.000206509	TRUE	18.4687	19.5279	0.0804523	0.66107	0.725036	FALSE	11.8007	9.18961	-0.360799	0.180736	0.000138075	FALSE	8.98294	9.78044	0.122713	0.351441	0.692671	FALSE
C11E4.2	C11E4.2	hypothetical protein	5.5213	6.23017	0.174263	0.467977	0.142124	FALSE	2.4672	1.22913	-1.00524	0.00695209	1.08025e-05	TRUE	3.63751	2.84532	-0.354361	0.680736	0.0461055	FALSE	4.50296	1.72243	-1.38643	0.000328636	2.04588e-09	TRUE
C11E4.3	tag-263	Temporarily Assigned Gene name	0.123284	0.111944	-0.139209	0.88897	0.857032	FALSE	0.0249349	0.0254001	0.026666	1	1	FALSE	0.0701729	0.0584006	-0.26493	1	0.927912	FALSE	0.0564019	0.0622998	0.143484	1	1	FALSE
C11E4.6	C11E4.6	hypothetical protein	1.75018	1.60486	-0.125063	0.284743	0.211117	FALSE	1.23271	1.04023	-0.244931	0.45577	0.149536	FALSE	1.2368	1.13851	-0.119456	0.974653	0.404848	FALSE	1.87567	1.50758	-0.315174	0.537236	0.152274	FALSE
C11E4.7	C11E4.7	hypothetical protein	4.38931	3.69892	-0.246888	0.181279	0.0583182	FALSE	0.48865	0.599022	0.293808	0.758331	0.590642	FALSE	0.350995	0.185233	-0.922111	0.709994	0.0951512	FALSE	0.426162	0.5532	0.376399	0.645454	0.503513	FALSE
C11G10.1	C11G10.1	hypothetical protein	2.11726	2.03633	-0.0562282	0.865706	0.819429	FALSE	6.00515	5.22967	-0.199481	0.746853	0.33844	FALSE	7.83126	6.40201	-0.290721	0.57652	0.0240632	FALSE	13.5694	10.6861	-0.344618	0.420556	0.110251	FALSE
C11G6.1	taf-3	TAF (TBP-associated transcription factor) family	10.3269	6.68728	-0.626918	1.12584e-07	1.7494e-14	TRUE	17.9821	12.7279	-0.498561	6.40963e-05	4.31786e-05	TRUE	17.3725	16.9129	-0.0386786	1	0.767628	FALSE	17.8717	18.5098	0.0506109	0.15685	0.8716	FALSE
C11G6.3			19.1844	21.5373	0.166904	0.171078	0.0422942	FALSE	23.9465	22.3754	-0.0979029	0.844814	0.599799	FALSE	26.2677	26.9637	0.037731	0.78818	0.781217	FALSE	27.3045	22.7485	-0.263369	0.468935	0.209917	FALSE
C11G6.4	nhr-28	Nuclear Hormone Receptor family	1.91742	1.81383	-0.0801229	0.394449	0.423983	FALSE	1.76505	1.78511	0.0162997	0.922495	0.998337	FALSE	1.87478	1.70594	-0.136153	0.908863	0.267418	FALSE	2.25309	2.21503	-0.0245761	0.624432	0.952326	FALSE
C11H1.2	C11H1.2	hypothetical protein	5.5215	4.31008	-0.357347	0.0053401	0.000384221	TRUE	5.90336	4.58679	-0.364051	0.0907402	0.0171515	FALSE	6.5245	5.87355	-0.151634	0.838804	0.199055	FALSE	10.6309	6.11653	-0.797477	4.38251e-05	1.55245e-05	TRUE
C11H1.3	C11H1.3	hypothetical protein	12.699	11.0612	-0.19921	0.030317	0.0165211	FALSE	13.3506	11.6007	-0.202693	0.321105	0.189364	FALSE	16.5276	17.2953	0.0655021	0.586638	0.557564	FALSE	20.8221	18.8121	-0.146452	1	0.546061	FALSE
C11H1.4	prx-1	PeRoXisome assembly factor	2.03558	1.66749	-0.287757	0.0301492	0.00518628	FALSE	0.836112	0.867352	0.0529213	0.946836	0.93104	FALSE	1.14228	1.07869	-0.0826367	1	0.693963	FALSE	2.18437	1.84892	-0.240532	0.874062	0.33737	FALSE
C11H1.5	C11H1.5	hypothetical protein	0.207433	0.267202	0.365284	0.541525	0.302691	FALSE	0.308475	0.091897	-1.74706	0.0257971	9.06018e-05	FALSE	0.204589	0.265661	0.37686	0.937554	0.528283	FALSE	0.651031	0.701078	0.106849	0.775923	0.844336	FALSE
C11H1.7	C11H1.7	hypothetical protein	3.45051	1.3131	-1.39384	1.27154e-08	1.06843e-16	TRUE	1.46361	1.65514	0.177425	0.761169	0.659804	FALSE	2.30072	1.93523	-0.249583	0.924029	0.317309	FALSE	3.30832	2.10919	-0.649408	0.298481	0.0145771	FALSE
C11H1.8	C11H1.8	hypothetical protein	12.6374	5.49647	-1.20112	5.18564e-15	1.75053e-26	TRUE	21.2655	12.1818	-0.80379	5.07179e-07	8.06339e-10	TRUE	16.4187	16.7089	0.0252836	0.97676	0.938335	FALSE	17.6906	18.8226	0.0894858	0.28679	0.759905	FALSE
C11H1.9	C11H1.9	hypothetical protein	4.48106	4.01996	-0.15666	0.144498	0.10049	FALSE	1.79377	1.46309	-0.293978	0.479731	0.120074	FALSE	1.77879	1.33289	-0.416338	0.235644	0.000594166	FALSE	2.16216	1.77251	-0.286681	0.722893	0.238812	FALSE
C12C8.1	hsp-70	Heat Shock Protein	0.195569	0.186951	-0.0650142	0.924796	0.902778	FALSE	2.63871	2.41014	-0.130716	0.874499	0.576236	FALSE	2.52919	2.21368	-0.192229	0.788723	0.188332	FALSE	6.27641	15.9434	1.34495	1.72658e-25	6.18962e-15	TRUE
C12C8.2	cbl-1	hypothetical protein	15.6389	18.6571	0.254587	0.0061065	0.000831369	TRUE	10.3688	12.5911	0.280155	0.0181318	0.0463736	FALSE	5.82813	4.41892	-0.399341	0.0796505	2.6349e-06	FALSE	0.88422	0.505855	-0.80568	0.255038	0.00593361	FALSE
C12C8.3	lin-41	abnormal cell LINeage	34.991	18.4504	-0.92333	5.11896e-53	5.66877e-45	TRUE	42.5462	35.3362	-0.267881	0.0598042	0.039306	FALSE	38.827	37.8607	-0.036358	1	0.751894	FALSE	26.4743	37.2078	0.491013	2.03064e-22	0.00734411	TRUE
C12D12.1	C12D12.1	hypothetical protein	11.0344	11.3555	0.0413862	0.993975	0.656811	FALSE	8.08315	8.66539	0.100347	0.318542	0.573674	FALSE	7.86859	6.19009	-0.346146	0.185514	7.40174e-08	FALSE	2.39778	2.22595	-0.107277	0.869953	0.69872	FALSE
C12D12.2	glt-1	GLutamate Transporter family	9.00059	9.95858	0.145921	0.226953	0.0574009	FALSE	4.66312	4.96794	0.0913535	0.426134	0.628206	FALSE	4.08796	2.79577	-0.548135	5.74373e-07	5.26721e-17	TRUE	4.48592	3.54941	-0.337824	0.210828	0.0978809	FALSE
C12D12.5	sox-4	hypothetical protein	3.80376	3.82073	0.00641867	1	1	FALSE	5.40383	4.24286	-0.348946	0.267085	0.06533	FALSE	4.64536	4.06039	-0.19417	0.908926	0.277362	FALSE	5.09304	6.69736	0.395065	0.0570869	0.0982519	FALSE
C12D5.1			0.168809	0.0197104	-3.09836	0.125277	0.00426493	FALSE	0.0817827	0.0589746	-0.471702	1	0.93104	FALSE	0.23856	0.244594	0.0360356	1	1	FALSE	0.517046	0.162409	-1.67066	0.28647	0.000971427	FALSE
C12D5.10	C12D5.10	hypothetical protein	0.24924	0.263081	0.0779709	1	1	FALSE	0.186089	0.0883938	-1.07397	0.67272	0.231981	FALSE	0.199928	0.160716	-0.31497	0.987993	0.77731	FALSE	0.290398	0.150616	-0.947156	0.669386	0.190407	FALSE
C12D5.2	nhr-152	Nuclear Hormone Receptor family	1.46338	0.389155	-1.91089	7.92946e-09	3.85034e-18	TRUE	0.88669	0.968773	0.127729	0.913478	0.791683	FALSE	1.65252	1.61332	-0.0346322	1	0.975512	FALSE	3.01172	1.44207	-1.06244	0.00611694	2.95981e-06	TRUE
C12D5.3	C12D5.3	hypothetical protein	0.595878	0.897546	0.590969	0.295891	0.0654671	FALSE	0.617364	0.398134	-0.632866	0.688146	0.273953	FALSE	0.751544	0.690154	-0.12294	1	0.903579	FALSE	1.83476	0.645995	-1.50599	0.0243095	4.80809e-06	FALSE
C12D5.4	C12D5.4	hypothetical protein	0.156129	0.0793342	-0.976723	0.826453	0.576829	FALSE	0.229173	0.0933495	-1.29572	0.899403	0.394971	FALSE	0.482866	0.243219	-0.989368	0.741824	0.11639	FALSE	0.510444	0.357816	-0.512536	0.797528	0.445294	FALSE
C12D5.5	C12D5.5	hypothetical protein	0.292232	0.502454	0.781875	0.425721	0.118065	FALSE	0.277982	0.389444	0.486425	0.731656	0.555685	FALSE	0.595519	0.509212	-0.225883	0.999179	0.814238	FALSE	0.609235	0.294191	-1.05025	0.554597	0.079766	FALSE
C12D5.7	cyp-33A1	CYtochrome P450 family	12.5122	17.9268	0.518785	4.42294e-06	8.8621e-12	TRUE	17.208	19.0214	0.144542	0.24648	0.39169	FALSE	20.4549	19.93	-0.0375038	1	0.783342	FALSE	10.5791	18.655	0.81835	1.20177e-06	4.69001e-06	TRUE
C12D5.8	nhr-94	Nuclear Hormone Receptor family	2.03058	1.03595	-0.970929	3.48526e-06	2.31796e-11	TRUE	1.00381	0.574016	-0.806326	0.0506942	0.0011097	FALSE	1.96917	1.94409	-0.0184906	1	0.974983	FALSE	4.20733	2.57449	-0.708621	0.0369196	0.000727232	FALSE
C12D5.9	C12D5.9	hypothetical protein	1.54713	1.50731	-0.0376244	0.831537	0.828622	FALSE	0.616323	0.770141	0.321437	0.636405	0.477135	FALSE	0.851018	0.761553	-0.160245	0.991008	0.734757	FALSE	0.961733	0.485978	-0.984745	0.319366	0.00972297	FALSE
C12D8.1	C12D8.1	hypothetical protein	25.7789	20.5094	-0.329906	2.02592e-09	1.34282e-06	TRUE	26.5444	24.7729	-0.0996483	0.725376	0.565918	FALSE	26.0648	26.639	0.0314378	0.602951	0.797578	FALSE	31.1079	30.2871	-0.0385754	0.215144	0.898711	FALSE
C12D8.10	akt-1	AKT kinase family	34.4584	32.2112	-0.0972944	0.0660705	0.20724	FALSE	48.3004	44.2843	-0.125238	0.479537	0.441001	FALSE	45.0322	45.5511	0.0165301	0.711997	0.917773	FALSE	44.576	44.5827	0.000215699	0.0379171	1	FALSE
C12D8.11	rop-1	RO (Ro) ribonucleoProtein family	41.8264	35.265	-0.246178	0.000261995	0.000487619	TRUE	50.9347	47.5773	-0.0983758	0.695256	0.573066	FALSE	50.4258	47.0379	-0.100337	0.777393	0.215281	FALSE	69.8417	87.1913	0.320096	2.9745e-13	0.107501	FALSE
C12D8.12	str-182	Seven TM Receptor	0.0581554	0.0830022	0.513236	0.80645	0.751466	FALSE	0.111607	0.156518	0.487905	0.824617	0.637633	FALSE	0.120185	0.207152	0.785426	0.839008	0.285106	FALSE	0.74569	0.397279	-0.908422	0.452891	0.037752	FALSE
C12D8.5	daf-36	abnormal DAuer Formation	9.28526	8.71723	-0.0910728	0.428535	0.374279	FALSE	3.5818	3.18922	-0.167483	0.744969	0.453701	FALSE	3.43819	2.30943	-0.57411	0.0668634	1.82741e-06	FALSE	1.89633	0.73208	-1.37313	0.00459927	1.03215e-07	TRUE
C13A10.1	C13A10.1	hypothetical protein	2.10257	2.63511	0.325713	0.242348	0.0165912	FALSE	2.11977	2.10334	-0.0112264	1	0.996112	FALSE	2.18567	1.75229	-0.318836	0.636496	0.0461032	FALSE	1.97217	1.03381	-0.931809	0.0395986	0.000119567	FALSE
C13A10.2	C13A10.2	hypothetical protein	0.689779	1.46663	1.0883	0.000964801	2.0637e-07	TRUE	1.0889	1.02967	-0.0806887	1	0.890838	FALSE	1.13927	1.10108	-0.0491865	1	0.942256	FALSE	3.68624	3.64339	-0.0168689	0.841031	0.966815	FALSE
C13B4.1	C13B4.1	hypothetical protein	8.96791	7.72442	-0.215345	0.00186395	0.00341318	TRUE	13.5302	13.9893	0.0481427	0.602126	0.828905	FALSE	12.5841	12.3193	-0.0306802	1	0.808272	FALSE	10.6307	14.0435	0.401668	2.6145e-12	0.0361	FALSE
C13B4.2	usp-14	Ubiquitin Specific Protease	93.3104	85.0957	-0.132952	0.0508516	0.0725749	FALSE	108.394	93.9502	-0.206314	0.0930898	0.140341	FALSE	117.202	113.52	-0.0460574	1	0.661248	FALSE	107.867	114.611	0.0874909	0.000359309	0.742503	FALSE
C13B9.2	C13B9.2	hypothetical protein	9.33965	8.57918	-0.12253	0.29612	0.221314	FALSE	14.7974	15.2689	0.0452461	0.742669	0.863301	FALSE	14.799	14.1722	-0.0624402	1	0.618536	FALSE	12.6515	11.8757	-0.0913011	0.815238	0.74983	FALSE
C13B9.3	C13B9.3	hypothetical protein	84.9796	69.2929	-0.294409	1.44706e-06	2.45655e-05	TRUE	96.1277	82.8445	-0.214547	0.15325	0.123799	FALSE	93.3749	95.2205	0.0282374	0.693551	0.828782	FALSE	98.5467	105.587	0.099547	0.0006313	0.700868	FALSE
C13B9.4	pdfr-1	PDF Receptor homolog	0.753625	0.735366	-0.0353845	0.838339	0.809452	FALSE	1.1816	0.990205	-0.254938	0.24289	0.0986971	FALSE	1.15257	0.969624	-0.249353	0.258792	0.00439367	FALSE	1.24114	1.12906	-0.136541	0.999307	0.59861	FALSE
C13C12.1	cal-1	CALmodulin related genes	5.20405	6.44956	0.309567	0.121709	0.0120752	FALSE	5.04017	3.91443	-0.364671	0.29041	0.0635976	FALSE	5.81231	5.36795	-0.114739	0.9641	0.531122	FALSE	12.1769	9.69631	-0.328635	0.729441	0.150746	FALSE
C13C12.2	C13C12.2	hypothetical protein	0.959998	0.332706	-1.52878	1.8035e-05	7.81589e-11	TRUE	0.403276	0.158728	-1.34521	0.139125	0.00121691	FALSE	0.176043	0.135275	-0.380034	0.969932	0.625769	FALSE	0.337045	0.207152	-0.702248	0.707135	0.235489	FALSE
C13C4.1	nhr-153	Nuclear Hormone Receptor family	0.641604	0.605373	-0.0838589	0.705497	0.626527	FALSE	0.693374	0.553248	-0.325707	0.509546	0.165602	FALSE	0.588673	0.475299	-0.308632	0.79881	0.134814	FALSE	0.735987	0.52227	-0.494884	0.506256	0.064993	FALSE
C13C4.2	nhr-154	Nuclear Hormone Receptor family	0.69725	0.655111	-0.0899365	0.850459	0.798237	FALSE	1.00191	1.0123	0.0148828	1	1	FALSE	1.15456	1.06987	-0.109912	1	0.767264	FALSE	2.76121	1.99063	-0.472077	0.47571	0.0605987	FALSE
C13C4.3	nhr-136	Nuclear Hormone Receptor family	2.55595	2.53073	-0.0143025	0.860197	0.920982	FALSE	1.46953	1.57815	0.102881	0.882938	0.807386	FALSE	2.28564	2.03053	-0.170741	0.960502	0.421867	FALSE	4.39152	2.97989	-0.559461	0.125666	0.00914818	FALSE
C13C4.4	C13C4.4	hypothetical protein	6.77031	5.36025	-0.33692	0.0274472	0.00242546	FALSE	8.16909	7.56114	-0.111571	0.82126	0.600142	FALSE	9.85902	9.93021	0.0103792	0.986641	0.99459	FALSE	14.2159	10.6534	-0.416193	0.161601	0.041544	FALSE
C13C4.5	C13C4.5	hypothetical protein	7.882	7.48973	-0.0736484	0.334534	0.415005	FALSE	2.99079	2.55473	-0.227357	0.409125	0.178557	FALSE	4.35318	3.58646	-0.279508	0.514323	0.00135352	FALSE	4.51704	3.25163	-0.474216	0.172527	0.0195589	FALSE
C13C4.6	C13C4.6	hypothetical protein	0.659884	0.615338	-0.100834	0.831091	0.734584	FALSE	2.15069	1.79996	-0.256835	0.595295	0.240627	FALSE	1.7403	1.45427	-0.25904	0.841873	0.183837	FALSE	2.00419	0.930624	-1.10675	0.100225	7.74273e-06	FALSE
C13C4.7	C13C4.7	hypothetical protein	1.17556	1.2731	0.115003	0.884143	0.698906	FALSE	1.38738	1.18421	-0.228428	0.787785	0.545957	FALSE	2.2802	2.13985	-0.0916533	1	0.84389	FALSE	6.5793	5.59388	-0.234084	1	0.406144	FALSE
C13C4.8	C13C4.8		0.0717639	0.0879764	0.293858	0.999413	0.877009	FALSE	0.0688648	0.0613417	-0.1669	1	1	FALSE	0.148849	0.159363	0.0984673	1	1	FALSE	0.279907	0.334549	0.257269	0.903214	0.894199	FALSE
C13D9.1	srr-6	Serpentine Receptor, class R	0.129609	0.188091	0.537263	0.805392	0.454866	FALSE	2.27124	0.55101	-2.04333	4.98855e-12	2.32754e-23	TRUE	0.884994	0.62283	-0.506829	0.74162	0.0663684	FALSE	2.28005	2.59848	0.188603	0.429544	0.551665	FALSE
C13D9.7	ncx-8	Na/Ca eXchangers	1.56465	1.68512	0.107014	0.791071	0.515955	FALSE	1.11912	0.595442	-0.910338	0.00556913	8.44018e-06	TRUE	0.96085	0.89123	-0.108514	1	0.762045	FALSE	0.800666	0.517474	-0.629714	0.424616	0.0356453	FALSE
C13D9.8	ncx-9	Na/Ca eXchangers	0.349637	0.36004	0.0422963	1	0.978732	FALSE	1.05076	0.283346	-1.8908	1.24529e-07	1.59051e-15	TRUE	0.313109	0.178416	-0.811415	0.575217	0.0306714	FALSE	1.47997	0.941314	-0.652815	0.318951	0.0134057	FALSE
C13D9.9	ugt-7	UDP-GlucuronosylTransferase	2.49257	2.21653	-0.169332	0.414763	0.243616	FALSE	1.94514	2.11708	0.122196	0.745742	0.6886	FALSE	2.00482	1.61536	-0.31162	0.693551	0.0628064	FALSE	2.16028	1.63704	-0.400127	0.689657	0.157348	FALSE
C13E3.1	C13E3.1	hypothetical protein	1.40243	1.06394	-0.398517	0.0270098	0.00187734	FALSE	1.23369	1.10431	-0.159839	0.787785	0.518439	FALSE	1.41726	1.43119	0.014111	1	1	FALSE	2.78264	2.50942	-0.149099	0.99258	0.602262	FALSE
C13F10.1	C13F10.1	hypothetical protein	0.660468	0.725746	0.135975	0.850622	0.639936	FALSE	0.45838	0.483928	0.0782484	0.977335	0.981345	FALSE	0.5931	0.636371	0.101592	0.990415	0.85712	FALSE	1.68144	1.12982	-0.5736	0.369597	0.0268706	FALSE
C13F10.2	C13F10.2	hypothetical protein	33.5383	36.4056	0.118352	0.510514	0.230659	FALSE	37.03	39.7104	0.100825	0.558861	0.624994	FALSE	34.8245	37.4604	0.105262	0.559535	0.367309	FALSE	28.8301	28.9394	0.00545967	0.564249	1	FALSE
C13F10.4	C13F10.4	hypothetical protein	28.6846	20.7786	-0.465179	2.29698e-13	6.76836e-12	TRUE	38.3755	36.8082	-0.0601585	1	0.772419	FALSE	46.7117	47.311	0.0183904	0.705037	0.903759	FALSE	39.9609	45.6505	0.192041	0.0001062	0.387932	FALSE
C13F10.5	C13F10.5	hypothetical protein	45.2187	51.5626	0.189404	0.295512	0.0227446	FALSE	69.0807	72.2878	0.0654698	0.560073	0.762749	FALSE	71.3821	65.6653	-0.120431	0.81423	0.158554	FALSE	69.9735	58.9799	-0.246585	0.533801	0.250614	FALSE
C13F10.6	C13F10.6	hypothetical protein	53.1639	43.5826	-0.286693	1.2582e-05	6.59445e-05	TRUE	70.9022	65.0759	-0.123707	0.538577	0.454847	FALSE	65.302	64.7927	-0.011296	0.961646	0.957666	FALSE	49.904	51.2305	0.0378462	0.0596646	0.904208	FALSE
C13F10.7	C13F10.7	hypothetical protein	72.7897	92.7975	0.35035	3.61668e-05	7.00889e-07	TRUE	95.7599	109.452	0.192808	0.0646615	0.183522	FALSE	87.2787	90.6428	0.0545628	0.482854	0.614965	FALSE	102.084	92.1738	-0.147325	1	0.536443	FALSE
C13G3.1	C13G3.1	hypothetical protein	5.70397	6.42764	0.172322	0.444683	0.17227	FALSE	2.63804	2.15189	-0.293859	0.63653	0.275661	FALSE	4.91303	5.80995	0.241912	0.47124	0.10067	FALSE	34.207	34.9365	0.0304462	0.30101	0.939452	FALSE
C13G3.2	hot-6	Homolog of Odr-2(Two)	3.41168	2.99959	-0.185721	0.558781	0.33016	FALSE	1.74499	1.42014	-0.297181	0.768472	0.428963	FALSE	2.97677	2.36723	-0.330552	0.688142	0.10111	FALSE	3.48969	2.74876	-0.344318	0.800384	0.273671	FALSE
C13G3.3	pptr-2	Protein Phosphatase 2A (Two A) Regulatory subunit	16.5149	14.7824	-0.159883	0.00523485	0.0296706	FALSE	19.5135	18.7029	-0.0612115	0.918248	0.766828	FALSE	19.4137	18.7879	-0.0472727	1	0.65912	FALSE	19.6748	20.8659	0.0847973	0.00172213	0.752132	FALSE
C13G5.1	ceh-16	Homeobox	1.98383	0.24814	-2.99907	1.38943e-19	1.50849e-38	TRUE	1.54683	0.925369	-0.741216	0.0550506	0.00146507	FALSE	3.11657	3.40563	0.127964	0.836666	0.522859	FALSE	1.83295	1.17145	-0.645871	0.274959	0.0151716	FALSE
C13G5.2	C13G5.2	hypothetical protein	59.5099	69.2215	0.21809	0.0105843	0.00307921	FALSE	88.474	95.9207	0.116588	0.194324	0.491787	FALSE	74.3158	79.1568	0.0910437	0.200928	0.305728	FALSE	81.1812	78.616	-0.0463221	0.366329	0.875427	FALSE
C14A11.1			0.655815	0.431496	-0.603941	0.397595	0.141585	FALSE	1.52959	1.44653	-0.0805439	1	0.915908	FALSE	2.07688	1.7116	-0.279073	0.914377	0.332038	FALSE	3.83667	3.61348	-0.086465	0.890267	0.864332	FALSE
C14A11.2	C14A11.2	hypothetical protein	1.23171	0.268405	-2.19818	1.43038e-07	3.188e-15	TRUE	0.353738	0.267372	-0.403831	0.914249	0.707994	FALSE	0.440045	0.279741	-0.65356	0.795893	0.203765	FALSE	2.14714	1.15254	-0.8976	0.1325	0.00106972	FALSE
C14A11.3	cgef-1	CDC-42 Guanine nucleotide Exchange Factor	5.42917	5.4107	-0.00491677	0.820756	0.980278	FALSE	5.64045	5.07078	-0.153603	0.594956	0.355061	FALSE	5.50226	5.56993	0.0176351	0.882011	0.927311	FALSE	7.16269	6.56392	-0.125944	1	0.612297	FALSE
C14A11.5	C14A11.5	hypothetical protein	0.140759	0.098177	-0.519771	0.773486	0.483906	FALSE	0.131004	0.134494	0.0379277	1	1	FALSE	0.144761	0.191344	0.402496	0.986641	0.710691	FALSE	0.700747	0.400413	-0.807404	0.379198	0.0208935	FALSE
C14A11.6	C14A11.6	hypothetical protein	1.07256	1.14968	0.100176	0.768764	0.621214	FALSE	1.13781	1.36593	0.26363	0.548242	0.357327	FALSE	0.971116	0.767094	-0.34024	0.869666	0.193351	FALSE	0.603677	0.413301	-0.546584	0.676839	0.172118	FALSE
C14A11.7	ssr-2	Sperm-Specific family, class R	0.365668	0.499073	0.448718	0.467384	0.171449	FALSE	0.311122	0.410137	0.398627	0.661708	0.489833	FALSE	0.341284	0.331228	-0.0431499	1	0.967668	FALSE	0.854695	0.682272	-0.325063	0.801802	0.373959	FALSE
C14A11.9	C14A11.9	hypothetical protein	15.6484	19.2587	0.299495	0.0133195	0.000572388	FALSE	20.3401	19.5619	-0.0562742	0.985347	0.813464	FALSE	17.6659	17.2454	-0.0347552	1	0.847221	FALSE	19.1063	16.6672	-0.197036	0.848759	0.39051	FALSE
C14A4.1	dohh-1	Temporarily Assigned Gene name	11.7595	14.0776	0.259577	0.0239377	0.00124698	FALSE	13.393	16.153	0.270324	0.0171807	0.0553309	FALSE	18.0149	19.2235	0.0936819	0.38517	0.343684	FALSE	29.4218	24.2252	-0.280376	0.32336	0.17549	FALSE
C14A4.10	taf-13	TAF (TBP-associated transcription factor) family	52.4342	64.7281	0.303883	0.000425661	3.61555e-05	TRUE	56.1697	59.3885	0.0803904	0.444436	0.681989	FALSE	50.9815	52.1407	0.0324361	0.826641	0.813448	FALSE	53.1678	43.8031	-0.27952	0.35448	0.179759	FALSE
C14A4.11	C14A4.11	hypothetical protein	25.2998	27.1481	0.101727	0.671713	0.214064	FALSE	30.0709	28.9771	-0.0534547	0.976752	0.806952	FALSE	31.6388	28.87	-0.132123	0.518362	0.088165	FALSE	31.6868	29.0035	-0.127656	1	0.603795	FALSE
C14A4.12	C14A4.12	hypothetical protein	1.34777	1.34011	-0.00822483	0.877609	0.937765	FALSE	1.00974	0.856503	-0.237456	0.55975	0.261762	FALSE	0.979832	0.700057	-0.485062	0.168139	0.000168561	FALSE	2.20047	2.00002	-0.137801	0.960661	0.642034	FALSE
C14A4.13	C14A4.13	hypothetical protein	0.408111	0.406576	-0.00543791	1	1	FALSE	0.117277	0.0536274	-1.12888	0.68294	0.300151	FALSE	0.134761	0.0782658	-0.783947	0.918595	0.421867	FALSE	0.334762	0.292442	-0.194981	1	0.782382	FALSE
C14A4.14	mrps-22	hypothetical protein	29.1005	29.7758	0.0330994	0.884143	0.717827	FALSE	25.2638	25.4507	0.010631	0.83513	0.998177	FALSE	25.4115	24.268	-0.066428	1	0.518254	FALSE	23.5459	21.2791	-0.146037	0.97619	0.549987	FALSE
C14A4.15	srv-2	Serpentine Receptor, class V	0.157244	0.161861	0.0417511	0.975598	1	FALSE	0.249601	0.298085	0.256095	0.88531	0.75754	FALSE	0.151004	0.197742	0.389033	0.988288	0.72417	FALSE	0.295116	0.200367	-0.558636	0.819508	0.46054	FALSE
C14A4.2	dap-3	mammalian cell Death Associated Protein related	24.2856	24.37	0.00500669	0.974415	0.977246	FALSE	21.9537	21.8284	-0.00826145	0.929142	1	FALSE	21.14	20.1546	-0.0688712	0.973408	0.50393	FALSE	20.8758	19.0152	-0.13468	0.946343	0.588935	FALSE
C14A4.3	C14A4.3	hypothetical protein	44.9348	42.19	-0.0909331	0.168349	0.26059	FALSE	60.5007	58.8091	-0.0409119	1	0.863776	FALSE	52.5477	51.9302	-0.0170535	0.958875	0.9186	FALSE	54.4948	53.2948	-0.0321232	0.231986	0.921055	FALSE
C14A4.4	crn-3	Cell-death-Related Nuclease	41.8669	35.8589	-0.223479	0.000614253	0.0016136	TRUE	49.2699	48.1219	-0.0340135	1	0.894139	FALSE	52.2937	55.1049	0.0755444	0.180736	0.40049	FALSE	55.7795	55.0935	-0.0178533	0.0845268	0.964552	FALSE
C14A4.5	crn-5	Cell-death-Related Nuclease	24.578	31.4661	0.356427	0.00100526	1.50313e-05	TRUE	35.8345	42.1311	0.233535	0.0739757	0.112689	FALSE	33.1546	35.4359	0.0959996	0.594176	0.368397	FALSE	35.8047	36.4289	0.0249316	0.344986	0.946586	FALSE
C14A4.6	C14A4.6	hypothetical protein	5.5137	6.40883	0.217041	0.177227	0.0345576	FALSE	2.91164	2.87618	-0.0176771	1	0.963626	FALSE	1.98092	1.83156	-0.113105	1	0.690673	FALSE	1.79404	1.26876	-0.499796	0.533801	0.0734723	FALSE
C14A4.7	C14A4.7	hypothetical protein	2.43706	2.67012	0.131766	0.744426	0.462334	FALSE	1.72656	1.8093	0.0675238	0.93667	0.921565	FALSE	1.0618	0.931507	-0.188868	0.996148	0.654184	FALSE	0.839327	0.546004	-0.620321	0.575297	0.109058	FALSE
C14A4.9	C14A4.9	hypothetical protein	1.10062	0.484707	-1.18313	0.00280374	1.45243e-06	TRUE	0.740978	0.173041	-2.09831	0.0108073	1.10827e-07	FALSE	0	0.0475444	Inf	0.778213	0.2078	FALSE	0.0469835	0.0453627	-0.0506484	1	1	FALSE
C14A6.1	clec-48	C-type LECtin	28.9017	35.9923	0.316533	0.00126378	3.45378e-05	TRUE	15.7108	13.2466	-0.246138	0.278215	0.11158	FALSE	20.3108	18.1405	-0.163028	0.745833	0.0828115	FALSE	4.42903	2.61304	-0.761261	0.0859301	0.000912902	FALSE
C14A6.13	C14A6.13	hypothetical protein	0.430854	0.753008	0.805464	0.273669	0.0325835	FALSE	0.011676	0	-Inf	1	1	FALSE	0.0525902	0.0194117	-1.43787	0.973408	0.643441	FALSE	0.0769626	0.0912468	0.245616	1	1	FALSE
C14A6.2	C14A6.2	hypothetical protein	0.0697267	0.126867	0.863536	0.534124	0.220473	FALSE	0.0437063	0.0931293	1.0914	0.668699	0.490147	FALSE	0.0786916	0.0558348	-0.495047	1	0.83995	FALSE	0.184776	0.196904	0.0917128	1	1	FALSE
C14A6.3	C14A6.3		0.133293	0.177487	0.413114	0.691787	0.464596	FALSE	0.0519909	0.0887577	0.771614	0.919481	0.660046	FALSE	0.0840847	0.0821522	-0.0335453	1	1	FALSE	0.255712	0.243212	-0.0723055	0.988631	1	FALSE
C14A6.6	C14A6.6	hypothetical protein	0.436615	0.66986	0.617497	0.411008	0.12631	FALSE	0.0513679	0	-Inf	0.776839	0.322515	FALSE	0.0847488	0	-Inf	0.586638	0.0515835	FALSE	0.0425143	0.0772071	0.860786	0.95608	0.857519	FALSE
C14B1.1	pdi-1	Protein Disulfide Isomerase	186.905	208.118	0.155098	0.0386343	0.0309155	FALSE	178.063	168.312	-0.0812535	0.828671	0.658402	FALSE	172.565	186.31	0.110562	0.0354693	0.149574	FALSE	188.926	215.99	0.193139	1.7469e-08	0.383514	FALSE
C14B1.10	alkb-8	hypothetical protein	15.2156	13.8129	-0.13953	0.0450939	0.0751205	FALSE	18.5761	19.7975	0.0918648	0.405292	0.614036	FALSE	20.607	22.0767	0.0993877	0.166135	0.249341	FALSE	22.2123	22.2217	0.000608803	0.119292	1	FALSE
C14B1.12	C14B1.12		44.1927	66.7924	0.595876	2.22984e-11	1.73918e-15	TRUE	69.6294	84.4603	0.278578	0.119633	0.0407241	FALSE	61.6012	62.6848	0.0251571	0.863759	0.878437	FALSE	61.2945	52.8076	-0.215012	0.762908	0.329868	FALSE
C14B1.2	C14B1.2	hypothetical protein	116.597	161.35	0.468664	8.60163e-11	9.11352e-12	TRUE	126.594	149.507	0.240008	0.0243432	0.0796113	FALSE	105.424	106.301	0.0119481	0.812192	0.954419	FALSE	110.765	115.393	0.0590526	0.0293368	0.842286	FALSE
C14B1.3	C14B1.3	hypothetical protein	9.30402	10.9239	0.231562	0.130627	0.0146106	FALSE	17.1472	17.6208	0.0393099	0.741646	0.884811	FALSE	21.9644	21.8287	-0.00894399	0.97375	0.988071	FALSE	41.6162	37.4649	-0.151608	1	0.530886	FALSE
C14B1.4	wdr-5.1	Temporarily Assigned Gene name	80.9311	89.0875	0.138529	0.18911	0.0676901	FALSE	114.003	115.938	0.0242828	0.698655	0.939998	FALSE	116.3	113.632	-0.0334889	1	0.780831	FALSE	122.166	117.211	-0.0597269	0.348473	0.832257	FALSE
C14B1.5	dph-1	hypothetical protein	27.6661	33.8843	0.292499	0.00332187	0.000101639	TRUE	36.0475	39.2674	0.123433	0.288286	0.467388	FALSE	41.6455	42.391	0.0255993	0.843601	0.861507	FALSE	47.0325	41.476	-0.18138	0.901936	0.430397	FALSE
C14B1.6	nrde-1	hypothetical protein	12.5604	10.5735	-0.248429	0.000704268	0.000825892	TRUE	18.049	17.1112	-0.0769753	0.85924	0.691306	FALSE	18.1468	18.4602	0.0246988	0.661274	0.860051	FALSE	23.0772	23.2195	0.00887034	0.0689495	0.994131	FALSE
C14B1.7	C14B1.7		35.0375	27.8701	-0.330184	6.77399e-08	2.43939e-06	TRUE	31.0422	36.2481	0.223674	0.0217339	0.106787	FALSE	35.3821	36.6655	0.0514073	0.455592	0.631641	FALSE	24.9423	29.3004	0.232327	0.000446724	0.28023	FALSE
C14B1.8	C14B1.8	hypothetical protein	49.016	59.5216	0.280159	0.00226404	0.000237301	TRUE	66.3533	64.2875	-0.0456295	1	0.844072	FALSE	52.7386	49.2234	-0.0995127	0.921512	0.306575	FALSE	58.7873	49.6721	-0.243068	0.560057	0.259464	FALSE
C14B1.9	C14B1.9	hypothetical protein	71.7345	72.3235	0.0117964	0.950326	0.917124	FALSE	86.9532	81.8557	-0.0871562	0.777006	0.62985	FALSE	66.9259	68.233	0.027904	0.638153	0.830861	FALSE	62.819	69.6107	0.148108	6.34251e-05	0.535339	FALSE
C14B4.2	C14B4.2	hypothetical protein	2.52968	2.11513	-0.258212	0.0825987	0.00346332	FALSE	2.44259	2.84267	0.218836	0.170267	0.171521	FALSE	3.78293	3.45708	-0.129948	0.829424	0.195546	FALSE	4.1755	4.57797	0.132761	0.05686	0.602596	FALSE
C14B9.1	hsp-12.2	Heat Shock Protein	48.7108	63.2016	0.37572	0.00131904	1.33692e-06	TRUE	12.7005	9.75131	-0.381223	0.366275	0.0207676	FALSE	13.5519	13.5872	0.00375059	0.995863	1	FALSE	22.095	12.1334	-0.864742	0.000326565	4.8361e-06	TRUE
C14B9.10	C14B9.10		182.249	236.007	0.372919	1.20145e-07	5.6086e-08	TRUE	132.807	145.99	0.136541	0.300597	0.397858	FALSE	125.81	137.871	0.132081	0.2041	0.0890577	FALSE	135.265	101.369	-0.416165	0.00303884	0.0290352	FALSE
C14B9.2	C14B9.2	hypothetical protein	35.5529	22.5307	-0.658076	5.26508e-19	6.09714e-21	TRUE	29.2692	30.5776	0.0630941	0.547222	0.764504	FALSE	41.893	48.3778	0.207637	0.000590516	0.00216356	TRUE	69.6146	73.4059	0.076506	0.0547472	0.778765	FALSE
C14B9.3	C14B9.3	hypothetical protein	1.66253	1.43744	-0.209872	0.598699	0.297963	FALSE	1.3291	1.35201	0.0246505	0.994745	1	FALSE	1.14416	1.04436	-0.131672	1	0.748564	FALSE	1.5194	1.30564	-0.218741	0.992108	0.588418	FALSE
C14B9.4	plk-1	POLO Kinase	88.2154	73.8533	-0.256368	9.33773e-05	0.000202087	TRUE	102.515	93.7187	-0.129426	0.4829	0.419586	FALSE	108.061	114.508	0.0836004	0.208974	0.324682	FALSE	87.8361	100.661	0.196614	9.74384e-06	0.373601	FALSE
C14B9.6	gei-8	GEX Interacting protein	3.21688	1.95143	-0.721135	1.52216e-25	8.33042e-25	TRUE	4.31691	3.15033	-0.454497	7.72411e-06	0.000112437	TRUE	4.15665	4.15095	-0.00198015	0.949819	1	FALSE	4.86841	4.99446	0.0368785	0.0341037	0.906256	FALSE
C14B9.7	rpl-21	Ribosomal Protein, Large subunit	1155.34	1319.24	0.19139	0.0198104	0.00623101	FALSE	750.851	875.695	0.221902	0.0115775	0.103353	FALSE	762.686	827.893	0.118355	0.0762079	0.112301	FALSE	776.748	674.779	-0.203031	0.802941	0.352876	FALSE
C14B9.8	C14B9.8	hypothetical protein	14.6248	11.8504	-0.303484	4.44008e-06	1.71466e-05	TRUE	15.9993	15.8554	-0.0130383	0.97846	0.990122	FALSE	14.8494	14.8774	0.00271469	0.868063	1	FALSE	14.9988	16.3255	0.122273	0.000789006	0.623513	FALSE
C14C10.1	C14C10.1	hypothetical protein	2.75987	3.62831	0.3947	0.0642433	0.00312045	FALSE	0.0981349	0.0415194	-1.24098	0.779939	0.557791	FALSE	0.220158	0.0498124	-2.14396	0.694237	0.002518	FALSE	0.339398	0.734265	1.11333	0.25741	0.00821354	FALSE
C14C10.2	C14C10.2	hypothetical protein	2.9652	3.22862	0.122789	0.508007	0.244877	FALSE	4.41046	4.5743	0.0526189	0.766339	0.843869	FALSE	4.20449	3.94989	-0.090119	0.997648	0.505691	FALSE	4.57654	3.74071	-0.290946	0.601315	0.191937	FALSE
C14C10.3	ril-2	RNAi-Induced Longevity	26.3783	23.779	-0.149665	0.0145053	0.0427146	FALSE	32.1153	34.9189	0.120748	0.162634	0.463155	FALSE	31.3087	34.2582	0.129884	0.0127844	0.0813238	FALSE	36.0009	36.6006	0.0238327	0.0177793	0.945634	FALSE
C14C10.4	C14C10.4	hypothetical protein	51.7346	40.4868	-0.353678	4.03624e-08	2.80261e-07	TRUE	50.5149	51.4729	0.0271028	0.785383	0.926373	FALSE	53.7339	52.9072	-0.0223676	0.987946	0.871623	FALSE	52.4355	56.0447	0.0960347	0.00108541	0.713128	FALSE
C14C10.5	C14C10.5	hypothetical protein	68.0067	46.145	-0.559502	1.07778e-19	3.01033e-17	TRUE	87.0849	75.8892	-0.198528	0.21894	0.158107	FALSE	97.6757	92.9738	-0.0711745	0.908863	0.426501	FALSE	80.3923	103.813	0.368864	2.07285e-13	0.0560238	FALSE
C14C10.6	C14C10.6	hypothetical protein	16.7468	20.1363	0.26591	0.062699	0.0047343	FALSE	26.7788	26.9021	0.0066238	0.919617	1	FALSE	24.8182	22.6399	-0.132527	0.864709	0.224204	FALSE	23.3943	18.9528	-0.30375	0.636506	0.153676	FALSE
C14C10.7	ttr-43	TransThyretin-Related family domain	2.64674	2.73563	0.0476576	0.978623	0.922426	FALSE	2.37822	5.90703	1.31255	1.78045e-05	1.99229e-10	TRUE	2.86644	2.30968	-0.31157	0.910631	0.320763	FALSE	11.5533	5.47709	-1.07682	0.00239282	7.69598e-07	TRUE
C14C10.8			1.61506	2.1038	0.381409	0.800944	0.553808	FALSE	0.982066	0.504522	-0.960904	0.756683	0.427688	FALSE	1.18152	0.461511	-1.35621	0.722215	0.176285	FALSE	0.595597	0.555521	-0.100495	1	1	FALSE
C14C11.1	C14C11.1	hypothetical protein	0.137495	0.227296	0.725194	0.465729	0.189402	FALSE	0.131354	0.150529	0.196583	0.983715	0.971433	FALSE	0.110187	0.176013	0.675727	0.962176	0.542034	FALSE	0.215427	0.0944058	-1.19025	0.557138	0.113473	FALSE
C14C11.2	C14C11.2	hypothetical protein	1.16348	0.8146	-0.514286	0.0126651	6.75213e-05	FALSE	1.6598	1.37651	-0.26999	0.392937	0.142021	FALSE	1.32203	1.18611	-0.156508	0.938766	0.344881	FALSE	1.07231	1.19809	0.160014	0.388522	0.594613	FALSE
C14C11.3	hex-2	HEXosaminidase	6.40411	5.77743	-0.148571	0.199608	0.093617	FALSE	6.57337	6.99891	0.0904969	0.486091	0.644441	FALSE	6.57859	5.87731	-0.162623	0.774271	0.0719222	FALSE	7.93647	7.6689	-0.0494787	0.584652	0.881685	FALSE
C14C11.4	C14C11.4	hypothetical protein	1.99653	1.7825	-0.163597	0.47172	0.282235	FALSE	0.529827	0.306587	-0.789227	0.191397	0.0165262	FALSE	0.742284	0.783213	0.0774333	0.981531	0.856629	FALSE	0.630799	0.274029	-1.20285	0.339096	0.000769738	FALSE
C14C11.6	mut-14	MUTator	16.3776	17.2982	0.0789031	0.644672	0.389294	FALSE	20.8813	23.0145	0.140333	0.207633	0.397904	FALSE	19.0273	18.6384	-0.0297873	1	0.855888	FALSE	14.7009	17.5423	0.254928	0.00212317	0.242645	FALSE
C14C11.7	C14C11.7	hypothetical protein	18.7194	32.0049	0.773757	5.53132e-10	2.31696e-23	TRUE	28.9512	34.4039	0.248949	0.165425	0.0875399	FALSE	25.1368	27.9144	0.151208	0.258373	0.107873	FALSE	30.8611	30.1292	-0.0346276	0.767142	0.908105	FALSE
C14C11.8	pqn-13	Prion-like-(Q/N-rich)-domain-bearing protein	1.12195	0.578776	-0.954931	2.29972e-05	2.39689e-13	TRUE	0.9537	0.344439	-1.46929	9.083e-09	1.81453e-16	TRUE	0.359211	0.295376	-0.28228	0.880892	0.295018	FALSE	0.59247	0.416862	-0.507173	0.60465	0.055598	FALSE
C14C6.12	C14C6.12	hypothetical protein	0.416921	0.272936	-0.611212	0.718858	0.3965	FALSE	0.289287	0.2409	-0.264068	0.975681	0.884811	FALSE	0.361879	0.227654	-0.668667	0.927824	0.506117	FALSE	0.0376758	0.0366072	-0.0415091	1	1	FALSE
C14C6.2	C14C6.2	hypothetical protein	15.8687	22.2062	0.484781	9.71669e-05	3.4774e-08	TRUE	32.0026	24.1512	-0.406097	0.0358813	0.00196996	FALSE	32.2898	27.9529	-0.208081	0.456936	0.0141949	FALSE	10.8112	8.79805	-0.297266	0.606315	0.194642	FALSE
C14C6.5	C14C6.5	hypothetical protein	77.8893	113.034	0.537264	6.49933e-08	4.3781e-14	TRUE	275.424	155.506	-0.824679	3.13947e-06	1.54499e-14	TRUE	62.229	37.7332	-0.721754	1.65658e-10	1.62378e-28	TRUE	2.13704	0.390384	-2.45265	0.0642464	1.95703e-11	FALSE
C14F11.1	got-2.2	hypothetical protein	52.2304	52.0497	-0.00500094	0.864918	0.978901	FALSE	58.8996	46.3664	-0.345177	0.000393138	0.00492929	TRUE	63.3349	66.8474	0.0778713	0.180736	0.380958	FALSE	57.8186	57.8331	0.000361369	0.0546151	1	FALSE
C14F11.2	C14F11.2	hypothetical protein	6.52185	3.26509	-0.998158	1.90876e-18	2.23082e-27	TRUE	3.71751	2.82312	-0.397046	0.0937797	0.0124959	FALSE	5.20325	4.82966	-0.107492	0.945037	0.416602	FALSE	6.25151	5.61667	-0.154489	1	0.551199	FALSE
C14F11.3	lite-1	high-energy LIghT unrEsponsive	1.11375	1.27508	0.195166	0.495985	0.266671	FALSE	0.764467	0.772196	0.0145144	1	1	FALSE	1.7074	1.97777	0.212078	0.683083	0.273467	FALSE	7.07924	8.48955	0.262093	0.0341037	0.255967	FALSE
C14F11.4	C14F11.4	hypothetical protein	13.5192	14.2182	0.0727261	0.626724	0.408353	FALSE	2.84869	2.19913	-0.373369	0.127427	0.0222667	FALSE	2.72591	1.9745	-0.465253	0.053767	7.26485e-06	FALSE	2.93834	2.2641	-0.376064	0.521754	0.104629	FALSE
C14F11.5	hsp-43	Heat Shock Protein	20.6213	19.9588	-0.0471121	0.461385	0.605357	FALSE	16.4531	16.5953	0.0124151	0.874847	0.996832	FALSE	25.2757	22.9044	-0.142124	0.461413	0.0703308	FALSE	33.1251	53.7212	0.697566	2.59877e-24	6.89395e-05	TRUE
C14F11.6	C14F11.6	hypothetical protein	4.5954	0.71408	-2.68603	6.76486e-36	2.48353e-81	TRUE	1.06433	0.759469	-0.486878	0.346993	0.0751488	FALSE	2.2346	2.80607	0.328537	0.498759	0.0218133	FALSE	1.84982	1.19328	-0.632458	0.257643	0.0140503	FALSE
C14F11.7	C14F11.7	hypothetical protein	0.747694	0.391037	-0.935145	0.328179	0.0877353	FALSE	0.222317	0.224046	0.0111772	1	1	FALSE	0.159355	0.456484	1.51832	0.698359	0.111374	FALSE	0.522999	0.245718	-1.08981	0.659818	0.269074	FALSE
C14F5.1	dct-1	DAF-16/FOXO Controlled, germline Tumor affecting	10.9654	7.03016	-0.641333	2.00494e-11	5.94035e-15	TRUE	14.7311	11.0959	-0.408832	0.0045169	0.00149464	TRUE	19.1569	18.5435	-0.0469527	1	0.705977	FALSE	34.3545	19.2223	-0.837718	5.03741e-08	1.32031e-06	TRUE
C14F5.2	zig-3	2 (Zwei) IG-domain protein	2.57905	3.4115	0.403564	0.116096	0.00587917	FALSE	4.04925	3.43856	-0.235849	0.679867	0.287388	FALSE	9.96192	8.98058	-0.149615	0.922028	0.243475	FALSE	11.9601	9.38432	-0.349908	0.514079	0.113969	FALSE
C14F5.3	tnt-3	TropoNin T	10.7556	10.0388	-0.0995004	0.115464	0.203025	FALSE	2.44558	2.52534	0.0462971	0.717339	0.85111	FALSE	2.33897	2.17831	-0.102659	0.918775	0.315832	FALSE	4.28228	2.59217	-0.724217	5.22728e-08	4.66457e-05	TRUE
C14F5.4	sfxn-2	SideroFleXiN (mitochondrial iron transporter)	5.57406	5.49842	-0.0197113	0.755828	0.863436	FALSE	4.69638	4.3777	-0.101376	0.859848	0.636434	FALSE	5.1706	4.61191	-0.164965	0.810307	0.151381	FALSE	6.2304	4.84467	-0.362927	0.323439	0.0829434	FALSE
C14F5.5	sem-5	SEx Muscle abnormal	41.4118	36.7928	-0.17062	0.0126651	0.0286732	FALSE	54.0834	45.8909	-0.236978	0.205304	0.0906149	FALSE	44.6696	46.005	0.0424986	0.689738	0.736442	FALSE	46.4248	42.5757	-0.124866	0.905741	0.620447	FALSE
C14H10.1	C14H10.1	hypothetical protein	15.7165	16.7307	0.090222	0.529627	0.299094	FALSE	10.1476	9.59077	-0.0814184	0.898588	0.688673	FALSE	7.74393	6.06331	-0.352959	0.0191081	6.28774e-06	FALSE	7.07446	5.80978	-0.284135	0.637213	0.201949	FALSE
C14H10.2	C14H10.2	hypothetical protein	3.45342	1.89221	-0.867952	5.01703e-21	6.96063e-28	TRUE	2.53959	1.63027	-0.639485	5.21337e-06	2.84959e-07	TRUE	2.66095	2.41865	-0.137743	0.836666	0.16125	FALSE	3.26488	2.74999	-0.247603	0.710201	0.269527	FALSE
C14H10.3	C14H10.3	hypothetical protein	3.26104	2.75179	-0.244962	0.00802922	0.00294329	TRUE	3.7054	2.85591	-0.37568	0.0100678	0.00414951	FALSE	3.69971	3.09767	-0.25623	0.271993	0.000774269	FALSE	2.98943	2.89015	-0.0487248	0.607291	0.8851	FALSE
C15A11.2	C15A11.2	hypothetical protein	0.374641	0.660152	0.817288	0.0780672	0.00258272	FALSE	0.0706359	0.138807	0.974603	0.53725	0.285315	FALSE	0.139887	0.0704101	-0.990402	0.805506	0.225759	FALSE	0.807684	0.30876	-1.38731	0.0735646	1.33742e-05	FALSE
C15A11.3	sol-1	Suppressor Of Lurcher movement defect	0.602198	0.502497	-0.261123	0.635002	0.330061	FALSE	0.290417	0.299417	0.0440321	0.993398	1	FALSE	0.244315	0.329994	0.433695	0.829488	0.303126	FALSE	0.684559	0.342303	-0.999903	0.212222	0.00286164	FALSE
C15A11.4	C15A11.4	hypothetical protein	1.97838	2.23245	0.174303	0.504781	0.242643	FALSE	3.24482	2.92561	-0.149401	0.761704	0.505926	FALSE	3.80743	2.97227	-0.357255	0.375563	0.00406446	FALSE	3.57035	3.24109	-0.139587	1	0.645645	FALSE
C15A11.7	C15A11.7	hypothetical protein	5.11829	6.47606	0.339455	0.0231846	0.00042852	FALSE	6.5699	6.46717	-0.0227373	1	0.947256	FALSE	12.1116	9.39441	-0.366514	0.0111202	2.03827e-06	FALSE	11.2403	3.34674	-1.74786	2.76787e-22	3.2678e-22	TRUE
C15A7.1	lgc-23	Ligand-Gated ion Channel	0.149088	0.0801493	-0.895407	0.51194	0.216727	FALSE	0.0979611	0.0163717	-2.58101	0.516113	0.0454734	FALSE	0.108844	0.0837193	-0.378627	1	0.809916	FALSE	0.164496	0.202164	0.29748	0.843515	0.66341	FALSE
C15A7.2	C15A7.2	hypothetical protein	0.170555	0.161887	-0.075245	1	1	FALSE	0.130994	0.102959	-0.347423	0.94589	0.770446	FALSE	0.285892	0.217914	-0.391709	0.936592	0.483162	FALSE	0.476382	0.294627	-0.693232	0.620558	0.0931159	FALSE
C15B12.1	C15B12.1	hypothetical protein	2.80232	2.78906	-0.00684113	0.962921	0.98873	FALSE	3.21256	2.52473	-0.347597	0.356504	0.0861865	FALSE	2.88879	2.3287	-0.310941	0.594848	0.042808	FALSE	2.99205	2.28496	-0.388963	0.651962	0.145325	FALSE
C15B12.2	C15B12.2	hypothetical protein	0.0591284	0.084324	0.512093	0.774924	0.458761	FALSE	0.0234319	0.0447227	0.932534	0.747591	0.590138	FALSE	0.042886	0.0577401	0.429065	1	0.816406	FALSE	0.214172	0.093617	-1.19393	0.403363	0.0231529	FALSE
C15B12.4	C15B12.4	hypothetical protein	1.04211	1.09534	0.0718633	0.799004	0.64546	FALSE	0.937796	0.9195	-0.0284248	1	0.968326	FALSE	1.07871	1.03653	-0.0575404	1	0.891177	FALSE	1.41079	1.43684	0.0264031	0.777509	0.993027	FALSE
C15B12.5	gar-1	G-protein-linked Acetylcholine Receptor	0.17143	0.278252	0.698775	0.0382005	0.000455655	FALSE	0.126397	0.173484	0.456841	0.459666	0.207013	FALSE	0.154087	0.123866	-0.31497	0.935228	0.427131	FALSE	0.452382	0.245696	-0.880668	0.0759264	0.000403297	FALSE
C15B12.6	C15B12.6	hypothetical protein	4.04666	4.26274	0.0750498	0.848343	0.638367	FALSE	6.39899	5.47344	-0.225396	0.560073	0.255099	FALSE	5.58041	5.48508	-0.0248587	1	0.941302	FALSE	7.58883	6.35695	-0.255543	0.797031	0.310857	FALSE
C15B12.7	cdf-1	Cation Diffusion Facilitator family	7.50549	6.90616	-0.120063	0.107505	0.151597	FALSE	8.67844	6.98451	-0.313276	0.032876	0.0199909	FALSE	7.9218	7.5113	-0.0767654	0.97676	0.485601	FALSE	9.75852	11.0513	0.179477	0.00585803	0.444264	FALSE
C15B12.8	C15B12.8	hypothetical protein	0.610245	0.905943	0.570032	0.186374	0.0118192	FALSE	0.838063	0.928425	0.147727	0.884957	0.776272	FALSE	2.66764	2.05144	-0.378927	0.446037	0.00904628	FALSE	9.19071	16.4117	0.836475	3.30568e-09	3.38829e-06	TRUE
C15C6.1	C15C6.1	hypothetical protein	1.56662	1.4137	-0.148182	0.656075	0.454804	FALSE	1.02682	0.483423	-1.08683	0.0107067	2.50895e-05	FALSE	0.433555	0.399062	-0.1196	1	0.844688	FALSE	0.478443	0.333234	-0.521811	0.705965	0.235354	FALSE
C15C6.2	C15C6.2	hypothetical protein	4.25894	5.76419	0.436622	0.000916836	4.00088e-06	TRUE	0.195551	0.192478	-0.0228546	1	1	FALSE	0.30977	0.175349	-0.820971	0.678678	0.0456037	FALSE	0.668495	0.924902	0.468383	0.513203	0.161291	FALSE
C15C6.3	C15C6.3	hypothetical protein	32.1809	30.5759	-0.0738094	0.56971	0.368871	FALSE	37.3852	41.8824	0.163878	0.265376	0.280655	FALSE	47.2372	51.4054	0.121996	0.128052	0.124808	FALSE	48.4657	52.4592	0.114231	0.00197573	0.654079	FALSE
C15C6.4	C15C6.4	hypothetical protein	36.22	43.3164	0.258126	0.0156322	0.00124732	FALSE	51.3217	55.459	0.111851	0.34109	0.536329	FALSE	43.2462	44.2573	0.0333429	0.814028	0.821519	FALSE	48.8802	40.9453	-0.255551	0.539142	0.233765	FALSE
C15C7.1	syx-6	hypothetical protein	6.53542	7.63164	0.223713	0.251557	0.0387969	FALSE	6.11171	5.78582	-0.0790537	0.954978	0.746411	FALSE	5.93293	6.04714	0.0275083	0.961646	0.90721	FALSE	6.30854	6.23529	-0.0168496	0.810364	0.948195	FALSE
C15C7.2	klp-8	Kinesin-Like Protein	4.15376	3.77488	-0.137987	0.155217	0.131621	FALSE	5.11131	4.26414	-0.261437	0.179284	0.0793188	FALSE	5.40396	5.10528	-0.0820265	0.984841	0.486322	FALSE	6.27675	5.93359	-0.0811131	0.711518	0.777517	FALSE
C15C7.4	C15C7.4	hypothetical protein	3.05409	3.27759	0.10189	0.831137	0.694833	FALSE	1.83817	1.51335	-0.28052	0.86511	0.57066	FALSE	2.14449	2.1836	0.0260739	1	1	FALSE	4.73134	3.50883	-0.431259	0.64205	0.138035	FALSE
C15C7.5	C15C7.5	hypothetical protein	27.7757	28.1625	0.0199505	0.942578	0.877358	FALSE	19.7761	16.3244	-0.276734	0.109945	0.0531097	FALSE	21.7919	22.1456	0.023225	0.901938	0.903032	FALSE	26.7495	37.4474	0.485356	5.4862e-08	0.0107119	FALSE
C15C7.6	C15C7.6	hypothetical protein	0.293525	0.249141	-0.236524	0.743531	0.580019	FALSE	0.164553	0.20326	0.304772	0.953832	0.807386	FALSE	0.15987	0.182287	0.189312	1	0.905651	FALSE	0.309921	0.254999	-0.28141	0.961624	0.753422	FALSE
C15C7.7	C15C7.7	hypothetical protein	7.98323	6.92463	-0.205235	0.122246	0.0428047	FALSE	7.7638	6.42272	-0.273579	0.255658	0.0898174	FALSE	6.67871	6.61749	-0.0132857	1	0.977158	FALSE	7.08899	6.08386	-0.220594	0.910625	0.382153	FALSE
C15C8.1	C15C8.1	hypothetical protein	2.12936	2.53178	0.249729	0.327751	0.0807403	FALSE	1.51117	1.23718	-0.288604	0.640985	0.291999	FALSE	2.12445	1.91896	-0.146761	0.965883	0.49502	FALSE	3.01065	2.37603	-0.341523	0.663432	0.17549	FALSE
C15C8.2	cky-1	CKY homolog	0.14685	0.0392659	-1.90299	0.0066676	2.77437e-07	TRUE	0.0440061	0.0181963	-1.27406	0.474269	0.145677	FALSE	0.01224	0.0305352	1.31886	0.845712	0.265601	FALSE	0.0972576	0.055825	-0.8009	0.585439	0.114198	FALSE
C15C8.3	C15C8.3	hypothetical protein	7.88165	5.51719	-0.514563	6.34063e-11	4.46732e-12	TRUE	3.81154	3.84685	0.0133036	0.876481	0.994346	FALSE	1.28777	1.07001	-0.26725	0.650008	0.0278197	FALSE	0.0979285	0.11198	0.193442	0.835038	0.808904	FALSE
C15C8.4	C15C8.4	hypothetical protein	54.9906	56.248	0.0326172	0.865459	0.72852	FALSE	80.4464	80.658	0.00378922	0.876773	1	FALSE	60.7338	61.969	0.029049	0.661119	0.828469	FALSE	68.3346	63.0445	-0.116247	0.83975	0.6441	FALSE
C15C8.5	C15C8.5	hypothetical protein	0.397671	0.392522	-0.0188026	0.930947	0.962981	FALSE	0.175186	0.174384	-0.00661905	1	1	FALSE	0.273403	0.238988	-0.194091	1	0.844726	FALSE	0.590582	0.351388	-0.749073	0.65497	0.164327	FALSE
C15C8.6	C15C8.6	hypothetical protein	0.222058	0.187284	-0.245707	0.868618	0.768778	FALSE	0.17998	0.176045	-0.0318924	1	1	FALSE	0.114774	0.0978632	-0.229952	1	0.954337	FALSE	0.090146	0.0906472	0.00799805	1	1	FALSE
C15C8.7	C15C8.7	hypothetical protein	55.2236	70.2905	0.348043	0.00175086	5.49234e-06	TRUE	66.1534	60.9869	-0.117315	0.699404	0.505894	FALSE	74.9795	68.4342	-0.131779	0.760165	0.132696	FALSE	73.5826	53.2402	-0.46685	0.0127529	0.0140345	FALSE
C15F1.1	C15F1.1	hypothetical protein	9.04735	12.7339	0.493106	1.98235e-05	1.3763e-08	TRUE	3.99037	4.68821	0.232513	0.336247	0.252362	FALSE	2.25336	1.69318	-0.41234	0.518564	0.0148258	FALSE	2.6363	2.58092	-0.0306312	0.77776	0.982624	FALSE
C15F1.2	C15F1.2	hypothetical protein	0.376425	0.467709	0.313249	0.584522	0.244867	FALSE	0.619536	0.660307	0.0919481	0.92476	0.865971	FALSE	0.671007	0.780247	0.217602	0.820419	0.388288	FALSE	1.44975	1.36779	-0.0839601	0.954122	0.800819	FALSE
C15F1.3	tra-2	TRAnsformer : XX animals transformed into males	10.7462	9.50948	-0.176387	0.00702517	0.0169818	FALSE	13.7343	13.8623	0.0133824	0.890432	0.985958	FALSE	13.5707	14.0934	0.0545187	0.389889	0.603435	FALSE	10.9222	11.6152	0.0887492	0.122003	0.73955	FALSE
C15F1.4	ppp-1	PyroPhosPhorylase family	39.1797	38.5422	-0.0236696	0.847475	0.830992	FALSE	39.4705	39.7018	0.00842892	0.876277	1	FALSE	41.064	38.1951	-0.104486	0.863759	0.240197	FALSE	37.394	35.716	-0.0662347	0.581631	0.81545	FALSE
C15F1.5	C15F1.5	hypothetical protein	1.11536	1.24144	0.154502	0.715583	0.396755	FALSE	1.39303	1.5555	0.159154	0.640832	0.54524	FALSE	1.40824	1.50017	0.0912313	0.939473	0.71386	FALSE	1.41312	1.65972	0.232052	0.328218	0.432656	FALSE
C15F1.6	art-1	steroid Alpha ReducTase family	104.229	115.575	0.149078	0.0673546	0.0419378	FALSE	70.2238	69.2787	-0.0195481	0.941992	0.96123	FALSE	63.0034	58.075	-0.117512	0.586638	0.132563	FALSE	61.9594	55.533	-0.157978	0.998059	0.499385	FALSE
C15F1.7	sod-1	SOD (superoxide dismutase)	69.4837	89.1306	0.359246	4.07893e-06	1.71852e-07	TRUE	73.2859	77.8066	0.0863576	0.315858	0.639173	FALSE	65.8911	58.9513	-0.16056	0.236035	0.0223984	FALSE	55.4679	60.9773	0.13662	0.000630182	0.579156	FALSE
C15F1.8	C15F1.8	hypothetical protein	5.53501	5.60071	0.0170246	0.923451	0.8822	FALSE	4.24791	5.4898	0.37	0.339055	0.117481	FALSE	4.09576	4.57998	0.161211	0.851351	0.49502	FALSE	2.91941	2.44429	-0.256262	0.951314	0.547599	FALSE
C15H11.1	C15H11.1	hypothetical protein	1.33342	1.72162	0.368631	0.513566	0.220591	FALSE	0.0826804	0	-Inf	0.794117	0.499802	FALSE	0.0983662	0.0385212	-1.35251	0.975333	0.643441	FALSE	0.401676	0.967401	1.26808	0.44695	0.044646	FALSE
C15H11.11	C15H11.11	hypothetical protein	0.722645	0.816486	0.176142	0.896019	0.736292	FALSE	1.15467	1.54373	0.418942	0.616927	0.353709	FALSE	1.20015	1.24553	0.0535528	1	1	FALSE	1.16531	1.07939	-0.110498	1	0.789952	FALSE
C15H11.2	gnrr-2	human GoNadotropin-Releasing hormone Receptor (GnRHR) related	2.84434	4.24213	0.576695	0.000463398	5.30559e-09	TRUE	2.97024	4.01901	0.43626	0.0125723	0.00373463	FALSE	4.30094	4.08635	-0.0738393	1	0.666576	FALSE	6.83272	5.1973	-0.394698	0.192665	0.0542098	FALSE
C15H11.3	nxf-1	Nuclear eXport Factor	26.928	19.0378	-0.500237	5.16187e-14	4.46763e-13	TRUE	34.407	33.607	-0.033942	1	0.896408	FALSE	44.1462	44.7248	0.0187854	0.757153	0.903579	FALSE	56.808	60.8482	0.0991201	0.00040083	0.701896	FALSE
C15H11.4	dhs-22	DeHydrogenases, Short chain	59.2756	69.4122	0.227751	0.00242387	0.00129801	TRUE	86.1668	96.6656	0.16587	0.0399035	0.2655	FALSE	69.8903	71.6215	0.0353017	0.672987	0.767264	FALSE	72.8978	73.9035	0.019767	0.032164	0.960252	FALSE
C15H11.5	set-31	SET (trithorax/polycomb) domain containing	11.819	12.6253	0.0952037	0.480298	0.265138	FALSE	14.2689	16.116	0.175619	0.106026	0.24963	FALSE	11.8978	12.4735	0.068166	0.637161	0.5314	FALSE	7.41628	10.2005	0.459878	5.54264e-06	0.0173158	FALSE
C15H11.6	nxf-2	Nuclear eXport Factor	19.3549	21.3583	0.142104	0.341253	0.0756804	FALSE	23.6862	26.0031	0.134632	0.180142	0.411394	FALSE	22.1982	22.392	0.0125418	0.839625	0.948821	FALSE	16.4254	19.6974	0.262075	0.000110394	0.217854	FALSE
C15H11.7	pas-1	Proteasome Alpha Subunit	136.568	145.972	0.0960683	0.375133	0.220473	FALSE	129.098	117.75	-0.132735	0.495398	0.409874	FALSE	121.33	116.362	-0.0603091	0.998649	0.547493	FALSE	116.217	109.085	-0.0913628	0.610291	0.73071	FALSE
C15H11.8	C15H11.8	hypothetical protein	22.7793	32.8455	0.527972	5.97217e-09	3.56783e-12	TRUE	28.6199	33.935	0.245756	0.0559948	0.0878182	FALSE	21.5572	23.9801	0.153666	0.36003	0.0884057	FALSE	21.6702	24.0183	0.148419	0.0577337	0.562355	FALSE
C15H11.9	rrbs-1	hypothetical protein	74.6412	84.7011	0.182408	0.101498	0.011671	FALSE	63.7862	73.4957	0.204415	0.0147817	0.148608	FALSE	75.7966	81.7455	0.109006	0.0591539	0.172408	FALSE	121.144	105.973	-0.193023	0.739223	0.383903	FALSE
C15H7.3	C15H7.3	hypothetical protein	0.637925	0.749451	0.232447	0.592865	0.364035	FALSE	0.0177919	0	-Inf	0.910707	0.499802	FALSE	0.14988	0.0372774	-2.00743	0.461364	0.0199983	FALSE	0.11662	0.152754	0.389392	0.844423	0.685823	FALSE
C15H7.4	C15H7.4	hypothetical protein	0.201126	0.262292	0.383072	0.860443	0.704476	FALSE	0.0364051	0.0320134	-0.185463	1	1	FALSE	0.126271	0.029529	-2.09632	0.570412	0.0678533	FALSE	0.440481	0.163601	-1.4289	0.280061	0.00760457	FALSE
C15H9.1	nnt-1	Nicotinamide Nucleotide Transhydrogenase	1.86346	0.644416	-1.53192	6.02915e-11	1.04073e-33	TRUE	3.19501	2.69767	-0.244107	0.351574	0.142267	FALSE	2.73821	2.43254	-0.170768	0.886326	0.174554	FALSE	4.85893	3.96021	-0.29506	0.582512	0.194637	FALSE
C15H9.11	C15H9.11	hypothetical protein	4.47603	5.66148	0.338958	0.165067	0.0114359	FALSE	3.02889	2.11252	-0.519823	0.204637	0.0183099	FALSE	2.47513	2.16538	-0.192885	0.974653	0.496673	FALSE	7.45924	5.23995	-0.509476	0.188444	0.0188322	FALSE
C15H9.3	C15H9.3	hypothetical protein	0.0906111	0.0806328	-0.168321	0.957838	1	FALSE	0.0329875	0.0254873	-0.372138	1	1	FALSE	0.0862997	0.0683964	-0.335435	1	0.976028	FALSE	0.937591	0.759593	-0.303732	1	0.631911	FALSE
C15H9.4	C15H9.4	hypothetical protein	26.4599	20.0291	-0.401713	1.49458e-07	8.59627e-08	TRUE	32.913	26.0611	-0.336762	0.00907944	0.00915853	TRUE	26.3526	26.2671	-0.00469122	0.9501	1	FALSE	32.6952	45.9429	0.490762	4.12552e-11	0.00854688	TRUE
C15H9.5	C15H9.5	hypothetical protein	5.17698	4.33886	-0.254797	0.00430886	0.00218296	TRUE	6.97193	5.7816	-0.27009	0.0988292	0.0562134	FALSE	6.45302	6.00724	-0.103272	0.907125	0.308147	FALSE	7.7226	8.32147	0.107751	0.0491323	0.683054	FALSE
C15H9.6	hsp-3	Heat Shock Protein	128.328	109.899	-0.223661	4.89959e-05	0.00122917	TRUE	83.3619	63.6411	-0.389428	7.70857e-06	0.000999495	TRUE	103.441	106.619	0.0436541	0.459898	0.684373	FALSE	123.636	128.571	0.0564656	0.0006799	0.84357	FALSE
C15H9.7	C15H9.7	hypothetical protein	23.9343	25.966	0.117544	0.362437	0.129936	FALSE	20.5408	26.5945	0.372631	4.56344e-05	0.0025477	TRUE	11.2525	6.54569	-0.78163	1.6751e-17	9.40682e-33	TRUE	5.0154	2.88688	-0.796857	0.000477922	2.90685e-05	TRUE
C15H9.8	prx-3	PeRoXisome assembly factor	6.47571	4.00274	-0.69405	3.12283e-09	4.98359e-14	TRUE	3.95831	3.58683	-0.142175	0.777074	0.491049	FALSE	3.67516	3.23558	-0.183782	0.82746	0.175018	FALSE	6.99235	4.42614	-0.659728	0.0123526	0.000838395	FALSE
C15H9.9	C15H9.9	hypothetical protein	51.9929	54.549	0.0692369	0.626803	0.408807	FALSE	27.2512	31.4367	0.206134	0.0985373	0.15862	FALSE	18.4488	16.1946	-0.18801	0.552321	0.0208452	FALSE	15.9154	10.8125	-0.55772	0.00351444	0.00306666	TRUE
C16A11.1	gpa-11	G Protein, Alpha subunit	0.0632032	0.0839474	0.409487	0.941059	0.79641	FALSE	0.0520289	0.113653	1.12725	0.484398	0.187971	FALSE	0.0875866	0.116307	0.409159	1	0.761659	FALSE	0.346721	0.252413	-0.45799	0.757824	0.343464	FALSE
C16A11.10	C16A11.10	hypothetical protein	2.28912	2.55986	0.161269	0.636463	0.31548	FALSE	4.06952	4.39241	0.110155	0.738546	0.618376	FALSE	3.48844	3.1981	-0.125366	0.983813	0.488399	FALSE	3.17534	4.06457	0.356191	0.120754	0.157727	FALSE
C16A11.2	C16A11.2	hypothetical protein	9.21838	9.74627	0.080337	0.665526	0.341039	FALSE	11.929	13.7015	0.199864	0.024027	0.164496	FALSE	11.2323	11.1991	-0.0042793	0.930682	1	FALSE	11.0816	11.1435	0.00804213	0.122125	0.997639	FALSE
C16A11.3	C16A11.3		16.0256	15.5788	-0.0407962	0.607311	0.694645	FALSE	18.4759	22.1417	0.261123	0.0409103	0.0725898	FALSE	17.9914	18.5984	0.0478715	0.869666	0.760296	FALSE	24.4516	25.2165	0.0444347	0.21174	0.891642	FALSE
C16A11.4	C16A11.4	hypothetical protein	30.3938	27.1271	-0.164042	0.0234286	0.0274603	FALSE	35.6993	37.0102	0.05203	0.550758	0.814323	FALSE	36.0664	40.0848	0.1524	0.0129998	0.0358133	FALSE	43.888	44.5961	0.02309	0.0674102	0.949309	FALSE
C16A11.5	C16A11.5	hypothetical protein	16.4313	21.6058	0.394971	5.37682e-06	1.06864e-07	TRUE	11.7234	15.6453	0.416333	0.000246553	0.00104736	TRUE	11.9639	13.1184	0.132901	0.27099	0.153676	FALSE	7.46138	5.57211	-0.421219	0.145505	0.0376183	FALSE
C16A11.6	fbxc-44	F-box C protein	43.8332	53.7278	0.293647	0.00119863	6.70468e-05	TRUE	60.8147	75.2268	0.306828	0.000935341	0.0179434	FALSE	52.3462	61.9895	0.243939	0.000261971	0.000344127	TRUE	44.3073	63.0897	0.50986	5.94657e-11	0.00608777	TRUE
C16A11.7	C16A11.7	hypothetical protein	0.628105	1.0808	0.783023	0.0436522	0.00010669	FALSE	0.100404	0.0294699	-1.76851	0.437018	0.117481	FALSE	0.0739945	0.0933924	0.335888	1	0.858196	FALSE	0.159798	0.144256	-0.147611	0.968127	0.818174	FALSE
C16A11.9	fbxc-43	F-box C protein	2.92981	4.06146	0.471188	0.025717	0.00066901	FALSE	2.47857	5.13764	1.0516	5.15649e-06	3.93102e-10	TRUE	2.91269	3.81302	0.388582	0.648058	0.0112515	FALSE	2.21404	2.26332	0.0317553	0.806833	0.964552	FALSE
C16A3.1	C16A3.1	hypothetical protein	8.30202	7.79902	-0.0901688	0.212106	0.282701	FALSE	10.1547	10.267	0.0158657	0.817592	0.976921	FALSE	9.52095	9.40718	-0.0173431	0.989479	0.921086	FALSE	10.3328	9.65666	-0.0976412	0.720208	0.711795	FALSE
C16A3.10	C16A3.10	hypothetical protein	28.423	34.7663	0.290631	1.33676e-05	2.46051e-05	TRUE	25.8444	29.8255	0.206693	0.0116399	0.141698	FALSE	21.3395	17.8414	-0.258292	0.00815099	3.3436e-05	TRUE	13.2128	13.1031	-0.0120331	0.154519	0.983984	FALSE
C16A3.11			7.42675	7.23357	-0.0380227	0.950193	0.948738	FALSE	1.16236	2.07323	0.834827	0.47561	0.285315	FALSE	2.09905	1.28893	-0.703568	0.872553	0.31664	FALSE	2.61865	1.50641	-0.797703	0.786313	0.291796	FALSE
C16A3.2	C16A3.2	hypothetical protein	28.0765	36.4812	0.377793	6.84206e-05	1.06811e-06	TRUE	40.9949	47.0064	0.197414	0.0807808	0.190465	FALSE	36.1077	34.9122	-0.048573	1	0.71817	FALSE	43.1913	35.4046	-0.286803	0.369384	0.17006	FALSE
C16A3.3	let-716	LEThal	52.3819	39.224	-0.417334	1.45956e-11	6.01669e-10	TRUE	54.3934	53.6594	-0.0196002	1	0.961125	FALSE	51.3786	50.5178	-0.0243749	0.987044	0.855079	FALSE	55.3123	57.6398	0.0594631	0.0181124	0.834534	FALSE
C16A3.4	C16A3.4	hypothetical protein	69.7521	80.4013	0.204981	0.00654254	0.00401448	TRUE	78.1811	84.8262	0.11769	0.17111	0.47937	FALSE	97.9087	101.874	0.0572837	0.300739	0.567067	FALSE	140.898	126.363	-0.157074	0.993778	0.500679	FALSE
C16A3.5	C16A3.5	hypothetical protein	140.036	188.136	0.425978	1.40547e-10	2.74051e-10	TRUE	99.1237	113.697	0.197895	0.020255	0.166163	FALSE	109.965	113.252	0.0424925	0.551078	0.709311	FALSE	120.039	106.245	-0.176111	0.912342	0.438472	FALSE
C16A3.6	C16A3.6	hypothetical protein	102.063	108.348	0.0862104	0.55257	0.284436	FALSE	107.783	125.434	0.218796	0.0105604	0.116557	FALSE	152.893	160.173	0.0671	0.272685	0.480563	FALSE	371.499	292.706	-0.343903	0.00409542	0.0785669	FALSE
C16A3.7	nfx-1	Temporarily Assigned Gene name	89.6816	69.8077	-0.361427	5.78507e-10	9.66786e-08	TRUE	94.0706	89.2471	-0.0759391	0.82452	0.688413	FALSE	89.0848	90.5545	0.0236066	0.635442	0.862209	FALSE	98.3236	101.381	0.0441826	0.0222454	0.88324	FALSE
C16A3.8	thoc-2	THO Complex (transcription factor/nuclear export) subunit	26.9828	23.7661	-0.183135	0.00330972	0.0107272	FALSE	31.3313	31.8564	0.0239799	0.799198	0.939998	FALSE	33.4855	34.7565	0.0537456	0.317386	0.598605	FALSE	33.1392	33.0012	-0.00601739	0.239086	1	FALSE
C16A3.9	rps-13	Ribosomal Protein, Small subunit	661.458	904.449	0.45139	8.91435e-10	9.45257e-12	TRUE	393.012	466.197	0.246368	0.124785	0.0644512	FALSE	436.103	451.086	0.0487325	0.536032	0.640063	FALSE	407.672	358.493	-0.185464	0.79407	0.407017	FALSE
C16B8.1	lin-18	abnormal cell LINeage	2.69041	2.65056	-0.0215295	0.818503	0.876167	FALSE	2.06339	2.02164	-0.0294901	1	0.935408	FALSE	2.06723	1.67096	-0.307015	0.351306	0.00499211	FALSE	2.03332	2.17652	0.0981909	0.346277	0.738427	FALSE
C16B8.2	C16B8.2	hypothetical protein	0.128551	0.138138	0.103779	0.924348	0.776397	FALSE	0.0592659	0.0773435	0.38408	0.760437	0.640935	FALSE	0.0771054	0.0882568	0.194875	0.993532	0.827217	FALSE	0.121816	0.0950308	-0.358242	0.918947	0.535592	FALSE
C16B8.3	C16B8.3	hypothetical protein	49.7204	66.0986	0.410781	0.000103772	4.65773e-08	TRUE	37.725	36.0963	-0.0636681	0.984278	0.775269	FALSE	41.3514	38.693	-0.0958632	0.933963	0.365377	FALSE	40.7831	42.4155	0.0566193	0.217041	0.85988	FALSE
C16B8.4	C16B8.4	hypothetical protein	3.29084	1.40192	-1.23105	1.83796e-12	2.28697e-23	TRUE	1.38363	0.77973	-0.827415	0.0165073	9.09665e-05	FALSE	1.97736	1.49041	-0.407867	0.449273	0.00787533	FALSE	3.19419	1.68052	-0.926543	0.0675839	1.02094e-05	FALSE
C16C10.1	C16C10.1	hypothetical protein	19.4363	19.9576	0.0381862	0.960593	0.698181	FALSE	28.626	28.8736	0.0124228	0.820869	0.992531	FALSE	24.7167	22.3505	-0.14518	0.527655	0.0641232	FALSE	24.9397	27.47	0.139412	0.00386861	0.572631	FALSE
C16C10.10	glod-4	GLyOxalase Domain containing	39.7033	52.8075	0.411485	5.79044e-07	1.96016e-08	TRUE	59.8372	62.9426	0.0729955	0.49042	0.716399	FALSE	56.9669	57.288	0.00810933	0.933963	0.987165	FALSE	65.2266	55.1407	-0.242343	0.548729	0.259591	FALSE
C16C10.11	har-1	HemiAsterlin Resistant	107.487	128.68	0.259626	0.000524192	0.000229416	TRUE	65.0707	68.9335	0.0831976	0.414182	0.659859	FALSE	62.4005	60.0629	-0.0550833	0.993532	0.607364	FALSE	53.7716	49.6135	-0.116109	1	0.6441	FALSE
C16C10.12	wht-3	WHiTe (Drosophila) related ABC transporte	0.18659	0.211738	0.182406	0.934148	0.782679	FALSE	0.202275	0.263378	0.380814	0.69646	0.533142	FALSE	0.190563	0.234281	0.297974	0.962176	0.638774	FALSE	0.576057	0.453439	-0.345305	0.799859	0.358216	FALSE
C16C10.13	C16C10.13	hypothetical protein	0.0925236	0.167171	0.853432	0.328792	0.112256	FALSE	0.104025	0.15165	0.543809	0.786211	0.542685	FALSE	0.151753	0.194381	0.357165	0.939158	0.607093	FALSE	0.257688	0.196992	-0.387489	0.895828	0.569165	FALSE
C16C10.2	C16C10.2	hypothetical protein	37.2246	41.6696	0.162736	0.0972978	0.0326729	FALSE	48.4316	55.4386	0.194941	0.0341773	0.178759	FALSE	48.5912	53.8261	0.147612	0.0431831	0.0499062	FALSE	59.8428	59.1882	-0.0158689	0.158586	0.971755	FALSE
C16C10.3	wago-9	hypothetical protein	141.728	132.875	-0.0930517	0.113652	0.223434	FALSE	174.066	208.89	0.263105	0.00156178	0.0429488	FALSE	171.059	175.201	0.0345169	0.564665	0.765967	FALSE	123.325	149.398	0.2767	4.39625e-13	0.17558	FALSE
C16C10.4	C16C10.4	hypothetical protein	45.6164	56.4706	0.307948	0.000110906	1.32657e-05	TRUE	57.884	55.0676	-0.0719617	0.918556	0.711894	FALSE	57.4989	56.3246	-0.0297707	1	0.81815	FALSE	53.1055	50.084	-0.0845106	1	0.749647	FALSE
C16C10.5	rnf-121	RiNg Finger protein	35.9543	36.5053	0.0219417	0.894123	0.849138	FALSE	35.3748	37.0553	0.066957	0.506183	0.746537	FALSE	32.5907	31.7738	-0.0366243	1	0.78286	FALSE	36.887	34.3083	-0.104555	0.785721	0.686745	FALSE
C16C10.6	ccdc-55	CCDC (human Coiled Coil Domain Containing) homolog	73.8885	83.3703	0.174184	0.0508763	0.0187996	FALSE	88.2437	92.6037	0.0695764	0.441053	0.725295	FALSE	88.6663	93.1655	0.07141	0.258392	0.4538	FALSE	106.778	88.07	-0.277891	0.17794	0.176136	FALSE
C16C10.7	rnf-5	RiNg Finger protein	55.0378	56.4758	0.0372113	1	0.711914	FALSE	72.0326	67.8777	-0.0857138	0.858687	0.643864	FALSE	60.0888	57.3156	-0.0681668	0.991756	0.507589	FALSE	65.794	62.8456	-0.0661458	0.542334	0.809617	FALSE
C16C10.8	C16C10.8	hypothetical protein	17.4635	19.0213	0.123277	0.339416	0.14787	FALSE	18.1146	20.2442	0.160355	0.182179	0.322003	FALSE	19.7055	20.9694	0.089683	0.411285	0.375122	FALSE	29.5805	23.1557	-0.353281	0.0919801	0.0758688	FALSE
C16C10.9	C16C10.9	hypothetical protein	0.113612	0.087428	-0.377948	0.983883	0.892475	FALSE	0.0886002	0.232985	1.39486	0.344517	0.0952672	FALSE	0.120991	0.201652	0.736968	0.956619	0.565081	FALSE	0.267056	0.323434	0.27633	0.835809	0.750674	FALSE
C16C2.1	ceh-5	Homeobox	1.48413	0.189516	-2.96923	0.00101174	1.41846e-14	TRUE	0.334392	0.294761	-0.181992	0.988154	0.905004	FALSE	0.883456	0.534247	-0.725651	0.694587	0.102467	FALSE	0.848078	0.403027	-1.07332	0.471074	0.0458005	FALSE
C16C2.2	eat-16	EATing: abnormal pharyngeal pumping	3.40321	2.5745	-0.402608	2.07852e-05	1.34282e-06	TRUE	2.33171	1.67942	-0.473427	0.00535531	0.000526868	TRUE	2.54789	2.1378	-0.253177	0.271064	0.00503225	FALSE	3.67616	2.55742	-0.523512	0.0185356	0.00657761	FALSE
C16C2.3	ocrl-1	OCRL (Lowe's oculocerebrorenal syndrome protein) homolog	16.1882	13.4839	-0.263706	8.13544e-05	0.00023848	TRUE	20.3746	19.3211	-0.0765953	0.84148	0.689061	FALSE	16.8084	16.9409	0.0113301	0.81423	0.960085	FALSE	17.7319	18.7503	0.0805589	0.00629358	0.764796	FALSE
C16C2.4	C16C2.4	hypothetical protein	35.9992	41.6744	0.211197	0.0108923	0.00327525	FALSE	51.8342	56.0645	0.113184	0.195643	0.502476	FALSE	47.1973	50.061	0.0849846	0.136375	0.3298	FALSE	65.3495	54.8329	-0.253135	0.25179	0.225505	FALSE
C16C4.15	math-10	MATH (meprin-associated Traf homology) domain containing	0.497332	0.477167	-0.0597136	0.861392	0.809458	FALSE	0.382747	0.295078	-0.375298	0.820348	0.567446	FALSE	0.555338	0.782015	0.49383	0.683976	0.153504	FALSE	0.493779	0.330594	-0.578804	0.871805	0.429602	FALSE
C16C4.17	C16C4.17	hypothetical protein	2.6138	1.32799	-0.976908	0.248956	0.0310214	FALSE	0.942727	1.1147	0.241748	0.952918	0.894957	FALSE	1.9144	2.63882	0.463001	0.907721	0.427131	FALSE	2.67794	1.34808	-0.99022	0.535159	0.0970144	FALSE
C16C4.18	C16C4.18		4.10282	4.9029	0.257021	0.583401	0.306072	FALSE	3.59089	3.71506	0.0490431	0.987191	1	FALSE	4.1153	4.09125	-0.00845681	1	1	FALSE	2.74782	2.66107	-0.046279	1	0.877087	FALSE
C16C4.4	math-14	MATH (meprin-associated Traf homology) domain containing	3.07185	3.30248	0.104439	0.777982	0.520496	FALSE	4.09462	3.37705	-0.277967	0.510338	0.165278	FALSE	6.33355	5.12048	-0.306734	0.541543	0.0090437	FALSE	3.61219	2.35497	-0.617169	0.255074	0.011317	FALSE
C16C4.5	math-15	MATH (meprin-associated Traf homology) domain containing	0.157763	0.263277	0.738828	0.558672	0.244654	FALSE	0.238348	0.281995	0.242601	0.898588	0.813464	FALSE	0.321986	0.24603	-0.388161	0.983043	0.628055	FALSE	0.899056	0.79042	-0.185792	1	0.790497	FALSE
C16C4.6	fbxb-98	F-box B protein	1.13457	0.274627	-2.04659	0.0002412	3.924e-14	TRUE	0.563841	0.353559	-0.673338	0.47561	0.139857	FALSE	0.695465	0.85902	0.304714	0.907382	0.449873	FALSE	0.812903	0.3878	-1.06777	0.362302	0.0167002	FALSE
C16C8.11	C16C8.11	hypothetical protein	13.55	16.2751	0.264367	0.0580495	0.00462072	FALSE	25.3917	26.2634	0.0486944	0.777681	0.856928	FALSE	25.6686	28.2002	0.1357	0.277967	0.154515	FALSE	21.3507	26.033	0.286061	0.00513301	0.189021	FALSE
C16C8.12	C16C8.12	hypothetical protein	5.80292	7.85955	0.437668	0.000479703	1.3731e-06	TRUE	11.1966	14.4757	0.370562	0.00287105	0.0057013	TRUE	9.74428	12.1285	0.315776	0.00464256	6.73998e-05	TRUE	12.0399	14.1697	0.234992	0.0134289	0.302163	FALSE
C16C8.13	C16C8.13	hypothetical protein	2.90035	4.01269	0.468343	0.0158712	2.07709e-05	FALSE	3.61096	4.6923	0.377911	0.0732343	0.0191337	FALSE	3.34168	3.37494	0.0142863	0.993115	0.989382	FALSE	3.79424	3.05965	-0.310445	0.609299	0.181205	FALSE
C16C8.14	C16C8.14	hypothetical protein	4.50921	5.26058	0.222348	0.150201	0.024709	FALSE	8.19758	8.79459	0.101419	0.516856	0.617755	FALSE	7.35758	8.46609	0.202465	0.161426	0.0231148	FALSE	9.71126	11.264	0.21399	0.023241	0.360936	FALSE
C16C8.16	C16C8.16	hypothetical protein	42.0524	49.1221	0.224184	0.0175104	0.00362802	FALSE	44.131	49.8313	0.17526	0.106365	0.258473	FALSE	44.4312	43.1597	-0.0418882	1	0.744287	FALSE	42.7076	38.7408	-0.140638	0.977387	0.571257	FALSE
C16C8.18	C16C8.18	hypothetical protein	0.878617	1.20001	0.449739	0.267921	0.0541819	FALSE	0.0977838	0.0120108	-3.02526	0.433911	0.0638719	FALSE	0.0544508	0.033542	-0.698985	1	0.781217	FALSE	0.220388	0.149665	-0.558306	0.859136	0.588391	FALSE
C16C8.2	C16C8.2	hypothetical protein	0.51777	0.431816	-0.261896	0.52773	0.278049	FALSE	0.665247	0.196565	-1.75888	1.28672e-05	8.01675e-12	TRUE	0.112866	0.0900939	-0.325105	0.991414	0.751322	FALSE	0.307824	0.334395	0.119447	0.841482	0.889477	FALSE
C16C8.20	C16C8.20		9.06556	11.2882	0.316351	0.132374	0.0111007	FALSE	8.32436	6.89706	-0.271357	0.500199	0.203333	FALSE	6.71416	6.98581	0.0572204	0.981824	0.854056	FALSE	4.9906	5.16845	0.0505195	0.807616	0.972159	FALSE
C16C8.21	C16C8.21		1.6251	1.57546	-0.0447579	0.935758	0.941377	FALSE	1.14187	1.42848	0.323087	0.702825	0.512463	FALSE	1.37507	1.42344	0.0498775	1	1	FALSE	1.21379	0.532811	-1.18782	0.330001	0.0123726	FALSE
C16C8.22	C16C8.22		0.471119	0.586144	0.315162	0.834536	0.634826	FALSE	0.218693	0.296354	0.438414	0.899922	0.784718	FALSE	0.269848	0.257422	-0.068011	1	1	FALSE	0.122299	0.170893	0.482686	1	1	FALSE
C16C8.4	C16C8.4	hypothetical protein	13.9658	15.3861	0.139731	0.221102	0.103806	FALSE	24.1749	26.9143	0.154865	0.178388	0.338226	FALSE	22.3077	23.4119	0.0697007	0.526528	0.524948	FALSE	29.1526	30.5443	0.0672759	0.0689495	0.814692	FALSE
C16C8.5	C16C8.5	hypothetical protein	21.5514	28.4768	0.402009	0.00110444	4.90296e-06	TRUE	29.8297	34.5319	0.21118	0.130313	0.186775	FALSE	23.8377	22.8694	-0.0598246	1	0.700179	FALSE	20.3746	16.337	-0.318624	0.505666	0.151004	FALSE
C16C8.9	C16C8.9	hypothetical protein	0.0973915	0.106784	0.132824	1	1	FALSE	0.0127358	0	-Inf	1	1	FALSE	0.0157717	0.0495291	1.65094	1	0.871623	FALSE	1.9218	5.53152	1.52522	6.34251e-05	3.37923e-09	TRUE
C16D2.1	C16D2.1	hypothetical protein	0.065852	0.169826	1.36675	0.0581152	0.00162241	FALSE	0.0389045	0.0659955	0.762432	0.736906	0.543201	FALSE	0.102596	0.0853964	-0.264723	1	0.835127	FALSE	0.471837	0.48452	0.0382673	0.892369	0.993027	FALSE
C16D2.2	C16D2.2		1.47199	1.78954	0.281816	0.832439	0.576183	FALSE	1.06247	1.57231	0.565455	0.55975	0.291179	FALSE	0.823743	0.844329	0.0356114	1	1	FALSE	1.09933	1.2792	0.218624	0.892369	0.857519	FALSE
C16D6.1	C16D6.1	hypothetical protein	0.654799	0.439005	-0.576816	0.501367	0.287012	FALSE	0.237183	0.122204	-0.956711	0.825597	0.590138	FALSE	0.204274	0.243645	0.254273	1	1	FALSE	0.641987	0.281946	-1.18713	0.619292	0.145325	FALSE
C16D6.2	npr-4	hypothetical protein	0.908205	1.15521	0.34707	0.277345	0.0453919	FALSE	0.682889	0.442875	-0.624751	0.239503	0.027834	FALSE	0.522304	0.478625	-0.125993	1	0.797267	FALSE	0.686291	0.850022	0.308679	0.500478	0.397275	FALSE
C16D9.1	C16D9.1	hypothetical protein	0.914136	1.56589	0.776503	0.00487175	7.33838e-06	TRUE	0.444427	0.36679	-0.276993	0.936232	0.675271	FALSE	0.175504	0.147966	-0.246236	1	0.89418	FALSE	0.755998	0.390692	-0.95235	0.235095	0.00525965	FALSE
C16D9.2	rol-3	ROLler: helically twisted, animals roll when moving	1.20389	0.98713	-0.286387	0.0248827	0.00453438	FALSE	0.804425	0.738962	-0.122457	0.853764	0.586839	FALSE	0.858771	0.621113	-0.467418	0.0653199	1.23419e-05	FALSE	1.30657	0.834128	-0.647443	0.0390359	0.00157793	FALSE
C16D9.4	C16D9.4	hypothetical protein	1.24061	1.181	-0.0710504	0.889664	0.787994	FALSE	1.72072	1.54038	-0.159732	0.843011	0.565136	FALSE	0.955073	0.714413	-0.418852	0.692235	0.0838078	FALSE	1.94759	1.31137	-0.570613	0.441	0.0357652	FALSE
C16D9.5	C16D9.5	hypothetical protein	0.678535	1.37235	1.01615	0.000943192	1.36294e-07	TRUE	0.147331	0.19014	0.368002	0.834568	0.714696	FALSE	0.123878	0.107625	-0.202905	1	0.944062	FALSE	0.249245	0.162828	-0.614215	0.805558	0.41183	FALSE
C16D9.6	C16D9.6	hypothetical protein	3.52073	3.45952	-0.0253032	0.862149	0.884594	FALSE	3.16681	3.49615	0.142739	0.640616	0.577855	FALSE	4.14352	3.81199	-0.12031	0.986641	0.525224	FALSE	4.92152	5.42691	0.141028	0.351406	0.644159	FALSE
C16D9.9	C16D9.9	hypothetical protein	0.294442	0.391395	0.410643	0.842389	0.697946	FALSE	0.225933	0.0853604	-1.40425	0.835165	0.359344	FALSE	0.226889	0.340363	0.585091	0.987701	0.72417	FALSE	1.01688	0.432517	-1.23331	0.448797	0.0498527	FALSE
C16E9.1	C16E9.1	hypothetical protein	1.60893	1.23607	-0.380341	0.124994	0.0161831	FALSE	0.574241	0.495898	-0.211614	0.925567	0.681989	FALSE	0.456378	0.456094	-0.000897557	1	1	FALSE	1.08348	0.793442	-0.449475	0.815403	0.168297	FALSE
C16E9.2	C16E9.2	hypothetical protein	7.97815	8.90527	0.158606	0.320148	0.0860461	FALSE	11.3133	10.654	-0.0866168	0.904249	0.664978	FALSE	11.9809	11.4523	-0.0650934	1	0.59879	FALSE	11.0008	11.0745	0.00963653	0.42589	1	FALSE
C16E9.4	inx-1	INneXin	2.07065	1.59205	-0.379199	0.00594098	0.000258238	TRUE	0.833502	0.595813	-0.484327	0.14867	0.0141201	FALSE	0.730936	0.639858	-0.191992	0.921512	0.357601	FALSE	1.40178	0.740692	-0.920314	0.00665099	1.73405e-05	TRUE
C16H3.1	C16H3.1	hypothetical protein	0.349013	0.384992	0.14155	1	0.94409	FALSE	0.256538	0.265517	0.0496291	0.961352	0.971433	FALSE	0.287837	0.18034	-0.674535	0.91156	0.506117	FALSE	0.368357	0.320154	-0.202338	1	0.806337	FALSE
C16H3.2	lec-9	gaLECtin	47.949	61.5741	0.360822	1.42681e-05	4.58504e-07	TRUE	45.3262	49.9713	0.140756	0.169841	0.392614	FALSE	25.0623	22.4273	-0.160264	0.649495	0.0683197	FALSE	3.16966	2.44837	-0.372504	0.60904	0.150928	FALSE
C16H3.3	C16H3.3	hypothetical protein	4.13492	1.56902	-1.398	1.37852e-41	1.17315e-60	TRUE	1.96031	1.50545	-0.380881	0.193426	0.0132516	FALSE	2.82261	2.73845	-0.0436702	1	0.781217	FALSE	4.85677	2.85945	-0.764261	1.24578e-05	2.62764e-05	TRUE
C17B7.11	fbxa-65	F-box A protein	4.9667	4.36263	-0.187089	0.40876	0.169633	FALSE	5.01834	4.81483	-0.0597245	0.979157	0.831525	FALSE	4.04352	3.75994	-0.104901	0.999655	0.619376	FALSE	4.37695	4.67911	0.0963062	0.486715	0.76596	FALSE
C17B7.5	C17B7.5	hypothetical protein	0.153502	0.266853	0.79779	0.159806	0.0126306	FALSE	0.203872	0.202397	-0.0104766	1	1	FALSE	0.0481147	0.0435317	-0.144411	1	0.987145	FALSE	0.0222193	0.0452742	1.02687	0.764001	0.410422	FALSE
C17C3.1	C17C3.1	hypothetical protein	9.89982	10.2844	0.0549794	0.719519	0.521643	FALSE	6.64271	9.06002	0.447743	5.60736e-06	0.00021807	TRUE	3.88597	3.7338	-0.0576299	1	0.669222	FALSE	5.0318	7.26698	0.530282	9.57955e-09	0.00459783	TRUE
C17C3.12	acdh-2	Acyl CoA DeHydrogenase	0.361037	0.264635	-0.44814	0.093621	0.00992012	FALSE	0.00275854	0.00526627	0.932875	0.953323	1	FALSE	0.00332135	0	-Inf	0.943944	0.608085	FALSE	0.00975539	0.00568956	-0.777883	0.933292	0.857519	FALSE
C17C3.15	C17C3.15	hypothetical protein	1.087	1.86673	0.78016	0.00764796	1.98657e-05	TRUE	0.925535	1.16714	0.334613	0.620859	0.411319	FALSE	0.555967	0.307559	-0.854134	0.661079	0.050794	FALSE	0.639736	0.501001	-0.352664	0.834307	0.431425	FALSE
C17C3.18	ins-13	INSulin related	0.372113	0.27499	-0.436362	0.239167	0.0405545	FALSE	0.00541859	0.0196757	1.86042	0.536834	0.212987	FALSE	0.00221166	0.00819134	1.88897	0.997643	0.735802	FALSE	0.00434587	0.0199174	2.19632	0.742101	0.260781	FALSE
C17C3.19	ins-12	INSulin related	1.43657	1.56679	0.125174	0.901013	0.789931	FALSE	0.360506	0.519065	0.525893	0.978561	0.784718	FALSE	0.134113	0.126979	-0.0788651	1	1	FALSE	0.250639	0.222378	-0.172596	1	0.887808	FALSE
C17C3.3	C17C3.3	hypothetical protein	0.255389	0.120438	-1.08441	0.251168	0.0300434	FALSE	0.231747	0.274267	0.24303	0.906324	0.82476	FALSE	0.131779	0.159328	0.273874	1	0.881412	FALSE	0.746685	0.345376	-1.11233	0.269876	0.00628295	FALSE
C17C3.4	ins-11	INSulin related	0.0977538	0.159531	0.706609	0.818186	0.815518	FALSE	0.323349	0.233374	-0.470446	0.954329	0.830548	FALSE	0.404203	0.13021	-1.63424	0.743557	0.107177	FALSE	5.01966	3.97559	-0.33642	0.800384	0.341396	FALSE
C17C3.5	C17C3.5	hypothetical protein	0.539451	0.377264	-0.515915	0.494187	0.202699	FALSE	0.275958	0.327932	0.248948	0.907303	0.807386	FALSE	0.348861	0.186901	-0.900376	0.795893	0.137618	FALSE	0.594094	0.38987	-0.607696	0.713063	0.255632	FALSE
C17D12.1	C17D12.1	hypothetical protein	18.4034	17.3308	-0.0866299	0.331138	0.293901	FALSE	17.4661	21.2001	0.279516	0.00399291	0.0368456	FALSE	17.4417	18.115	0.0546487	0.578267	0.63286	FALSE	15.7759	18.0545	0.19464	0.00171627	0.395148	FALSE
C17D12.2	unc-75	UNCoordinated	1.41915	0.249371	-2.50866	9.18636e-17	2.32957e-34	TRUE	0.402129	0.254914	-0.657646	0.411046	0.104257	FALSE	0.77617	0.70109	-0.146774	0.99868	0.678077	FALSE	1.07379	0.920895	-0.221609	0.894044	0.480728	FALSE
C17D12.6	spe-9	defective SPErmatogenesis	0.108483	0.122341	0.173437	0.968507	0.836437	FALSE	0.156318	0.177918	0.18673	0.922501	0.844544	FALSE	0.134513	0.133019	-0.016119	1	1	FALSE	0.194254	0.116481	-0.737847	0.529196	0.0898571	FALSE
C17D12.7	C17D12.7	hypothetical protein	25.4956	18.9195	-0.430369	3.06287e-09	3.96709e-09	TRUE	37.722	33.1496	-0.186414	0.254461	0.209933	FALSE	48.5497	50.307	0.0512974	0.623821	0.64139	FALSE	36.9006	46.9553	0.347645	1.25299e-08	0.0788903	FALSE
C17E4.1	C17E4.1	hypothetical protein	0.32437	0.103552	-1.64728	0.000966108	1.84585e-07	TRUE	0.0525605	0.0591054	0.169311	1	0.964971	FALSE	0.0843467	0.125037	0.567951	0.877483	0.38092	FALSE	0.296065	0.20762	-0.511971	0.703564	0.222031	FALSE
C17E4.10	C17E4.10	hypothetical protein	20.8687	20.0311	-0.0590987	0.300234	0.490218	FALSE	34.7566	31.7702	-0.129615	0.536079	0.425884	FALSE	35.3005	35.0338	-0.0109401	0.936273	0.96068	FALSE	49.9512	39.9917	-0.320818	0.134244	0.107302	FALSE
C17E4.11	C17E4.11	hypothetical protein	6.42955	8.28693	0.366118	0.0247697	7.94221e-05	FALSE	10.5095	11.5946	0.141765	0.388813	0.448173	FALSE	10.1776	9.70068	-0.0692351	1	0.627544	FALSE	11.8836	9.24667	-0.361968	0.260313	0.0802438	FALSE
C17E4.2	C17E4.2		22.6688	12.695	-0.836454	7.42499e-32	6.50485e-32	TRUE	20.899	17.4187	-0.262799	0.0544188	0.0545208	FALSE	21.7802	20.7938	-0.0668626	0.965609	0.513347	FALSE	24.9243	17.8525	-0.481427	0.121431	0.0100094	FALSE
C17E4.3	C17E4.3	hypothetical protein	109.21	118.75	0.120823	0.268407	0.111507	FALSE	153.525	158.188	0.0431623	0.560703	0.851805	FALSE	120.534	119.374	-0.0139518	0.933963	0.938686	FALSE	124.7	133.536	0.0987628	0.000726886	0.705292	FALSE
C17E4.4	C17E4.4	hypothetical protein	14.9399	24.2615	0.699501	2.46688e-08	4.07766e-14	TRUE	28.1602	31.8946	0.179655	0.343465	0.291209	FALSE	21.515	23.6337	0.135499	0.50807	0.25046	FALSE	25.619	23.1102	-0.148684	1	0.565956	FALSE
C17E4.5	pabp-2	PolyA Binding Protein (nuclear)	103.679	92.5641	-0.163596	0.00369271	0.0246977	FALSE	108.931	101.181	-0.106485	0.686538	0.534465	FALSE	104.934	101.382	-0.0496742	1	0.635873	FALSE	107.045	102.806	-0.0582864	0.305875	0.837324	FALSE
C17E4.6	C17E4.6	hypothetical protein	59.501	60.3971	0.0215642	0.918977	0.838892	FALSE	74.11	79.3101	0.0978372	0.259536	0.57914	FALSE	76.335	75.9072	-0.00810845	0.941373	0.977371	FALSE	70.3861	65.0654	-0.113401	0.778612	0.653435	FALSE
C17E4.9	nkb-1	hypothetical protein	39.4591	37.8789	-0.0589654	0.259512	0.472836	FALSE	31.3369	30.4964	-0.0392233	1	0.870056	FALSE	28.7451	27.0532	-0.0875172	0.855502	0.305455	FALSE	32.3187	30.4237	-0.0871761	0.527367	0.742903	FALSE
C17E7.1	nhr-156	Nuclear Hormone Receptor family	1.93587	1.94448	0.0064013	1	1	FALSE	1.07467	0.888115	-0.275073	0.836774	0.590138	FALSE	1.44283	1.21832	-0.244009	0.975333	0.594857	FALSE	1.41663	1.12543	-0.331977	0.885296	0.470204	FALSE
C17E7.12	C17E7.12	hypothetical protein	35.7304	41.4507	0.214242	0.280316	0.0211753	FALSE	38.1351	31.4304	-0.278958	0.298892	0.0640441	FALSE	33.9202	31.9299	-0.087235	0.985473	0.510688	FALSE	23.3913	17.0088	-0.459691	0.203523	0.0262647	FALSE
C17E7.13	C17E7.13	hypothetical protein	0.777568	0.0776629	-3.32367	1.40919e-05	5.8188e-13	TRUE	0.160834	0.140517	-0.194826	1	0.964971	FALSE	0.0973155	0.0320749	-1.60122	0.870729	0.332273	FALSE	0.102722	0.0210216	-2.2888	0.591521	0.124812	FALSE
C17E7.3	sre-9	Serpentine Receptor, class E (epsilon)	0.336143	0.249635	-0.429257	0.679153	0.39448	FALSE	0.712304	0.74824	0.0710079	0.965598	0.946309	FALSE	0.46289	0.730196	0.657613	0.614666	0.079119	FALSE	0.697745	1.08609	0.638371	0.279102	0.0914292	FALSE
C17E7.4	C17E7.4	hypothetical protein	49.4619	63.1535	0.352546	0.000103497	8.71053e-07	TRUE	84.8259	90.4542	0.0926832	0.341197	0.607456	FALSE	60.6251	65.9027	0.120422	0.106318	0.141279	FALSE	51.3095	57.3959	0.161723	0.0017672	0.498892	FALSE
C17E7.5	nhr-157	Nuclear Hormone Receptor family	0.180582	0.123499	-0.548158	0.815387	0.554342	FALSE	0.112256	0.0788519	-0.509571	0.983715	0.760686	FALSE	0.120953	0.0962135	-0.330138	0.999777	0.835427	FALSE	0.416663	0.243273	-0.776302	0.612924	0.141006	FALSE
C17E7.6	nhr-158	Nuclear Hormone Receptor family	0.311477	0.648003	1.05688	0.0365121	0.000472932	FALSE	0.323807	0.44056	0.444205	0.662191	0.410021	FALSE	0.403637	0.431627	0.0967292	1	0.951261	FALSE	0.599374	0.341808	-0.810269	0.481531	0.0551975	FALSE
C17E7.9	C17E7.9	hypothetical protein	12.7195	14.1267	0.151382	0.22443	0.0793118	FALSE	14.3263	12.5682	-0.18889	0.404021	0.230147	FALSE	12.3222	13.1144	0.0898903	0.604068	0.43551	FALSE	13.1302	13.7819	0.0698805	0.193412	0.818326	FALSE
C17F3.1	C17F3.1	hypothetical protein	5.04414	9.68584	0.941268	1.02816e-05	2.86991e-11	TRUE	0.130902	0	-Inf	0.594956	0.204044	FALSE	0.163546	0.0717457	-1.18873	0.98761	0.620015	FALSE	0.246706	0.610099	1.30625	0.573319	0.186059	FALSE
C17F3.3	C17F3.3		0.573668	0.956475	0.737512	0.139594	0.00772093	FALSE	0.0439708	0.0114058	-1.94678	0.883255	0.628206	FALSE	0.0855648	0.00912522	-3.22909	0.594176	0.0490907	FALSE	0.125659	0.0568502	-1.14428	0.728652	0.278945	FALSE
C17F4.2	C17F4.2	hypothetical protein	0.751915	1.19647	0.670142	0.311548	0.0719612	FALSE	0.464562	0.196814	-1.23904	0.515238	0.145677	FALSE	0.23056	0.258477	0.164896	1	1	FALSE	0.516026	0.409674	-0.332965	0.959335	0.778224	FALSE
C17F4.5	fbxc-50	F-box C protein	40.111	52.3936	0.385395	1.73079e-06	9.18746e-08	TRUE	46.7869	49.5942	0.0840675	0.405861	0.660046	FALSE	33.6471	34.3293	0.0289575	0.805671	0.844726	FALSE	21.6605	26.3723	0.28396	0.00161518	0.187063	FALSE
C17F4.6	gcy-19	Guanylyl CYclase	0.238066	0.19597	-0.280734	0.542416	0.312948	FALSE	0.94672	0.757982	-0.320775	0.430943	0.12192	FALSE	1.08786	1.15084	0.0811851	0.940051	0.734701	FALSE	2.54034	2.34788	-0.113662	0.944085	0.693737	FALSE
C17F4.7	C17F4.7	hypothetical protein	983.629	1261.38	0.358821	2.99514e-08	8.61288e-08	TRUE	381.41	513.124	0.427962	0.000825427	0.000237308	TRUE	587.177	383.244	-0.615534	5.39402e-14	9.65332e-30	TRUE	418.309	149.865	-1.48091	6.04107e-20	1.33759e-19	TRUE
C17F4.8	C17F4.8	hypothetical protein	1.8865	1.98047	0.0701319	0.978623	0.858553	FALSE	2.43747	1.80193	-0.43584	0.403685	0.117481	FALSE	2.21662	2.10729	-0.0729761	1	0.871548	FALSE	1.78293	1.443	-0.305178	0.835557	0.414035	FALSE
C17G1.1	C17G1.1	hypothetical protein	0.0146253	0.0224245	0.61661	0.959326	0.854529	FALSE	0.0127415	0.0108277	-0.234811	1	1	FALSE	0.0327194	0.0506772	0.63119	0.9501	0.626606	FALSE	0.316614	0.151468	-1.06371	0.190165	0.00277205	FALSE
C17G1.2	C17G1.2	hypothetical protein	23.9013	20.9647	-0.189121	0.0415691	0.0239678	FALSE	36.4808	34.9772	-0.0607231	0.976752	0.776272	FALSE	41.8504	38.4189	-0.123423	0.939473	0.15037	FALSE	76.1765	68.9646	-0.143489	0.971159	0.557325	FALSE
C17G1.3	ugt-23	UDP-GlucuronosylTransferase	1.31866	1.19158	-0.146191	0.159286	0.0975685	FALSE	1.00655	1.04376	0.0523764	0.691129	0.830548	FALSE	1.084	1.00315	-0.111833	0.965523	0.314076	FALSE	0.734152	0.499787	-0.554767	0.096882	0.0058269	FALSE
C17G1.4	nra-3	hypothetical protein	33.1071	23.0352	-0.5233	2.36991e-14	2.26994e-13	TRUE	38.2206	31.4711	-0.280323	0.0317492	0.0350403	FALSE	37.8106	36.8186	-0.0383541	1	0.75582	FALSE	44.013	39.6511	-0.150566	1	0.526256	FALSE
C17G1.5	C17G1.5	hypothetical protein	1.46645	0.93823	-0.644311	0.000344544	1.05757e-07	TRUE	0.832864	0.715936	-0.21825	0.641089	0.342893	FALSE	1.48279	1.21819	-0.283578	0.568688	0.0295484	FALSE	3.89784	2.63857	-0.562918	0.0182769	0.00373599	FALSE
C17G1.6	nas-37	Nematode AStacin protease	19.6173	22.6207	0.205518	0.130588	0.0196086	FALSE	7.8473	5.49992	-0.512788	0.0202776	0.000862004	FALSE	10.9187	9.39489	-0.21686	0.757153	0.0540574	FALSE	32.7604	16.9143	-0.953711	4.32821e-10	6.25173e-08	TRUE
C17G1.7	cysl-1	hypothetical protein	9.75382	8.95391	-0.123449	0.161331	0.154895	FALSE	3.02458	3.00392	-0.00988921	1	0.996081	FALSE	3.10119	2.9784	-0.0582822	1	0.745437	FALSE	5.79901	5.65523	-0.036221	0.618492	0.918589	FALSE
C17G1.8	tsp-21	TetraSPanin family	2.68416	1.99172	-0.430452	6.22336e-05	1.35895e-06	TRUE	2.39682	2.06731	-0.213372	0.415522	0.199114	FALSE	2.35873	2.41689	0.0351412	0.935228	0.863066	FALSE	2.85618	2.19202	-0.381826	0.270621	0.0684177	FALSE
C17G10.1	C17G10.1	hypothetical protein	673.121	637.228	-0.0790561	0.181009	0.331833	FALSE	968.745	937.564	-0.047199	1	0.831879	FALSE	766.409	729.725	-0.0707609	0.968336	0.459199	FALSE	749.114	737.428	-0.0226842	0.194845	0.949683	FALSE
C17G10.2	C17G10.2	hypothetical protein	64.744	72.7698	0.168594	0.0662743	0.0269088	FALSE	85.3314	89.1208	0.0626854	0.514074	0.764275	FALSE	76.5352	72.7397	-0.0733804	0.968378	0.455966	FALSE	69.8597	68.6515	-0.0251703	0.289094	0.943238	FALSE
C17G10.4	cdc-14	Cell Division Cycle related	43.2158	39.9031	-0.115058	0.0496166	0.126682	FALSE	50.0884	52.8818	0.0782952	0.370576	0.674831	FALSE	48.6092	50.4664	0.0540948	0.335847	0.594874	FALSE	60.5453	57.3629	-0.0778973	0.409568	0.771601	FALSE
C17G10.5	lys-8	LYSozyme	111.049	146.693	0.401607	3.60111e-09	3.78704e-09	TRUE	246.841	252.491	0.0326505	0.6764	0.901014	FALSE	120.081	106.171	-0.17762	0.428847	0.00910841	FALSE	13.2765	9.79654	-0.438531	0.525518	0.0301052	FALSE
C17G10.6	C17G10.6	hypothetical protein	0.0505814	0.0483166	-0.066088	0.962324	1	FALSE	0.0755141	0.0985112	0.383542	0.693794	0.545116	FALSE	0.235512	0.197068	-0.257107	0.941373	0.467311	FALSE	0.798279	0.176961	-2.17346	7.75544e-09	1.48262e-19	TRUE
C17G10.7	C17G10.7	hypothetical protein	2.23977	2.50643	0.162281	0.636941	0.275462	FALSE	3.10122	2.75651	-0.169995	0.725165	0.460099	FALSE	2.54415	2.44324	-0.0583886	1	0.84478	FALSE	3.32878	2.05233	-0.69773	0.126597	0.00237625	FALSE
C17G10.8	dhs-6	DeHydrogenases, Short chain	86.6365	89.3418	0.0443607	0.77046	0.614943	FALSE	81.1747	71.3151	-0.186823	0.227655	0.202578	FALSE	71.6912	64.514	-0.152183	0.368636	0.0414333	FALSE	72.8615	69.1525	-0.0753747	0.532221	0.786348	FALSE
C17G10.9	C17G10.9	hypothetical protein	1161.06	1080.84	-0.103291	0.175432	0.180863	FALSE	1023.26	907.881	-0.172596	0.385533	0.244237	FALSE	1136.17	1033.73	-0.13631	0.352845	0.0617332	FALSE	1048.71	1011.19	-0.052549	0.254332	0.857472	FALSE
C17H1.10	C17H1.10	hypothetical protein	0.015886	0.00654993	-1.2782	0.784429	0.784276	FALSE	0.0216548	0.035787	0.72475	0.908841	0.799646	FALSE	0.0556774	0.103988	0.901256	0.837261	0.246164	FALSE	3.61733	3.21248	-0.171239	1	0.566709	FALSE
C17H1.13	C17H1.13	hypothetical protein	0.0340166	0	-Inf	1	1	FALSE	0.111	0.0599143	-0.889594	1	1	FALSE	0.356091	0.231317	-0.622377	0.989479	0.838282	FALSE	33.0263	28.3149	-0.222051	1	0.411705	FALSE
C17H1.14	C17H1.14	hypothetical protein	0.0198116	0.0410972	1.0527	0.869453	1	FALSE	0.0656672	0.179621	1.45171	0.628473	0.472627	FALSE	0.221969	0.300343	0.436253	0.998131	0.707796	FALSE	5.92183	10.5862	0.838063	0.00375364	0.000246108	TRUE
C17H1.3	C17H1.3	hypothetical protein	0	0.0275903	Inf	0.882892	1	FALSE	0.159377	0.32029	1.00694	0.744799	0.590138	FALSE	0.4064	0.369297	-0.138117	1	0.990668	FALSE	2.32538	1.6968	-0.454649	0.807842	0.328327	FALSE
C17H1.4	C17H1.4	hypothetical protein	0.0693685	0.0751338	0.115181	1	1	FALSE	0.0577248	0.437058	2.92056	0.0503145	0.00218472	FALSE	0.701485	0.923463	0.396642	0.956419	0.552224	FALSE	17.2763	19.1841	0.151119	0.333188	0.578942	FALSE
C17H1.5	C17H1.5	hypothetical protein	0.0214348	0.00924808	-1.21273	0.112481	0.00782412	FALSE	0.0285804	0.0288545	0.0137694	1	1	FALSE	0.0671578	0.0791948	0.237852	0.893121	0.473935	FALSE	1.32961	1.57823	0.24731	0.0101934	0.255617	FALSE
C17H1.6	C17H1.6	hypothetical protein	0	0.312297	Inf	0.678199	0.618983	FALSE	0.294087	1.5324	2.38148	0.498937	0.149536	FALSE	3.89425	3.9301	0.0132199	1	1	FALSE	145.498	155.134	0.0925111	0.322921	0.750674	FALSE
C17H1.7	C17H1.7	hypothetical protein	0.637186	0.450625	-0.499786	0.859062	0.672559	FALSE	3.46503	2.88723	-0.263181	0.830374	0.586038	FALSE	7.40162	5.75654	-0.362638	0.806808	0.14858	FALSE	60.8528	78.853	0.373841	0.00329206	0.0773644	FALSE
C17H1.8	C17H1.8	hypothetical protein	0.108724	0.181159	0.736592	1	1	FALSE	0.185879	0.655229	1.81764	0.833494	0.827163	FALSE	1.00505	1.74675	0.7974	0.985414	0.614965	FALSE	9.38777	9.15631	-0.036016	1	0.975173	FALSE
C17H11.1	C17H11.1	hypothetical protein	0.0791707	0.10998	0.474201	0.478264	0.189511	FALSE	0.0502738	0.0458827	-0.131857	1	0.980595	FALSE	0.0501696	0.0654412	0.383385	0.973105	0.710691	FALSE	0.218642	0.087666	-1.31848	0.138481	0.000545657	FALSE
C17H11.2	C17H11.2	hypothetical protein	33.9754	30.9469	-0.134693	0.091802	0.112507	FALSE	42.6874	40.0706	-0.091268	0.858392	0.636434	FALSE	34.3328	37.2702	0.118436	0.28076	0.212312	FALSE	28.487	33.9429	0.252805	0.00400182	0.250766	FALSE
C17H11.5	C17H11.5	hypothetical protein	0.044197	0.0552207	0.321259	0.878512	0.763227	FALSE	0.0461569	0.0421753	-0.130148	1	0.90917	FALSE	0.034689	0.032309	-0.102544	1	0.990668	FALSE	0.0527035	0.0331717	-0.667946	0.776108	0.428946	FALSE
C17H11.6	C17H11.6	hypothetical protein	16.7467	11.5555	-0.535304	2.79683e-11	1.97492e-12	TRUE	13.1975	11.152	-0.242971	0.182276	0.0988195	FALSE	19.717	19.2314	-0.0359731	1	0.787568	FALSE	30.4526	31.232	0.0364604	0.0832403	0.908342	FALSE
C17H12.1	dyci-1	DYnein Chain, light Intermediate	6370.7	4408.09	-0.531299	1.34553e-18	6.85331e-15	TRUE	8300.73	6507.46	-0.351144	0.000364106	0.00423108	TRUE	8281.83	7570.63	-0.129536	0.418143	0.0826176	FALSE	8857.98	9767.23	0.140972	0.00504284	0.559199	FALSE
C17H12.10	C17H12.10	hypothetical protein	36.5374	46.2356	0.33963	0.554721	0.222204	FALSE	25.3661	38.4071	0.598474	0.352532	0.128591	FALSE	43.6687	44.5047	0.0273558	1	1	FALSE	229.838	157.764	-0.542856	0.278295	0.0202116	FALSE
C17H12.11	C17H12.11	hypothetical protein	209.989	244.562	0.219883	0.414391	0.0881989	FALSE	362.3	337.156	-0.103769	0.845152	0.626104	FALSE	517.988	385.936	-0.424556	0.0438428	3.55836e-06	FALSE	1419.16	845.215	-0.747648	0.000369533	3.3649e-05	TRUE
C17H12.12	C17H12.12	hypothetical protein	0.55683	0.579554	0.057707	0.95716	0.811821	FALSE	0.0615334	0.0799541	0.377802	0.792485	0.680131	FALSE	0.0960562	0.0909114	-0.0794171	1	0.976326	FALSE	0.212905	0.312298	0.552712	0.38643	0.10891	FALSE
C17H12.13	C17H12.13	hypothetical protein	5703.02	6274.2	0.137706	0.227077	0.0689873	FALSE	7409.12	7400.99	-0.00158473	0.865153	1	FALSE	6511.21	6145.06	-0.0834983	0.912498	0.344292	FALSE	6677.85	6725.4	0.0102369	0.062071	0.991325	FALSE
C17H12.14	vha-8	Vacuolar H ATPase	20611.5	20064.8	-0.0387874	0.399546	0.655961	FALSE	12973	12273	-0.0800232	0.827477	0.665827	FALSE	12080.2	12244.8	0.0195211	0.701868	0.896037	FALSE	12188.4	11398.8	-0.0966304	0.589178	0.71019	FALSE
C17H12.2	C17H12.2	hypothetical protein	6804.37	5624.23	-0.274805	3.12317e-06	9.06779e-05	TRUE	8704.66	8943.62	0.039071	0.640925	0.870331	FALSE	7936.45	7921.68	-0.00268756	0.866989	1	FALSE	8068.9	8369.74	0.0528106	0.00823575	0.856378	FALSE
C17H12.3	C17H12.3	hypothetical protein	1.1337	1.32091	0.220494	0.607714	0.284628	FALSE	0.126986	0.090843	-0.483225	0.91567	0.732273	FALSE	0.304613	0.132106	-1.20528	0.435888	0.00820543	FALSE	0.393054	0.631205	0.683379	0.412479	0.100971	FALSE
C17H12.4	C17H12.4	hypothetical protein	12.4206	13.2111	0.0890118	0.695438	0.390406	FALSE	19.0224	17.754	-0.0995591	0.818403	0.604779	FALSE	18.5429	12.1061	-0.615135	0.197694	1.40051e-17	FALSE	26.9466	14.289	-0.915198	1.52786e-09	2.24131e-07	TRUE
C17H12.5	C17H12.5	hypothetical protein	0.873114	1.06134	0.281639	0.550095	0.220274	FALSE	0.138662	0.157445	0.183273	0.965738	0.973635	FALSE	0.175191	0.110576	-0.663884	0.925474	0.544808	FALSE	0.210517	0.228977	0.121264	0.952824	0.958141	FALSE
C17H12.6	C17H12.6	hypothetical protein	0.532049	1.08522	1.02836	0.00381864	5.61316e-06	TRUE	20.9895	30.3622	0.532612	1.05129e-06	1.01304e-05	TRUE	6.10898	4.08726	-0.579798	0.0808944	4.33079e-08	FALSE	0.123996	0.0411737	-1.5905	0.591521	0.206864	FALSE
C17H12.8	C17H12.8	hypothetical protein	5.3824	4.64035	-0.214014	0.0435303	0.0169623	FALSE	13.0976	13.4292	0.0360707	0.711014	0.893712	FALSE	1.38521	1.09418	-0.340263	0.519364	0.0144431	FALSE	0.154874	0.0309833	-2.32153	0.0608423	6.6173e-05	FALSE
C17H12.9	ceh-48	Homeobox	2.72277	0.924145	-1.55888	3.75884e-11	3.10626e-22	TRUE	0.843996	0.752804	-0.164962	0.866735	0.692019	FALSE	1.08817	0.929824	-0.22687	0.937578	0.471548	FALSE	3.99402	1.55407	-1.36179	3.55606e-05	2.65336e-10	TRUE
[truncated: 14,459 more rows]
